# Supplementary material for: Monitoring of gene knockouts: genome-wide profiling of conditionally essential genes
Source: Genome Biol. 2007 May 22;8(5):R87. doi: 10.1186/gb-2007-8-5-r87 (PMC1929150; doi:10.1186/gb-2007-8-5-r87)
Supplement: Additional data file 1 — Presented is a table containing microarray raw data from the aromatic amino acid selection performed with the defined library and log ratios of probes calculated with normalized signal intensities. [file gb-2007-8-5-r87-S1.zip › MGK ADF 1_Defined Library_Aromatic Amino Acid.xls]

## Sheet: Defined Exp 1, Cy3,+AAA
Supplementary Table 1. Microarray raw data from aromatic amino acid selection performed with the defined library.
Median intensity values in column R are used for normalization.
Array #	Feature #	Column	Row	Included	Gene Name	ID Source	ID	Gene Comment	Probe #	Name	Sequence	Length	Probe Comment	FG Count	FG Mean	FG Stdev	FG Median
1	1	1	1	TRUE	QC-3prime_Target	Target Sequence	76df025a70d0748672dcaf7c924bd1fd		2	QC-3prime	tgactgactggactgtgggtgtgcgatacgtgtcc	35		52	1517.35	747.342	1430.5
1	2	2	1	TRUE	QC-5prime_Target	Target Sequence	897052f32640e2baa47cc6764a38caa5		3	QC-5prime	tgggtgtgcgatacgtgtccgactgactgactgac	35		58	1380.41	532.108	1542
1	3	3	1	TRUE		Probe Sequence	2f8b273663689fd34672bc2ee6a4d114		43	W3110_1_2463(S)|Up_2_33	ggtaacggtgcgggctgacgcgtacaggaaac	32	2	58	5338.69	2641.03	6563
1	4	4	1	TRUE		Probe Sequence	c2a9211c49473cffb33f45f715ea1df6		44	W3110_1_2463(S)|Dn_26_60	tccagtgccaatatgagcgtcgggtttgatgtgct	35	1	53	576.679	231.324	604
1	5	5	1	TRUE		Probe Sequence	5ca87eb80691e631c038c70a39420671		45	W3110_2465_3397(S)|Up_28_60	gcaatgacgttacagctgccggtgtctttgctg	33	1	52	380.154	122.314	367
1	6	6	1	TRUE		Probe Sequence	4d2f61164fd4bb8fc33d1e085e3ad906		46	W3110_2465_3397(S)|Dn_16_48	ctgaaagatcacaacgagcaggtcagctttgcg	33	2	52	475.212	154.111	469.5
1	7	7	1	TRUE		Probe Sequence	5ef589f820b67c1444cf49c674f7dbba		47	W3110_3398_4684(S)|Up_2_35	ttgccgactggttgggtaagaactacctgcaaaa	34	1	46	1182.59	278.712	1144
1	8	8	1	TRUE		Probe Sequence	f373e9d6d55288e4d746627fee07067f		48	W3110_3398_4684(S)|Dn_3_37	tctattcattatctcaatcaggccgggtttgcttt	35	1	52	2083.54	689.844	2199.5
1	9	9	1	TRUE		Probe Sequence	8619e5f55f4bd5359874856381c19302		49	W3110_4898_5194(S)|Up_49_83	agtaatctccggatatcgacccataacgggcaatg	35	2	53	4507.38	1443.22	4712
1	10	10	1	TRUE		Probe Sequence	8b76d607484b560a6961322a2a48a8bf		50	W3110_4898_5194(S)|Dn_64_99	ggcctacgttaattctgcaatatattgaatctgcat	36	1	52	2539.79	1076.94	2756
1	11	11	1	TRUE		Probe Sequence	cec3f8da3452b4e0192e649d553115a9		51	W3110_5347_6123(AS)|Up_28_62	caatatattgaatctgcatgcttttgtaggcagga	35	1	52	1520.38	535.998	1560.5
1	12	12	1	TRUE		Probe Sequence	3ddd54ecf0698db317c31b375c42c549		52	W3110_5347_6123(AS)|Dn_49_83	tgagttgatcgatagttgtgattactcctgcgaaa	35	2	46	8200.61	2622.37	8483.5
1	13	13	1	TRUE		Probe Sequence	13109ff4491345fa6d29536bdffcff8e		53	W3110_6193_7623(AS)|Up_22_56	aatcagcatatccagtccttgcaggaaatttatgc	35	1	52	2036.13	654.598	2038
1	14	14	1	TRUE		Probe Sequence	8ff6fb5e635b1f1ead7483c6fe9bd541		54	W3110_6193_7623(AS)|Dn_63_98	aagtatatacgctacgaggtacttgataacttctgc	36	1	52	1689.77	629.101	1733
1	15	15	1	TRUE		Probe Sequence	9bc7494b895918ac19e70917d7e35312		55	W3110_7902_8855(S)|Up_25_59	tgacgttgcgtcgtgatatcatcagggcagaccgg	35	2	52	4377.17	1360.47	4457.5
1	16	16	1	TRUE		Probe Sequence	9eac18170f031195e4f37462432fe73c		56	W3110_7902_8855(S)|Dn_16_49	ccgggaagtcggtcacgctacctcttctgaagcc	34	1	52	1265.75	369.383	1251.5
1	17	17	1	TRUE		Probe Sequence	2a0c14b2740b1f5d7d0c462eeafa1ed9		57	W3110_8970_9557(S)|Up_28_60	tgaagcctgtctgtcactcccttcgcagtgtat	33	1	46	4670.85	813.989	4504.5
1	18	18	1	TRUE		Probe Sequence	532ae82836ece00cc344b54db02f7771		58	W3110_8970_9557(S)|Dn_33_67	aattagtgggattcaccaatcggcagaacggtgcg	35	2	52	5676.25	1064.26	5594.5
1	19	19	1	TRUE		Probe Sequence	005b9ddbd0ea603d73dd98038535159c		59	W3110_9592_10158(AS)|Up_25_59	cattcagaccgaagagtgcaagacgcgacgttagc	35	1	52	3002.52	762.511	2965.5
1	20	20	1	TRUE		Probe Sequence	7ec3fb5004939f731e71a2c727fad751		60	W3110_9592_10158(AS)|Dn_29_66	tggtgaaataatttccctgaataactgtagtgttttca	38	1	53	5390.15	1059.57	5583
1	21	21	1	TRUE		Probe Sequence	d09141750b2e359adffb0b531a14220d		61	W3110_10307_11020(AS)|Up_37_70	gccagtggggcagtgtctacgatcttttgagggg	34	2	52	2848.65	541.699	2819.5
1	22	22	1	TRUE		Probe Sequence	ad20e6191cec237c577d2177380af707		62	W3110_10307_11020(AS)|Dn_42_76	attttcagcgtggccatatccgatgagttcaccgt	35	1	46	4046.74	909.915	4011.5
1	23	23	1	TRUE		Probe Sequence	1c8ad70d5e339538cc317dd5f26b84b7		63	W3110_10494_10979(S)|Up_54_86	cagcaaaccatgcccaagtacgctcattgctgc	33	1	52	1470.71	292.293	1425.5
1	24	24	1	TRUE		Probe Sequence	0779a4affc2d57c7fa899a87cf01c1e2		64	W3110_10494_10979(S)|Dn_90_124	gcgtggccatatccgatgagttcaccgtatgaccc	35	2	52	5515.19	898.804	5518.5
1	25	25	1	TRUE		Probe Sequence	2868c9602e173de4e5e814b7b89cd463		65	W3110_11046_11450(AS)|Up_2_35	aatttgccaactgttcctcactacaatgctgaag	34	1	53	3605.51	694.452	3605
1	26	26	1	TRUE		Probe Sequence	1c8a45709e5358b27b082f20c76ef0be		66	W3110_11046_11450(AS)|Dn_29_63	gggatgaatacccactagtttactgctgataaaga	35	1	52	2151.17	515.208	2107.5
1	27	27	1	TRUE		Probe Sequence	17d8c56329d1c59b4b7060eb150aa4d5		67	W3110_11827_13743(S)|Up_64_98	ccacatgatgaccgaatatatagtggagacgttta	35	2	52	1279	294.296	1229
1	28	28	1	TRUE	QC-3prime_Target	Target Sequence	76df025a70d0748672dcaf7c924bd1fd		2	QC-3prime	tgactgactggactgtgggtgtgcgatacgtgtcc	35		46	1479.67	304.533	1405.5
1	29	29	1	TRUE	QC-5prime_Target	Target Sequence	897052f32640e2baa47cc6764a38caa5		3	QC-5prime	tgggtgtgcgatacgtgtccgactgactgactgac	35		52	1413.27	285.676	1413
1	30	30	1	TRUE		Probe Sequence	5307296c0b17272bbff6d2d077a5bbb0		68	W3110_11827_13743(S)|Dn_8_40	ataaacgggtaattatactgacacgggcgaagg	33	1	53	781.868	217.706	780
1	31	31	1	TRUE		Probe Sequence	6b44b1a2fb8de9846ddf4cfd8afdb84f		69	W3110_13832_14962(S)|Up_16_50	cctataaacgggtaattatactgacacgggcgaag	35	1	52	504.096	167.206	469.5
1	32	32	1	TRUE		Probe Sequence	65dadfcb18646689a08e460743b08394		70	W3110_13832_14962(S)|Dn_47_81	gcgttgaagatatgcgagcacctgtaaagtggcgg	35	2	52	879.846	226.758	831
1	33	33	1	TRUE		Probe Sequence	1ea790e6816eefc84a384c755b7e64db		71	W3110_15109_16221(S)|Up_15_49	gagcacctgtaaagtggcggggatcactcccataa	35	1	46	881.457	210.055	831
1	34	34	1	TRUE		Probe Sequence	b79d41b22161fe02768c63cc5e58dc20		72	W3110_15109_16221(S)|Dn_33_67	ggagcttacaggtggccattcgtgggacagtatcc	35	1	52	4898.21	1372.01	4748
1	35	35	1	TRUE		Probe Sequence	dc715a4ad1217ced841a863cde43acac		73	W3110_15533_15841(AS)|Up_61_96	ggcgactacatatgggatatgatcctcatacctgtc	36	2	52	1055.12	251.107	1049.5
1	36	36	1	TRUE		Probe Sequence	047c3f1258e6c7672551fe780ccacaac		74	W3110_15533_15841(AS)|Dn_47_81	aacccgactgctcagcgagaatcgtcgaaaaggac	35	1	52	641.25	186.965	611.5
1	37	37	1	TRUE		Probe Sequence	e2d29a6a235ccdd966fe99dc9ed9bd36		75	W3110_16415_16567(AS)|Up_18_52	taacgaggcaccgaggcgtcgcattcttcagatgg	35	1	52	2293.9	585.093	2278.5
1	38	38	1	TRUE		Probe Sequence	159495af89b33b98537eb18dc56b2f11		76	W3110_16415_16567(AS)|Dn_17_51	accttacggtcagtaagaggcactctacatgtgtt	35	2	46	469.435	145.247	458
1	39	39	1	TRUE		Probe Sequence	92f4083f3047fd51c04bf76f33dee213		77	W3110_17153_18319(S)|Up_25_59	taatctgattttaacgatgattcgtgcggggtaaa	35	1	52	1324.69	312.332	1304
1	40	40	1	TRUE		Probe Sequence	4dd49277b626d8c64c3af79591b0ec74		78	W3110_17153_18319(S)|Dn_42_73	ttgttatcagggagagaaatgagcatgtctca	32	1	52	1874.81	399.952	1860.5
1	41	41	1	TRUE		Probe Sequence	844ccf3ec6cf3a323706c4760600504d		79	W3110_18379_19284(S)|Up_28_62	tccatcagtttgacaggacggtttaccggggagcc	35	2	53	2810.21	630.923	2884
1	42	42	1	TRUE		Probe Sequence	5e728972b176a18aec9c3e13a1120713		80	W3110_18379_19284(S)|Dn_31_68	agatagattagttgtacattaccacgattttgactcgg	38	1	52	3787.83	739.283	3714
1	43	43	1	TRUE		Probe Sequence	1ccbb077e61020cdd74e796498ebc6e9		81	W3110_19475_19978(AS)|Up_63_97	gctgaaaagagtagtaattgctggtaatgactcca	35	1	46	2958.52	497.584	2975.5
1	44	44	1	TRUE		Probe Sequence	7dad6e3d82904b3f2b1ce6e547ebccbf		82	W3110_19475_19978(AS)|Dn_56_87	cggtgtaagtgaactgcagttgccatgtttta	32	2	52	13508.6	2418.54	13448
1	45	45	1	TRUE		Probe Sequence	747615adb2ba154dd643016a026b2295		83	W3110_19897_20172(AS)|Up_12_43	cgctggcgcgatttagccccgacatagcccca	32	1	52	1815.77	351.13	1792
1	46	46	1	TRUE		Probe Sequence	12c68592783728ae4e9e4f7cb712494a		84	W3110_19897_20172(AS)|Dn_45_79	gcagcatcacctacctcaatgtgtatcacaatatc	35	1	53	1285.23	317.416	1278
1	47	47	1	TRUE		Probe Sequence	c44af2e4f4de65e261bf8e487e89aa85		85	W3110_20479_20742(AS)|Up_9_43	ggcagtgtgttctctcacgcatcacaaaagcagca	35	2	52	3046.42	565.469	3054
1	48	48	1	TRUE		Probe Sequence	0af9230eee503bd12e3cd1987f3a787c		86	W3110_20479_20742(AS)|Dn_18_52	tgttctatatggacaattcaaaggccgaggaatat	35	1	52	5466.08	991.476	5435.5
1	49	49	1	TRUE		Probe Sequence	f99a62edb1c9bbd7c9e51deffd443261		87	W3110_20845_21063(S)|Up_18_52	tctatatggacaattcaaaggccgaggaatatgcc	35	1	46	4380.87	843.598	4401.5
1	50	50	1	TRUE		Probe Sequence	3618e3a350b8fc5849289c26bf63a8f3		88	W3110_20845_21063(S)|Dn_61_95	tgtgctgactattggtaatttcgacggcgtgcatc	35	2	52	3070.38	634.043	3204.5
1	51	51	1	TRUE		Probe Sequence	90aeac4ec864c27206025517cb22b5d0		89	W3110_21071_22012(S)|Up_17_51	tctgatttcggtactcaatcgccggttaaccttga	35	1	53	570.358	176.029	565
1	52	52	1	TRUE		Probe Sequence	a33e595571d0d18f07937273be106677		90	W3110_21071_22012(S)|Dn_65_99	tgaatttgccggaaacagggttcccgatgcgtggc	35	1	52	508.769	181.229	478
1	53	53	1	TRUE		Probe Sequence	7c291fa02f518569f41474f831793275		91	W3110_22055_24871(S)|Up_48_81	accggcttaagcctgttatgtaatcaaaccgaaa	34	2	52	431.962	134.411	418.5
1	54	54	1	TRUE		Probe Sequence	4e082d5f6e9486bfbd838c317cbe1331		92	W3110_22055_24871(S)|Dn_41_75	gctggtggtagtcgtgctgattatcgatctgggca	35	1	46	12568	2066.08	12804.5
1	55	55	1	TRUE	QC-3prime_Target	Target Sequence	76df025a70d0748672dcaf7c924bd1fd		2	QC-3prime	tgactgactggactgtgggtgtgcgatacgtgtcc	35		52	1545.27	312.46	1498
1	56	56	1	TRUE	QC-5prime_Target	Target Sequence	897052f32640e2baa47cc6764a38caa5		3	QC-5prime	tgggtgtgcgatacgtgtccgactgactgactgac	35		52	1601.4	451.243	1545.5
1	57	1	2	TRUE	QC-5prime_Target	Target Sequence	897052f32640e2baa47cc6764a38caa5		3	QC-5prime	tgggtgtgcgatacgtgtccgactgactgactgac	35		52	1289.44	410.664	1383.5
1	58	2	2	TRUE	QC-3prime_Target	Target Sequence	76df025a70d0748672dcaf7c924bd1fd		2	QC-3prime	tgactgactggactgtgggtgtgcgatacgtgtcc	35		58	1457.36	394.96	1474.5
1	59	3	2	TRUE	QC-LLD-1_Target	Target Sequence	37e1d3215405823096240a8db5976e55		4	QC-LLD-1	agatttcttcggtttcccgtggttggcgtctga	33		58	327.138	129.858	304
1	60	4	2	TRUE	QC-LLD-2_Target	Target Sequence	462c0199424b3d207f8b947a3192d9ca		5	QC-LLD-2	ggagtatgttcggctgcgcgagagctatgatgccg	35		58	783.241	224.449	787.5
1	61	5	2	TRUE	QC-LLD-3_Target	Target Sequence	57cf32f6acf49c83a227e193e75e5328		6	QC-LLD-3	gtggcgatgttaacctcggcttatggcgtcaccgg	35		57	906.912	253.595	922
1	62	6	2	TRUE	QC-LLD-4_Target	Target Sequence	a55539047c70db1bbab99b2a8c5c7058		7	QC-LLD-4	cgaacatcccagggtaacacgca	23		57	263.456	109.736	251
1	63	7	2	TRUE		Probe Sequence	e1239e9052e7551cf7ab3ce4fef60340		93	W3110_24871_25365(S)|Up_36_69	cagaaatctgcggccgctgtgtcagcaacgtcgc	34	1	52	241.327	110.328	212.5
1	64	8	2	TRUE		Probe Sequence	affaa5d1a48c5303aa6a5f5e6f9030e6		94	W3110_24871_25365(S)|Dn_31_65	cttatccggcctacagattgctgcgaaatcgtagg	35	2	58	1168.1	380.942	1165
1	65	9	2	TRUE		Probe Sequence	affaa5d1a48c5303aa6a5f5e6f9030e6		95	W3110_25490_25939(S)|Up_6_40	cttatccggcctacagattgctgcgaaatcgtagg	35	1	58	1251.26	382.258	1278
1	66	10	2	TRUE		Probe Sequence	339db4c7bc08f6ae28ab305f0aa40657		96	W3110_25490_25939(S)|Dn_45_76	tagaccgcgctatcagcattgttgaaaacgcg	32	1	57	618.632	173.415	618
1	67	11	2	TRUE		Probe Sequence	bc8f29ec788a4d232f49133325a7b5b8		97	W3110_25941_26891(S)|Up_2_36	cgactccattaccgttgatttcaaccatccgctgg	35	2	57	611.228	208.62	585
1	68	12	2	TRUE		Probe Sequence	7bb84e2cdf1bc0a0ab837f81c9cbea11		98	W3110_25941_26891(S)|Dn_60_94	gaaaacatgcgtttacctatcttcctcgatactga	35	1	52	396.769	106.833	407
1	69	13	2	TRUE		Probe Sequence	30fc4a2724a202c42d9de1e9abe14d5e		99	W3110_26957_27871(S)|Up_17_51	attcgtgaagtcgattaagtcattagcagcctaag	35	1	58	7197.26	2292.33	7397
1	70	14	2	TRUE		Probe Sequence	4faf2d2c89c1b7c9db781bec0a4b4db2		100	W3110_26957_27871(S)|Dn_10_43	tgttattggcatgcagtcattcatcgactcatgc	34	2	58	497.379	192.19	495.5
1	71	15	2	TRUE		Probe Sequence	f5631e94163a7189023595e8df4f7b8f		101	W3110_28038_28859(S)|Up_44_78	gcgatgcgctggttactctgaaaacggtctatgca	35	1	57	3637.95	1007.3	3792
1	72	16	2	TRUE		Probe Sequence	45120616db15aeb0c39bfec550979c90		102	W3110_28038_28859(S)|Dn_17_59	atggtgcaaaaataacacatttaatttattgattataaagggc	43	1	57	1433.86	406.117	1467
1	73	17	2	TRUE		Probe Sequence	91635d10e7bbf95a46ed71aff457a7cd		103	W3110_29315_30463(S)|Up_5_39	ccagaaattcgtcggtaagcagatttgcattgatt	35	2	52	5512.87	1446.66	5714.5
1	74	18	2	TRUE		Probe Sequence	6da27a210b913ac4b3f3562cb0784fc0		104	W3110_29315_30463(S)|Dn_67_99	cgattgttatcggtcaggcgtgtgagtttgact	33	1	58	1801.64	476.238	1810.5
1	75	19	2	TRUE		Probe Sequence	837be498e2b50a4af3e115252b414533		105	W3110_30481_33702(S)|Up_41_75	tttatcgagttaattgagcagtaccgtaaaaccgc	35	1	58	3818.38	1224.21	3869
1	76	20	2	TRUE		Probe Sequence	8e8ed1867cef51014e10c15e5a35c351		106	W3110_30481_33702(S)|Dn_27_62	tccgctaatttgatcgaataactaatacggttctct	36	2	58	6744.6	1728.45	7194.5
1	77	21	2	TRUE		Probe Sequence	8c637e6e433a1771b6474c2e09aae5b3		107	W3110_33750_33929(AS)|Up_37_71	cgcacagatcaaataatagcgtgtcatggcagata	35	1	57	3052.05	886.816	3091
1	78	22	2	TRUE		Probe Sequence	2b8dbd1c41914b1053782b0592af4bba		108	W3110_33750_33929(AS)|Dn_59_91	ccactctacttgttaatcgccgaatggatgatg	33	1	52	1820.54	466.779	1783
1	79	23	2	TRUE		Probe Sequence	66786778a68b0a58889137f92b39ac32		109	W3110_33964_34359(S)|Up_33_67	atggccttgtttaattgcttcaaaacgagtcatag	35	2	58	10491.5	2155.2	10722
1	80	24	2	TRUE		Probe Sequence	75dd1412294326e419999f15be0e088d		110	W3110_33964_34359(S)|Dn_43_77	tgttgtagcatcttatccagcaaccaggtcgcatc	35	1	58	1410.29	339.476	1424
1	81	25	2	TRUE		Probe Sequence	1f3ffa046474c04d73c10fafadac92ce		111	W3110_34445_35035(AS)|Up_59_93	ttgtagcatcttatccagcaaccaggtcgcatccg	35	1	58	1610.69	356.434	1628.5
1	82	26	2	TRUE		Probe Sequence	5fe5b4d2983f9b904bcb5ec56140ab24		112	W3110_34445_35035(AS)|Dn_65_99	catcttccgaatgcagaaccgatggatagtgtttc	35	2	57	2676.77	656.619	2658
1	83	27	2	TRUE		Probe Sequence	73d04de8f420af40ad2a3ea4d0f4c422		113	W3110_35041_35934(AS)|Up_30_62	ctgggatggacaaacgccgtcgggtgaaccacc	33	1	57	6953.61	1638.47	7023
1	84	28	2	TRUE		Probe Sequence	7c8feca641e5eb5014bc380e4bb09836		114	W3110_35041_35934(AS)|Dn_55_89	tctgatctccagataagagggcactttaaatttcg	35	1	52	1795.96	503.28	1836.5
1	85	29	2	TRUE		Probe Sequence	30a1be17f1212fed71aa6ac7bb125c46		115	W3110_35935_37503(AS)|Up_53_87	tttagagtgtgattattagctggcagggtagttcc	35	2	58	13139.9	4148.48	13881.5
1	86	30	2	TRUE		Probe Sequence	53ad82ca6cd3c6004c056d17178e0b96		116	W3110_35935_37503(AS)|Dn_49_81	cgccacgcgtttagtcctcaactttggccagac	33	1	58	2837.6	897.638	2844.5
1	87	31	2	TRUE		Probe Sequence	319777626fd48add296cd2fc38d60d2f		117	W3110_37562_38779(AS)|Up_5_39	gttgtccgccaatgatatccattgcacctctatcc	35	1	57	5833.4	1620.47	5998
1	88	32	2	TRUE		Probe Sequence	e8c9b6a4fbd15f6cd2dd829993ef56a3		118	W3110_37562_38779(AS)|Dn_48_80	gtaaacgctttatccggcctacattcgtgctcc	33	2	57	624.579	198.831	629
1	89	33	2	TRUE		Probe Sequence	6b37aad01cbc7be839f0415dea4b40fa		119	W3110_38908_40050(AS)|Up_36_68	cctacattcgtgctcccgtaggcctgataagac	33	1	52	705.269	296.997	700.5
1	90	34	2	TRUE		Probe Sequence	8644c9a3988b51c0438371b71c508e8d		120	W3110_38908_40050(AS)|Dn_49_83	tttcgcgtctttaataaaggagagcgtcaccataa	35	1	58	2222.81	673.515	2247
1	91	35	2	TRUE		Probe Sequence	9f0a1d4ebf168becf1349b1a18cbf78e		121	W3110_40081_41595(AS)|Up_19_51	gcggataccggcgacaaacagttcctgctcatc	33	2	58	3448.41	711.94	3333.5
1	92	36	2	TRUE		Probe Sequence	a7fabede9be0c4893c2694b992b7f5a8		122	W3110_40081_41595(AS)|Dn_58_99	tgttaacatttaatataattattattaacctcgtggacgcgt	42	1	57	3126.42	904.844	3221
1	93	37	2	TRUE		Probe Sequence	ccee10bbdcef13afd6fead5914b6f050		123	W3110_42067_42837(S)|Up_33_67	gggcgtgatatctgtaattaacaccaccgatatga	35	1	57	7144.37	2032.45	7530
1	94	38	2	TRUE		Probe Sequence	0fedb105359e6e092e1aae46a282d350		124	W3110_42067_42837(S)|Dn_17_51	gaacacgttttctcaagtctgggtattcagcgata	35	2	52	3809.56	1026.72	3901.5
1	95	39	2	TRUE		Probe Sequence	f8958c981b760dbd7a34b3dfdf1c2150		125	W3110_42852_43793(S)|Up_40_74	agaacagatcgccgcatttgctgaaaatcttcgca	35	1	58	3051.83	723.47	2933.5
1	96	40	2	TRUE		Probe Sequence	f5e41d0c586317b4e99b862d207b3943		126	W3110_42852_43793(S)|Dn_41_75	gggagctcttatgtccgaagatatctttgacgcca	35	1	58	1774.16	389.352	1709
1	97	41	2	TRUE		Probe Sequence	a1c49321827e70cb2e75d45eb8f44ea6		127	W3110_43844_45130(S)|Up_33_64	cagctttagcgcgttgatccactctggcaggg	32	2	57	1978.84	454.757	2021
1	98	42	2	TRUE		Probe Sequence	08cc198c73938e4c1ad86f99b9896f13		128	W3110_43844_45130(S)|Dn_65_99	gcacattgttgtgaaggccgatgctgataaacagg	35	1	57	1487.46	404.738	1474
1	99	43	2	TRUE		Probe Sequence	6f78d3cd4e7b069a0cae133707bb265b		129	W3110_45127_45414(S)|Up_48_82	aagtgggcttcatcaatctaatcaaggatggcatg	35	1	52	12605.8	2117.18	12767.5
1	100	44	2	TRUE		Probe Sequence	c96e510522f61930ddf0c381e8dec861		130	W3110_45127_45414(S)|Dn_46_77	caggaataaccatgcaaccgtccagaaacttt	32	2	58	4323.41	965.772	4357.5
1	101	45	2	TRUE		Probe Sequence	ccd04c5ba3e72afd5a19164532d9a44f		131	W3110_45471_46802(S)|Up_25_59	ggagttccgttacggctgatgttggtttgatacgt	35	1	58	7136.76	1340.53	7338.5
1	102	46	2	TRUE		Probe Sequence	faa25a6399d3d4ab38047702aaba609b		132	W3110_45471_46802(S)|Dn_32_71	tattattgactataagccgcgtgaatatatgactacactt	40	1	58	6057.33	1926.08	6523
1	103	47	2	TRUE		Probe Sequence	faa25a6399d3d4ab38047702aaba609b		133	W3110_46910_47440(S)|Up_24_63	tattattgactataagccgcgtgaatatatgactacactt	40	2	57	6507.07	1893.32	7016
1	104	48	2	TRUE		Probe Sequence	32165f259d357021fabe1729214338d8		134	W3110_46910_47440(S)|Dn_25_59	ttatctcggttcggcagcgctgattgtacccattg	35	1	57	6307.26	1447.04	6346
1	105	49	2	TRUE		Probe Sequence	cb5d6e0e102a3301e5850bdaa0c56aca		135	W3110_47433_49295(S)|Up_46_78	aagggcaggcgcgtcactataagcaacgtctgc	33	1	52	3998.23	871.365	4090.5
1	106	50	2	TRUE		Probe Sequence	184cbe7b5c448ebf87faa2ab99e6f526		136	W3110_47433_49295(S)|Dn_46_78	gtttcattgtaatgcggcgagtccagggagaga	33	2	58	1232.67	373.434	1161.5
1	107	51	2	TRUE		Probe Sequence	2c74872ddf465a6b961fb09aac144b17		137	W3110_49487_49966(S)|Up_37_71	ccagtcgacgacggtttacgctttacgtatagtgg	35	1	58	613.517	175.745	599
1	108	52	2	TRUE		Probe Sequence	926fd6cc86c3ef4023d3d7c117b31b40		138	W3110_49487_49966(S)|Dn_58_92	cttcctatatcaggctgtgtttaagacgccgccgc	35	1	57	436.702	144.392	438
1	109	53	2	TRUE		Probe Sequence	8d423ada59ea1c8ed38f5112c98376c8		139	W3110_50044_50886(AS)|Up_9_43	tggagcggcggtaattttgtatagaatttacggct	35	2	57	7476.39	1746.96	7577
1	110	54	2	TRUE		Probe Sequence	7fb1207c80fef88d152f444b8efcfb23		140	W3110_50044_50886(AS)|Dn_25_59	aacggcgagtcggaatacgggaatgtcgatgctga	35	1	52	1059.5	226.636	1082
1	111	55	2	TRUE	QC-5prime_Target	Target Sequence	897052f32640e2baa47cc6764a38caa5		3	QC-5prime	tgggtgtgcgatacgtgtccgactgactgactgac	35		58	1500.74	331.999	1497
1	112	56	2	TRUE	QC-3prime_Target	Target Sequence	76df025a70d0748672dcaf7c924bd1fd		2	QC-3prime	tgactgactggactgtgggtgtgcgatacgtgtcc	35		58	1700.74	678.724	1560
1	113	1	3	TRUE		Probe Sequence	a9275bbc2b393ddf69fa90892e018a2d		141	W3110_50893_51270(AS)|Up_57_91	aacaaccatgaacgtcgccaataaggtatgtcgcc	35	1	51	478.51	187.713	468
1	114	2	3	TRUE		Probe Sequence	919883d1b999fb3a3ae28e0aeec96dfc		142	W3110_50893_51270(AS)|Dn_41_75	tcgccatctggcaatattgcgcgacagagatattt	35	2	57	558.649	233.394	554
1	115	3	3	TRUE		Probe Sequence	335abc0b3c0261c1cf8194fdb50415c1		143	W3110_51273_52094(AS)|Up_37_71	aagattgagcctcaatgtagacgctttgaacctga	35	1	57	3145.68	1274.24	3548
1	116	4	3	TRUE		Probe Sequence	50ee8a7c86072d4724d3282e0c4db7dc		144	W3110_51273_52094(AS)|Dn_3_37	ggtgttaacaatcattttgatggcgagattaagcg	35	1	59	2485.47	903.892	2803	pdxA
1	117	5	3	TRUE		Probe Sequence	22f053c5292db406397ef02ca219c113		145	W3110_52091_53080(AS)|Up_5_39	aatggcagacacaatactgtcgatcacgaactgat	35	2	57	1210.02	347.653	1233
1	118	6	3	TRUE		Probe Sequence	942b827737a6bf80484c7aa4edca5eac		146	W3110_52091_53080(AS)|Dn_29_63	tggcacgttgttcctgcatccagcttgctgcttct	35	1	57	847.07	302.727	868
1	119	7	3	TRUE		Probe Sequence	28521d9dbffabdf5e4abb2442f6a4a89		147	W3110_53080_54366(AS)|Up_62_95	ctcgccgggagtgatcacaacacgttgggtttta	34	1	51	495.784	157.426	497
1	120	8	3	TRUE		Probe Sequence	7e813e03adb62c66e123a9b321163bb7		148	W3110_53080_54366(AS)|Dn_65_99	ttgatacggcagaatgttcgaacgcagcatctctt	35	2	57	3153.42	853.088	3324
1	121	9	3	TRUE		Probe Sequence	96058aca87e609148156d51857b22429		149	W3110_54419_56773(AS)|Up_9_40	catggcgataccgagaagcagcgttttccagt	32	1	59	1312.46	386.065	1393
1	122	10	3	TRUE		Probe Sequence	a1f914ae62e0f848b77ed0cc402801f9		150	W3110_54419_56773(AS)|Dn_33_67	ttgcgcgtgacaaacggtcagagactaacgtactc	35	1	57	2628.12	1109.46	2851
1	123	11	3	TRUE		Probe Sequence	b56463285d21b2ff72c3f88a13de896a		151	W3110_57028_57843(S)|Up_56_90	tgtgggagatagccctgatatccgtgtgtcgattt	35	2	57	15051.8	6319.01	17890
1	124	12	3	TRUE		Probe Sequence	40825efadcf423da6db4559545c3e51c		152	W3110_57028_57843(S)|Dn_63_96	ttgagaaaaggcgtttactcagaatggtggacag	34	1	51	1576.71	579.467	1536
1	125	13	3	TRUE		Probe Sequence	e066509cdf95eb702eb091d49565de42		153	W3110_58138_58788(S)|Up_65_99	atcatgagtttttaactcaatgcgaggctattacc	35	1	57	1979.53	804.963	2143
1	126	14	3	TRUE		Probe Sequence	a0765ac808e57ed04fcf4452375b8cf4		154	W3110_58138_58788(S)|Dn_61_95	ttgatactaaaggagttgctactgaagaagttgct	35	2	57	848.842	264.534	902
1	127	15	3	TRUE		Probe Sequence	322f1564f37b092dcb4f5fc182c16c91		155	W3110_58785_58943(S)|Up_3_37	agagacctgggtggaatgctaacctgggcgtgcta	35	1	57	1539.81	350.5	1531
1	128	16	3	TRUE		Probe Sequence	b3326f479968adc95286d8dbc6f8ffcd		156	W3110_58785_58943(S)|Dn_29_61	ttcaaccttagcagtagcgtgggatgatttcac	33	1	57	386.93	135.219	359
1	129	17	3	TRUE		Probe Sequence	44a4a8d54b509f3c02ebbdbc88a1f15e		157	W3110_59351_60010(AS)|Up_47_79	atttatgtacaagaggcagcccttaggatgagg	33	2	51	2453.76	567.18	2421
1	130	18	3	TRUE		Probe Sequence	ae092b46e3abb30661764ce588f58c16		158	W3110_59351_60010(AS)|Dn_3_37	tcggctccgttactgatgcgttacaacgatcaaac	35	1	58	11796.3	3512.97	12775.5
1	131	19	3	TRUE		Probe Sequence	d4798c6681f2ca103e9b835d0ec5077b		159	W3110_60022_62928(AS)|Up_41_75	gataaccaaccagggttcctgcggtggattgtagt	35	1	58	2882.16	833.42	2787
1	132	20	3	TRUE		Probe Sequence	ee2b2945cf02310b81f2755cf8511c49		160	W3110_60022_62928(AS)|Dn_47_82	accgtgcttatgaggtagtggtgttattcaggtcca	36	2	58	5981.02	1894.48	6347.5
1	133	21	3	TRUE		Probe Sequence	8007a07556a59d6affe1092170648dc6		161	W3110_63093_65444(AS)|Up_49_83	caaagcattcgtcacgcatcaaaatggtatctggc	35	1	57	3546.58	1253	3616
1	134	22	3	TRUE		Probe Sequence	faffdfb266a3d68ece9aba49a3cc8d34		162	W3110_63093_65444(AS)|Dn_65_99	tatacagtcattactgcccgtaatatgccttcgcg	35	1	52	2002.6	624.623	2071
1	135	23	3	TRUE		Probe Sequence	f5ccb9545e628950172e142918c3a2da		163	W3110_65519_66214(AS)|Up_56_87	gtatagcctggtttcgtttgattggctgtggt	32	2	58	1671.71	420.741	1668
1	136	24	3	TRUE		Probe Sequence	be36ae7cd56a0d455d72f2893fb3ebbd		164	W3110_65519_66214(AS)|Dn_40_72	ctacaaaatcgcagcgtgtaggcctgataagac	33	1	58	721.724	197.524	689
1	137	25	3	TRUE		Probe Sequence	2cde3d24deb3b54210751581c186ef50		165	W3110_66499_68001(AS)|Up_28_59	caaaatcgcagcgtgtaggccagataagacgc	32	1	58	766.121	177.955	764
1	138	26	3	TRUE		Probe Sequence	fb49f067350a86e58d6e56eabb9a47e0		166	W3110_66499_68001(AS)|Dn_2_34	atcgtgtccttatagagtcgcaacggcctgggc	33	2	57	395.386	148.684	380
1	139	27	3	TRUE		Probe Sequence	7c25fb939b33cf7eb16a804e055f483d		167	W3110_68012_69712(AS)|Up_7_40	gtgacctgacgcagggtttccgggccatacagat	34	1	57	1089.28	308.739	1091
1	140	28	3	TRUE		Probe Sequence	934b198a3d727a6d8d98998d62dd371e		168	W3110_68012_69712(AS)|Dn_33_67	gaaacagtagagagttgcgataaaaagcgtcaggt	35	1	52	2314.44	608.154	2213
1	141	29	3	TRUE		Probe Sequence	ff49ee5031d8506d58ee944d2fe229e1		169	W3110_70051_70929(S)|Up_25_59	aagacgcagtgacggcaatgtctgatgcaatatgg	35	2	58	4906.53	1315.06	5032
1	142	30	3	TRUE		Probe Sequence	d71919f5e09657319d1ec175f675923b		170	W3110_70051_70929(S)|Dn_59_93	ctgcttcgtccatttgacaggcacattatgcaagc	35	1	58	7336.12	1987.72	7452
1	143	31	3	TRUE		Probe Sequence	b40b6e6d4c46263882a3b7baf578b246		171	W3110_71015_71779(S)|Up_11_45	ataattggtaacgaatcagacaattgacggcttga	35	1	57	3349.14	958.15	3408
1	144	32	3	TRUE		Probe Sequence	d1ffb53d92ff9f7ae9adaa6816e97fd8		172	W3110_71015_71779(S)|Dn_42_76	gtcttatcaggcctacaaaacgcactacccgtagg	35	2	57	1121.72	353.986	1163
1	145	33	3	TRUE		Probe Sequence	c65ca6e5426db4e3e22befd4bad44196		173	W3110_71893_72591(AS)|Up_30_64	cttatcaggcctacaaaacgcactacccgtaggtc	35	1	52	767.596	268.748	753.5
1	146	34	3	TRUE		Probe Sequence	49872b3eb8ae03d28de8c612f6a2bb11		174	W3110_71893_72591(AS)|Dn_40_72	aacagagcagcagcagaattaacgcggtgaccg	33	1	58	2404.74	684.636	2388.5
1	147	35	3	TRUE		Probe Sequence	2048ce704ad38465fce55dae7723b194		175	W3110_72575_74185(AS)|Up_65_99	aacgcatcggcaaatggtggtaaagccaggtgata	35	2	58	3571.55	998.534	3522.5
1	148	36	3	TRUE		Probe Sequence	3a62bcb3b1dfaf66809a6a8af27befb3		176	W3110_72575_74185(AS)|Dn_30_62	cacttcggctggcgtgaactccaacgtggttgc	33	1	57	2995.98	685.216	3023
1	149	37	3	TRUE		Probe Sequence	44409810c373e00583ad5ea312487ca5		177	W3110_74161_75144(AS)|Up_65_99	ggtggcgcttacacctggaattaaccagccgggaa	35	1	57	1111.33	252.347	1129
1	150	38	3	TRUE		Probe Sequence	5d249a8313c03204ab2a3eb5a171d200		178	W3110_74161_75144(AS)|Dn_36_69	aaggagcctcaaatcccttcgccggcgttatccg	34	2	52	3741.6	1002.28	3744
1	151	39	3	TRUE		Probe Sequence	4d72f6bf7336f369602f35225f5f921f		179	W3110_75308_76963(AS)|Up_65_99	ggcgttagtgtagtgattttgttatcaaccagcaa	35	1	58	18913.7	3972.46	19809.5
1	152	40	3	TRUE		Probe Sequence	cc42a7ce6195ca99a9d60093bd1410de		180	W3110_75308_76963(AS)|Dn_36_76	attttccctatattaagtcaataattcctaacgatgaagca	41	1	58	3313.5	951.795	3426
1	153	41	3	TRUE		Probe Sequence	498e95e9fcc1ce374351b65c4f503813		181	W3110_77285_78463(S)|Up_6_39	gcatcatgtgtgactgagtattggtgtaaaatca	34	2	57	4700.84	1453.15	4697
1	154	42	3	TRUE		Probe Sequence	4fdb909bc810d43ca016e5848ea9daec		182	W3110_77285_78463(S)|Dn_29_63	catttgaccgggcaaggggattaattcataaacgc	35	1	57	1049.7	309.515	1069
1	155	43	3	TRUE		Probe Sequence	4ada1457f77167b68b844c46237396d4		183	W3110_78512_79117(AS)|Up_48_79	ttgatgacgtggacgatagcggaaagcccggt	32	1	52	8152.69	1650.81	8302.5
1	156	44	3	TRUE		Probe Sequence	81a8927e851b76fd0c1bd8fe69875e46		184	W3110_78512_79117(AS)|Dn_5_39	tgctccttatttaatgttgcgaatgtcggcgaaat	35	2	58	8126.36	2221.54	8728
1	157	45	3	TRUE		Probe Sequence	c43170bfa977fb104eb85485c88539f7		185	W3110_79128_80528(AS)|Up_5_39	gtttcgggatgattgcatcggtatcgacattggcg	35	1	58	15477.3	3847.71	15910
1	158	46	3	TRUE		Probe Sequence	faf095fbb21a3a96b71a293091779852		186	W3110_79128_80528(AS)|Dn_29_63	caatgatatcgcccatttcatcggtactaacggcg	35	1	58	1647.12	431.826	1628.5
1	159	47	3	TRUE		Probe Sequence	75ad6964d7be3dc8476577da6d2412cc		187	W3110_80531_81622(AS)|Up_41_73	ttcggcttcgtacacaacgtgagcgtcgaacaa	33	2	57	4613.46	1136.76	4681
1	160	48	3	TRUE		Probe Sequence	861d26c86932c1a7a30df9773ad396d8		188	W3110_80531_81622(AS)|Dn_68_99	cacgccagatattgttcagaacgtgcaccatg	32	1	57	1877.37	424.593	1845
1	161	49	3	TRUE		Probe Sequence	c0f29a05c092f5b878a3d065df3d52b4		189	W3110_81622_83193(AS)|Up_25_59	ctttcagcgcctgggtcatcacttccggaccaata	35	1	52	3693.79	883.227	3705.5
1	162	50	3	TRUE		Probe Sequence	195a885166bc5343fb1e89f44778d809		190	W3110_81622_83193(AS)|Dn_8_40	gtccttgtctcttttagagcgcctcgcttcggg	33	2	58	6957.14	2397.7	7167
1	163	51	3	TRUE		Probe Sequence	2659bb23d7e177ab4e773977331cddf3		191	W3110_83286_83372(AS)|Up_12_46	tgggtccttgtctcttttagagcgcctcgcttcgg	35	1	58	18934.3	6312.11	20648.5
1	164	52	3	TRUE		Probe Sequence	7be0adc9db26f5386ee4362b0a7e0b61		192	W3110_83286_83372(AS)|Dn_10_44	tccagatgaatgcgatatgcttttagagttactgg	35	1	57	4092.68	1234.6	4263
1	165	53	3	TRUE		Probe Sequence	df0ac80527984d96d77c0fa6f4cf7f2a		193	W3110_84032_84976(S)|Up_49_83	ctctgcattccaataagggaaagggagttaagtgt	35	2	57	10650.3	3218.4	11403
1	166	54	3	TRUE		Probe Sequence	2940085948fb30d8a5a756e06c25c469		194	W3110_84032_84976(S)|Dn_115_147	gagaaattgctgtaagttgtgggattcagccga	33	1	52	7837.77	2195.15	7905.5
1	167	55	3	TRUE		Probe Sequence	ef1c8297ae0b7bcb365b631dbf1a2cac		195	W3110_85294_87018(S)|Up_10_43	gtgtttatgtctctggctgccaattgcttaagca	34	1	58	8739.43	3408.88	9338
1	168	56	3	TRUE		Probe Sequence	713114837f74d237433ecd9be2ade803		196	W3110_85294_87018(S)|Dn_17_51	atcagtcttactcgaaaatgaatcaggcgcgttat	35	2	58	3217.34	1376.46	3259
1	169	1	4	TRUE		Probe Sequence	1283875a9395874b2f45eb10f9a4b1f9		197	W3110_87021_87512(S)|Up_14_46	gatggcagcgagcacgtctacccgatgcagatt	33	1	52	4411.27	1820.67	4860.5
1	170	2	4	TRUE		Probe Sequence	df9226e37c55af3224fee6723e278775		198	W3110_87021_87512(S)|Dn_3_37	atgatctcaatgcgcaatttacagcccaacatgtc	35	1	56	916.321	459.77	923
1	171	3	4	TRUE		Probe Sequence	d386d41a46e790510134569fcddb7f46		199	W3110_87692_88696(S)|Up_25_59	gcgcttagatgttaatgaatttaacccataccagt	35	2	56	6128.21	2927.49	7348
1	172	4	4	TRUE		Probe Sequence	0aaf780ebbd8e1890fc8c8f6270e6c09		200	W3110_87692_88696(S)|Dn_32_66	tccctctggcgcgtagagtacgggactggacatca	35	1	57	537.86	161.184	519
1	173	5	4	TRUE		Probe Sequence	561391f2d389fd38da268c3e5179b560		201	W3110_89298_89756(S)|Up_26_59	gcttttcctcagctccgtaaactcctttcagtgg	34	1	58	6302.55	2838.07	6841.5
1	174	6	4	TRUE		Probe Sequence	0f1530febc1f5b2d50bb5fdbd3db82e5		202	W3110_89298_89756(S)|Dn_41_75	gaagccgttaatggcctcaatatccgtcctgatgg	35	2	58	1655.5	612.368	1803.5
1	175	7	4	TRUE		Probe Sequence	eec1fa58e5d00d72934215ee6e31d035		203	W3110_89758_90699(S)|Up_49_83	agttggctaccggagacttatcggagcgactgcag	35	1	52	2032.98	467.347	2049.5
1	176	8	4	TRUE		Probe Sequence	dd3c1ef1b50ceb33274618fd24a2c563		204	W3110_89758_90699(S)|Dn_65_99	attgcctggtgttatcggtgacgatcttttgcgat	35	1	56	4005.59	734.503	4097
1	177	9	4	TRUE		Probe Sequence	3fabc3b08786567403c9c0b3af408292		205	W3110_90696_91061(S)|Up_49_83	gaaccctcgtgcccgtagttcagttctgcgtattg	35	2	57	721.825	220.339	680
1	178	10	4	TRUE		Probe Sequence	76cc4e6f275991b406668d83a48776f4		206	W3110_90696_91061(S)|Dn_46_79	aaacgtcaggaagaacatgccaactttatcagtt	34	1	58	768.345	240.64	745
1	179	11	4	TRUE		Probe Sequence	63881d83dfeaa9654e4b64eb6fab9582		207	W3110_91077_92843(S)|Up_2_36	gccgggtggaaaggatcgccacggaaaagctgcaa	35	1	58	3539.74	1227.45	3887.5
1	180	12	4	TRUE		Probe Sequence	2577e590998bc3fadddd5f81b27783c7		208	W3110_91077_92843(S)|Dn_45_79	gagcactgcgagagatgacactcgacagccgtgtg	35	2	52	589.269	163.593	550
1	181	13	4	TRUE		Probe Sequence	fe3465a0c28a0dcf1cca88a812e1d142		209	W3110_92830_94317(S)|Up_9_43	ggcggcgtattgcgtaccatgaacatcgagccgga	35	1	56	3161.29	1052.95	3288.5
1	182	14	4	TRUE		Probe Sequence	9f5dcb03cdaa88800ce14a99f1636c69		210	W3110_92830_94317(S)|Dn_65_99	ccttgatgctgtaaccactgatacccgaaaactga	35	1	56	712.411	191.146	709.5
1	183	15	4	TRUE		Probe Sequence	f5b49543313afd5a35ab8a8d9a940f15		211	W3110_94314_95672(S)|Up_33_67	ttgttggcaatcagcgtctggactactccgatcgc	35	2	58	594.707	183.68	608.5
1	184	16	4	TRUE		Probe Sequence	f86440a638b72c5a7834ccdb5bf222a4		212	W3110_94314_95672(S)|Dn_5_39	gctggccgaacatttggtcaaatattattccggct	35	1	58	808.431	168.559	786.5
1	185	17	4	TRUE		Probe Sequence	3b64116d7b5a5683b5f0dd66737312b9		213	W3110_95666_96748(S)|Up_34_68	tttagttaagggttcacgtagtgccgccatggaag	35	1	52	414.827	177.199	408.5
1	186	18	4	TRUE		Probe Sequence	63b46f76d54d755f27b1285fe6b21cde		214	W3110_95666_96748(S)|Dn_27_61	gtcgtcattatcggcctgggcctcaccgggctttc	35	2	56	1270.93	367.468	1235
1	187	19	4	TRUE		Probe Sequence	cfd0cc75a42df835ff4108f9325ea2af		215	W3110_96751_98067(S)|Up_61_94	ggttctgattggtctggcaacgctgaaggtacgt	34	1	56	2392.05	715.796	2468
1	188	20	4	TRUE		Probe Sequence	28cbc02de0f14ecc6b8214c6a63951f7		216	W3110_96751_98067(S)|Dn_42_75	ggattcagtatcctggtctggatctccacggcgc	34	1	58	534.121	229.817	470
1	189	21	4	TRUE		Probe Sequence	aa7a69ad3a16338073f8d22fb65ea22a		217	W3110_98067_99311(S)|Up_42_74	tcaagaactttgaacaacgaggcaatgagtttg	33	2	58	389.845	188.648	354
1	190	22	4	TRUE		Probe Sequence	8b349c3e62eece3c45e7718cd6cdbc72		218	W3110_98067_99311(S)|Dn_67_99	cggttgcgcaccatctaatggctcagggttggc	33	1	52	427.558	163.91	424
1	191	23	4	TRUE		Probe Sequence	ca829e470eb22365bc119b2383cea5d1		219	W3110_99308_100375(S)|Up_2_33	tcgagcttactgattatgtcgacagccatcat	32	1	56	304.929	108.904	297.5
1	192	24	4	TRUE		Probe Sequence	dcdc3f32dbfbb7f5d0209eeb6fb39641		220	W3110_99308_100375(S)|Dn_65_98	acaattggcaaaactgcgttccatcgtgcccgaa	34	2	56	553.482	232.64	499
1	193	25	4	TRUE		Probe Sequence	dc65bd51303ff4f93c01fedf88de5c7f		221	W3110_100429_101904(S)|Up_30_63	gggttgcccgggcgtaattgtagcgatgcctttt	34	1	57	591.807	260.924	543
1	194	26	4	TRUE		Probe Sequence	853fd0594151e8ced17c143d19b484f8		222	W3110_100429_101904(S)|Dn_33_67	ctgagcgggaagtttctctgaattctggcgcagcg	35	1	58	762.034	205.586	783
1	195	27	4	TRUE		Probe Sequence	e861e5e29ec422cd2ebe40e0f38a4a90		223	W3110_101897_102817(S)|Up_17_51	tcagggggctggtaatattggaaaaattgcccgtt	35	2	58	538.328	278.862	499
1	196	28	4	TRUE		Probe Sequence	ece2a56455c81e799282c8d7b4d9376a		224	W3110_101897_102817(S)|Dn_2_34	atgtcgcaggctgctctgaacacgcgaaacagc	33	1	52	515.327	218.233	446
1	197	29	4	TRUE		Probe Sequence	f69821f0000ed7ead7ae81ff375f540e		225	W3110_102819_103649(S)|Up_52_85	tgagcttctcgcagttggtagtacgaattctgga	34	1	56	397.321	140.854	380
1	198	30	4	TRUE		Probe Sequence	44e700f60a21853b92b6d1e819de4986		226	W3110_102819_103649(S)|Dn_17_51	aaaactggtagtaggactggagattggtaccgcga	35	2	57	1918.02	507.45	1921
1	199	31	4	TRUE		Probe Sequence	98a502220287cf6a76f49514109c42fd		227	W3110_103646_104908(S)|Up_5_39	gatttgcgttatgactctggagcggcagtaggctg	35	1	58	693.276	217.633	670
1	200	32	4	TRUE		Probe Sequence	90ed689f8591941938917541915f3224		228	W3110_103646_104908(S)|Dn_65_99	ttgaaccaatggaacttaccaatgacgcggtgatt	35	1	58	491.655	138.99	500
1	201	33	4	TRUE		Probe Sequence	ad0af85668c8bd1ff58e4a7aa255dd26		229	W3110_104969_106120(S)|Up_19_56	tggctgcgaaaagagttttaatttttatgaggccgacg	38	2	52	1182.54	298.811	1185
1	202	34	4	TRUE		Probe Sequence	530100791bebdd688fc928bf5b6b1741		230	W3110_104969_106120(S)|Dn_30_64	ctttgtgctaaactggcccgccgaatgtatagtac	35	1	56	551.143	172.189	527.5
1	203	35	4	TRUE		Probe Sequence	a55fdc507c43003d3e547d6ef3ba2a1d		231	W3110_106221_107138(S)|Up_58_92	tagtacacttcggttggataggtaatttggcgaga	35	1	56	345.946	131.309	329.5
1	204	36	4	TRUE		Probe Sequence	e976d3e1650202e7c3c7ccb8b52c1697		232	W3110_106221_107138(S)|Dn_21_55	aaaattcgactggcaaatctggcactctctccggc	35	2	58	657.672	212.81	657.5
1	205	37	4	TRUE		Probe Sequence	c4e3755b2a24e265a1dcbfb109122b3f		233	W3110_107369_107881(S)|Up_2_34	ttccgcacaacttatcttcattcgtgctgtgga	33	1	58	414.224	141.727	400
1	206	38	4	TRUE		Probe Sequence	a7eb6a259dfd87c8924a0f5b503da0d9		234	W3110_107369_107881(S)|Dn_59_99	attatgctaatcaaattgttaactaaagttttcggtagtcg	41	1	52	213.731	106.418	194
1	207	39	4	TRUE		Probe Sequence	8f8e0f93cc8ca8c5a064a0257f4dbc1e		235	W3110_107943_110648(S)|Up_3_34	caaggcatccgtgctggccctcaacgcctcac	32	2	56	584.911	180.617	535.5
1	208	40	4	TRUE		Probe Sequence	52745dd4e7b5eba6d562630d95c57cce		236	W3110_107943_110648(S)|Dn_62_95	gaaaaagctgcaaattgcggtaggtattattcgc	34	1	56	428.232	137.435	406.5
1	209	41	4	TRUE		Probe Sequence	2197664f2783e2d6ed9da071f8dd31f5		237	W3110_110708_111097(S)|Up_17_51	cagtgccatggccgcctgcaataaaagctaactgt	35	1	58	1790.36	518.781	1781.5
1	210	42	4	TRUE		Probe Sequence	2e5e26797f6725e9907560aef9917250		238	W3110_110708_111097(S)|Dn_65_99	tcttatcaggcctaaagggatttctaactcattga	35	2	58	1218.24	391.486	1245.5
1	211	43	4	TRUE		Probe Sequence	74079535e83a6007341a04bda39c5b5e		239	W3110_111313_111510(AS)|Up_65_98	gtcttatcaggcctacgtgcggcatcagacaaat	34	1	52	1858.92	538.625	1816.5
1	212	44	4	TRUE		Probe Sequence	9b9597aa7b9176ae5c9c8adaf0ec4481		240	W3110_111313_111510(AS)|Dn_17_51	caggccagttcgaaatccagacgttccggtacctg	35	1	56	3049.29	793.502	3156
1	213	45	4	TRUE		Probe Sequence	f594a5511361ffb57eaefc6bb71c7e4c		241	W3110_111520_112263(AS)|Up_49_83	tttcccgcaggttgggcaattcaccgtaatagttt	35	2	56	9009.73	2598.27	9357.5
1	214	46	4	TRUE		Probe Sequence	144f219cc52a7bc2c845ee82d841fa08		242	W3110_111520_112263(AS)|Dn_15_49	tgagacaaactgcgacgcaagctgcaaatagtgtg	35	1	57	3034.6	757.908	3043
1	215	47	4	TRUE		Probe Sequence	7987f67cc8767982d69e5406cc94dd44		243	W3110_112263_112883(AS)|Up_17_51	gagttgctgaatcaaaaactcaatgcgcagccatg	35	1	57	2503.98	593.183	2483
1	216	48	4	TRUE		Probe Sequence	6f7e1c336f69a7a1183feffd4c37f43b		244	W3110_112263_112883(AS)|Dn_66_99	ttgatgaaacgttcgctcactatttaccaggtaa	34	2	57	939.491	252.1	892
1	217	49	4	TRUE		Probe Sequence	61dfab8a57674f3b542d8dcfcb1b9e3b		245	W3110_113108_114151(S)|Up_49_83	cactggagttgcgctcttacccttatagccattaa	35	1	51	3449.55	989.538	3632
1	218	50	4	TRUE		Probe Sequence	c18bd02fef8cd9c57c3969fa32acb10d		246	W3110_113108_114151(S)|Dn_40_71	ccatcccactcatcgcatcgcctaaatggaaa	32	1	57	2118.14	525.845	2229
1	219	51	4	TRUE		Probe Sequence	9602c4850fdf35860b452b5ddab45429		247	W3110_114186_115388(AS)|Up_52_85	tcaacaacctgtaatctcccaacgctggcgtgga	34	2	59	1614.37	504.508	1618
1	220	52	4	TRUE		Probe Sequence	3356bb921ffae6e3efc891ee48296b1c		248	W3110_114186_115388(AS)|Dn_13_47	gtacgcggattaactcttcaaaggtggttaagcct	35	1	57	3129.86	873.255	3222
1	221	53	4	TRUE		Probe Sequence	fca0222ced04fe18ce1e471b4d425445		249	W3110_115378_116763(AS)|Up_3_37	ctgtagtgccataagcagtaaagtacggctctctg	35	1	57	5770.23	1747.11	5989
1	222	54	4	TRUE		Probe Sequence	aed20b889912bb7663a6ac6d8dc84369		250	W3110_115378_116763(AS)|Dn_5_39	gctccttagttggcgtcatcaaagcggaagacatc	35	2	51	5573.43	1469.17	5807
1	223	55	4	TRUE		Probe Sequence	d60dac012a57196e49aafc20b1de0aa8		251	W3110_116773_117213(AS)|Up_38_69	agcaagactccatgataacgcagacacagggc	32	1	57	4232.25	1565.65	4273
1	224	56	4	TRUE		Probe Sequence	db091373f08ffee6d231e7cbd34d9512		252	W3110_116773_117213(AS)|Dn_7_42	cgctccttgatttggttggcgctactttggcaaacg	36	1	57	2622.91	747.028	2761
1	225	1	5	TRUE		Probe Sequence	f30d975622e5f60469e037b727f17c4d		253	W3110_117416_118309(AS)|Up_17_48	caagaaatttgcgaggcgttacgaagaaagtt	32	2	52	1500.35	498.531	1525.5
1	226	2	5	TRUE		Probe Sequence	e2c1bde4a5d7f47271ad585e81e0722e		254	W3110_117416_118309(AS)|Dn_35_69	agaaacatgctactctgaaccgggtattagcacca	35	1	56	5555.57	2088.3	6272
1	227	3	5	TRUE		Probe Sequence	12309d11b9f5e39f2667ea36dc0b456a		255	W3110_118397_118948(S)|Up_35_69	gaatcataaggtagaaacatgctactctgaaccgg	35	1	56	5508.45	2358.55	6213
1	228	4	5	TRUE		Probe Sequence	d70ddf2efae872572a39bf4c541b60e8		256	W3110_118397_118948(S)|Dn_61_95	ggcagcttgatcatcgtcttgaagcgttctttcgg	35	2	57	3597.61	1334.95	3841
1	229	5	5	TRUE		Probe Sequence	747bd93334870a943a6c7745c643813e		257	W3110_118945_119799(S)|Up_2_33	atgacgggccattgtgatattgcgccggatcg	32	1	58	9976.24	3045.63	10367
1	230	6	5	TRUE		Probe Sequence	6777d101cc71ad9f65c93d1127716be6		258	W3110_118945_119799(S)|Dn_27_61	tgagggcgtagagagattaatgcgcttttacggct	35	1	58	10769.8	3475.48	11763.5
1	231	7	5	TRUE		Probe Sequence	f555b9ac3cb3c747101fa231a2af8bfe		259	W3110_119842_121215(AS)|Up_9_42	ggtcgtggtggtgattgcactactgacgatttac	34	2	52	15165.9	1421.29	15252
1	232	8	5	TRUE		Probe Sequence	ca1bc62e94d02fbf686674bb930c1806		260	W3110_119842_121215(AS)|Dn_41_75	atgcgtgtgtaagtttgcaattccgtttgttgtat	35	1	56	4585.43	760.882	4626
1	233	9	5	TRUE		Probe Sequence	cce9f0a14589e4d5516d92bcde62f282		261	W3110_121756_122520(S)|Up_57_91	gtaagaccaattgacttcggcaagtggcttaagac	35	1	57	7598.89	1921.57	7793
1	234	10	5	TRUE		Probe Sequence	4c988d2423e60f97b13aec7e1d5b0feb		262	W3110_121756_122520(S)|Dn_60_94	ggcaactaaacgtagaacctgtcttattgagcttt	35	2	58	1983.12	505.624	2099.5
1	235	11	5	TRUE		Probe Sequence	536f081f5d8ddeef9c672afa9c57169d		263	W3110_122681_125344(S)|Up_25_59	ttgagctttccggcgagagttcaatgggacaggtt	35	1	58	1268.48	387.468	1314
1	236	12	5	TRUE		Probe Sequence	716d67918b8a561ad37cf0767fb20322		264	W3110_122681_125344(S)|Dn_56_89	agttgaaatcaccgagatcctggtcaaagtgggc	34	1	52	439.577	138.388	428.5
1	237	13	5	TRUE		Probe Sequence	d975a854fd43348d0fe49b7f158d71de		265	W3110_125359_127251(S)|Up_25_59	tgctgacgcaatcgccaaattcaacatcgatgcag	35	2	56	857.393	215.584	834
1	238	14	5	TRUE		Probe Sequence	cedf19f3c5d23a6b41b8a672264774d9		266	W3110_125359_127251(S)|Dn_49_84	tgtattgaggttattagcgaatagacaaatcggttg	36	1	56	408.643	133.062	412.5
1	239	15	5	TRUE		Probe Sequence	4a21e4a9ae1f7fbd74bb927ef732c72d		267	W3110_127576_129000(S)|Up_54_87	aaagacgacgggtatgaccgccggagataaatat	34	1	58	949.862	258.684	935
1	240	16	5	TRUE		Probe Sequence	1a2439a3552a58b33a18bd4489714948		268	W3110_127576_129000(S)|Dn_60_91	acgtctgcaatttacctttccagtcttcttgc	32	2	58	5872.64	1809.3	5911.5
1	241	17	5	TRUE		Probe Sequence	69543604e8a727c5720fcd5743f97c28		269	W3110_129071_130924(AS)|Up_9_43	ccgaaagcgaagaagaagtaatttttcgtttgccg	35	1	52	6076.35	1273.08	6144.5
1	242	18	5	TRUE		Probe Sequence	f01a631bc9667991ee17e0cad5573347		270	W3110_129071_130924(AS)|Dn_53_87	ctgtgaatccgagtataaagaggcggtagtttaaa	35	1	56	5386.84	1151.27	5437
1	243	19	5	TRUE		Probe Sequence	da54a89a635fc008bfe5daee0753692c		271	W3110_131279_133876(S)|Up_2_35	gttgcggtactgggcatttaccctacaaactgct	34	2	56	12454.1	2254.17	12800
1	244	20	5	TRUE		Probe Sequence	6c91c46b515dbf73004f66f78ae9c508		272	W3110_131279_133876(S)|Dn_23_57	ataaacgacacaatgcccggtgaatgagattcccg	35	1	58	4101.69	1123.6	4212.5
1	245	21	5	TRUE		Probe Sequence	d3db6f1145b36993d87093add604fbe8		273	W3110_134052_134414(S)|Up_41_75	taattacatcaatggcgcaatgcgatttcggtgca	35	1	58	7123.4	1782.1	7399
1	246	22	5	TRUE		Probe Sequence	08cefff427f9b60b96143e5824a3eba4		274	W3110_134052_134414(S)|Dn_41_75	aacagctggcatattgcgcccgtaataaatctcgc	35	2	52	2832.37	570.255	2739
1	247	23	5	TRUE		Probe Sequence	d683b6ce4358b9abf6d4f8003248f118		275	W3110_134452_135246(AS)|Up_8_40	tgaggattttctgcaggtcgtggcggcttaccg	33	1	56	6482.3	1281.48	6165.5
1	248	24	5	TRUE		Probe Sequence	1bd6494969724d8b6f19950742bea9ef		276	W3110_134452_135246(AS)|Dn_65_99	aaagctgccgtatggattgccggattgtaataacg	35	1	56	3938.11	628.502	3970.5
1	249	25	5	TRUE		Probe Sequence	d80a10258aef5a33c381407261320c3c		277	W3110_135262_136128(AS)|Up_33_67	aactcagacttttggtcagattattaaagccatgc	35	2	57	3646.39	957.006	3554
1	250	26	5	TRUE		Probe Sequence	0793c1b428d42e709e6c20e23eec88c6		278	W3110_135262_136128(AS)|Dn_40_71	cgcaacataatagctaacattgaccgcggatg	32	1	58	2183.66	748.367	2279.5
1	251	27	5	TRUE		Probe Sequence	655a058a677e7c3ad18984c2782036c7		279	W3110_136234_136581(AS)|Up_36_67	caacataatagctaacattgaccgcggatgca	32	1	58	1511.28	428.98	1510
1	252	28	5	TRUE		Probe Sequence	5ac6b01fae93b63c1a7e3d8fb1a2afbb		280	W3110_136234_136581(AS)|Dn_33_67	ttagcacactgcgagcgaggcgacgaccattattg	35	2	52	4036.25	769.468	4016
1	253	29	5	TRUE		Probe Sequence	ae8b2d53943da822c1fa6f4b2636ba73		281	W3110_136747_138297(S)|Up_31_64	tcccgtaaggggaaggactatgctcaacgtttga	34	1	56	698.071	192.605	667.5
1	254	30	5	TRUE		Probe Sequence	e7dbfc640c0ac972fe19ab6027599807		282	W3110_136747_138297(S)|Dn_26_60	ggatctctccgggcattaaactgatgacaaacgca	35	1	57	1033.33	268.952	1030
1	255	31	5	TRUE		Probe Sequence	994b6ca839f77bea544978d8e31caf79		283	W3110_138499_140889(AS)|Up_5_39	atccattgattttgcacaattttgtaggctggata	35	2	58	2566.22	652.302	2666.5
1	256	32	5	TRUE		Probe Sequence	7149c427aff944694e101db364e3ab97		284	W3110_138499_140889(AS)|Dn_64_99	tgatcgtcatcacaattcgagctttattaacagatt	36	1	58	3211.03	847.787	3459.5
1	257	33	5	TRUE		Probe Sequence	58bd5fef86c2acc79a2be7019976d4f4		285	W3110_141095_141631(S)|Up_17_51	tatactgcgtgtcttgcgctttgttgcggtgccaa	35	1	52	3389.15	712.497	3368
1	258	34	5	TRUE		Probe Sequence	840700514e48b9cf7a10f86bb031911d		286	W3110_141095_141631(S)|Dn_65_99	cttgaggttggaaatcccgtgacggtaacgttgct	35	2	56	4257.7	688.681	4292.5
1	259	35	5	TRUE		Probe Sequence	88e94f1c610e670e3dfddf8ba148abab		287	W3110_141672_142334(AS)|Up_33_67	ggcaaagtgattctgctggacgagtaagtgtgaag	35	1	56	2910.89	554.426	2936.5
1	260	36	5	TRUE		Probe Sequence	df0b3df7f5b063f9d2603ffe02e767e0		288	W3110_141672_142334(AS)|Dn_22_56	aaataattacgtttggctaatatagggcaactccg	35	1	58	3450.36	858.695	3406.5
1	261	37	5	TRUE		Probe Sequence	aff1c81aaadb0bce0df0dcb0fb476a9f		289	W3110_142443_143369(S)|Up_26_60	tggctaatatagggcaactccgggacgatttaaac	35	2	58	6301.36	1467.17	6367
1	262	38	5	TRUE		Probe Sequence	86feef2443918dc28fac2385fb0013b5		290	W3110_142443_143369(S)|Dn_41_75	agagatccatcgctttatgcgtatctgggtgcaga	35	1	52	1492.73	371.184	1397.5
1	263	39	5	TRUE		Probe Sequence	f2b8bafb68daeaa2487d76c5b7af58d2		291	W3110_143366_144136(S)|Up_9_43	agggcattcaggtattaagtatgcgtaacaaagct	35	1	56	15508.5	4114.89	16833
1	264	40	5	TRUE		Probe Sequence	229129bb753dce34ddf27b0a8dd481a8		292	W3110_143366_144136(S)|Dn_63_97	caatggtcagggtagactgattttcggctaaggag	35	2	56	8752.88	2268.89	8366
1	265	41	5	TRUE		Probe Sequence	0c758c6866269a33c7c5fa4b29ed347f		293	W3110_144241_144681(S)|Up_34_68	ttgacggctatcaccctttatcaacaatggtcagg	35	1	58	8424.41	2994.1	9500
1	266	42	5	TRUE		Probe Sequence	587a4f3f42faaaad7996557ea03a205a		294	W3110_144241_144681(S)|Dn_63_95	catgtacaaacaagctgttattctcctgctgat	33	1	58	2125.5	608.87	2151
1	267	43	5	TRUE		Probe Sequence	bc5bfc9dddca6c832c19daa9a0a67ab5		295	W3110_144745_145974(S)|Up_16_52	cataatttgtatgagtattaacccgcgattctgatgg	37	2	52	8982.58	2481.54	9167.5
1	268	44	5	TRUE		Probe Sequence	a6f49c9ce0013e7ee9c639b63dbbd90e		296	W3110_144745_145974(S)|Dn_2_33	aatcaagcaacctgtaccggaatcgctttcgc	32	1	56	5926.02	1324.66	5931.5
1	269	45	5	TRUE		Probe Sequence	d4c04879de8c48d172d090b076e84a63		297	W3110_145978_146358(AS)|Up_33_67	tatcttaagaacggattcgctggagacgatgtcgc	35	1	56	6912.45	1588.95	6576
1	270	46	5	TRUE		Probe Sequence	396d9e270df471db71820dc65c148354		298	W3110_145978_146358(AS)|Dn_9_43	cctttctaccctgtcgttaacgaagcaggcgatgc	35	2	57	2948.26	918.452	2979
1	271	47	5	TRUE		Probe Sequence	58413ffc63e304db2ec56fca68c09c19		299	W3110_146632_147534(S)|Up_39_72	gacgatagcgcgccttgactggatactgccttca	34	1	58	5251.28	1148.39	5367.5
1	272	48	5	TRUE		Probe Sequence	977aa04affd2078b0de3d4874ff4272a		300	W3110_146632_147534(S)|Dn_55_89	ccgtagcgccagttaagtattacgccagctcgacc	35	1	52	1968.15	341.568	1988
1	273	49	5	TRUE		Probe Sequence	b8dc8d776dae47443a834775d98ca722		301	W3110_147608_148459(AS)|Up_27_61	gttacctgtgttatgacagatgacgtggggtaaat	35	2	52	7913.29	1700.37	7626
1	274	50	5	TRUE		Probe Sequence	9e9a8ccf309b43467ea2038900c7bdf1		302	W3110_147608_148459(AS)|Dn_37_71	ggataaacgccggactccacttcagccatatactg	35	1	56	3005.82	828.385	3117.5
1	275	51	5	TRUE		Probe Sequence	476b1934a96437752c536c330c86a44d		303	W3110_148471_149265(AS)|Up_65_99	cggcagggtttcgataattaacacaacgtgactcc	35	1	57	14240.2	3391.62	15402
1	276	52	5	TRUE		Probe Sequence	fb7fc67647c412fa0c42ada62281e4d8		304	W3110_148471_149265(AS)|Dn_4_41	gtatcctgataaattgatgttgtgctgtctggcatttt	38	2	58	8498.55	2523.34	9124.5
1	277	53	5	TRUE		Probe Sequence	3369d10437490bc2420b55fd6953cbb7		305	W3110_149379_150617(AS)|Up_48_80	caatgatttatccgtagcagcactgccagaagg	33	1	58	766.379	237.506	761.5
1	278	54	5	TRUE		Probe Sequence	20fd2cc93b44966514231a87d5c1cacc		306	W3110_149379_150617(AS)|Dn_65_99	atccactaacacatggctcataagttgaccagatg	35	1	52	2472.69	778.11	2540.5
1	279	55	5	TRUE		Probe Sequence	d21b011820c540d38bf8b32b7bc5af91		307	W3110_150667_151263(AS)|Up_26_64	gaatgtacctgaagatagtcttcatttttactccaatgt	39	2	56	5420.62	2083	5926
1	280	56	5	TRUE		Probe Sequence	4cb3d2a2c70c238c1d270eb3c511422a		308	W3110_150667_151263(AS)|Dn_52_86	gctggtgcagaaaacttacccgcagtgacattgtt	35	1	56	4627.16	1507.46	5061
1	281	1	6	TRUE		Probe Sequence	eda841b78696ec87b03f5ae9d4e59d26		309	W3110_151290_151895(AS)|Up_49_83	tcagcttacgttgagtgggatgcatatatagttcc	35	1	46	5026.59	1936.8	5853
1	282	2	6	TRUE		Probe Sequence	d58822a2a20a493c8610752931633e93		310	W3110_151290_151895(AS)|Dn_68_99	gccctgcatctgtttcacgtagcgcaacggtc	32	2	52	1701.6	610.766	1711.5
1	283	3	6	TRUE		Probe Sequence	87a95a3be39319f54fca6da0ef7d0de8		311	W3110_151907_152476(AS)|Up_2_33	tgccgcataagagagtacgctgaacaatgagg	32	1	52	1836.25	503.372	1929
1	284	4	6	TRUE		Probe Sequence	42629190c2e7f645a4b7508fce266cc6		312	W3110_151907_152476(AS)|Dn_9_43	ccttgtagttactgaatctgacaccgaattccatt	35	1	53	11977.2	3638.63	12626
1	285	5	6	TRUE		Probe Sequence	7e01e609d2e365a8e61407674c9ecf63		313	W3110_152493_155090(AS)|Up_10_45	tccgttgcaaatactgagggtgataataatattccc	36	2	52	14349.7	4297.37	15682.5
1	286	6	6	TRUE		Probe Sequence	620b50d5ef1ef7aec6dd8cf88f8300ce		314	W3110_152493_155090(AS)|Dn_40_71	gcctggcattaccttcaattgcgccaccaaag	32	1	52	3466.56	1070.91	3675.5
1	287	7	6	TRUE		Probe Sequence	5d1da13179ee63860e57329394581be0		315	W3110_155125_155865(AS)|Up_49_83	gtatattctatagtcacgctatgcttcctgcggaa	35	1	46	5168.13	1232.8	5381
1	288	8	6	TRUE		Probe Sequence	8da72d4baa60af5059c2d70742ee9c8f		316	W3110_155125_155865(AS)|Dn_153_187	gtttggtctgcgacggcacgaacgtaagacgcttt	35	2	52	2666.73	508.655	2703.5
1	289	9	6	TRUE		Probe Sequence	672513f1711771f7dda2cab43e131b03		317	W3110_155963_156547(AS)|Up_43_78	actaaaagccatacaggttacgaagcataaagctgt	36	1	53	3160.13	860.937	3151
1	290	10	6	TRUE		Probe Sequence	7c4b70752d0756ed43194b812d2d44e8		318	W3110_155963_156547(AS)|Dn_29_65	cagactacatgtttgaagaatgactattcatgacaca	37	1	52	2952.87	860.984	3124.5
1	291	11	6	TRUE		Probe Sequence	45f01329b90536b701f0d33aa3b95515		319	W3110_156917_157396(AS)|Up_16_58	agagatgtttaaactaaaatcgtaattaaggaaagagatgaga	43	2	52	916.019	257.077	936.5
1	292	12	6	TRUE		Probe Sequence	facd7d3dca68f64e5bdf00b174c2a743		320	W3110_156917_157396(AS)|Dn_51_85	acgcggtgacggttcttcatccagctcgttgagca	35	1	46	1479.04	262.749	1511.5
1	293	13	6	TRUE		Probe Sequence	47c2adb39a5dd2f8b5f16073e86457ea		321	W3110_157393_158790(AS)|Up_6_40	tggctttcagggatatcgcctaatgctttcagggc	35	1	52	12826	2209.26	12817
1	294	14	6	TRUE		Probe Sequence	a5447d6333ac15edef8cd94a705bf92b		322	W3110_157393_158790(AS)|Dn_45_79	gcggctaatcatagctcagcatgacgcatttgaga	35	2	52	7174.73	1931.9	7502
1	295	15	6	TRUE		Probe Sequence	88ccb0268d5a70a714db6fcbb0275176		323	W3110_158850_159746(AS)|Up_25_59	cgactcgggtaaaaatagtacacctcggtagtgtc	35	1	52	5476.87	1106.64	5576.5
1	296	16	6	TRUE		Probe Sequence	38d4d5f42654cb7a5bdcc006d2e04429		324	W3110_158850_159746(AS)|Dn_30_64	tttcccgcctgtggtaaacgtgatggaacggctgt	35	1	52	7728.15	1269.71	7745.5
1	297	17	6	TRUE		Probe Sequence	ac373f5ac0002169253aba26670e75b2		325	W3110_159813_160268(AS)|Up_2_35	gcgaagcggccaatatactgtgtgtctgtcatct	34	2	46	1883.74	366.144	1880.5
1	298	18	6	TRUE		Probe Sequence	10f355227ba0f058b06c2eae67da2876		326	W3110_159813_160268(AS)|Dn_53_87	ggccgctataaatagcagatgcttttccggatagc	35	1	52	2249.56	423.534	2233.5
1	299	19	6	TRUE		Probe Sequence	afba5fa71b518c95fb9dbad29f89e125		327	W3110_160446_161150(AS)|Up_2_37	cggatagcaattatctaaacgtaacacttgacaact	36	1	52	8720.6	1513.9	8552
1	300	20	6	TRUE		Probe Sequence	54a7f4cf4087158f78006650bb8f8a2e		328	W3110_160446_161150(AS)|Dn_59_94	gtccacgggcaaacgaggaggcgtaaagggtgaact	36	2	52	3914.9	661.68	4052
1	301	21	6	TRUE		Probe Sequence	a42ca645d7c337ddc2c9fdd1df9af820		329	W3110_161165_161695(AS)|Up_52_83	gcgtcgcgcgctgtagagggggagaaaattcc	32	1	52	1642.6	374.827	1667
1	302	22	6	TRUE		Probe Sequence	c7b2dd5ccfd0816c8e3a339107e01268		330	W3110_161165_161695(AS)|Dn_32_66	ctacaatgtggcgcgaagaatgttaaccctctgga	35	1	46	10405	1893.1	10369
1	303	23	6	TRUE		Probe Sequence	9ead36d7ac3aea4367840d2052a360d7		331	W3110_161769_164198(S)|Up_9_43	acgttgcggttcagacatgtgaggcactcggttat	35	2	52	12541.8	1864.43	12286
1	304	24	6	TRUE		Probe Sequence	c1c0dd9493596a17b6b59e47d6095256		332	W3110_161769_164198(S)|Dn_47_81	atcagcgcgcacgttcaccctcaccctaaccctct	35	1	52	1914.75	340.608	1895
1	305	25	6	TRUE		Probe Sequence	aa6ccf40ed807959fb75aaa3ee6976ed		333	W3110_164394_166928(S)|Up_11_49	agcacaaattttgagagatatcttcttctgtcttgtaac	39	1	53	3190.21	711.997	3165
1	306	26	6	TRUE		Probe Sequence	239a5a4f726e8a9af7b4444b531e5597		334	W3110_164394_166928(S)|Dn_2_34	atctaagcgtgaaataccggatggcgagttgcc	33	2	52	1651.19	438.308	1584.5
1	307	27	6	TRUE		Probe Sequence	d972acce379a229649d05dc7eea45fff		335	W3110_167148_169391(S)|Up_55_92	cattctcgtttacgttatcattcactttacatcagaga	38	1	52	14100.7	2484.7	14591.5
1	308	28	6	TRUE		Probe Sequence	9571b892c5cf2c392fe8581941b140c1		336	W3110_167148_169391(S)|Dn_65_99	gaatcattccgataccacttttgcactgcgtaata	35	1	46	3388.87	787.63	3394
1	309	29	6	TRUE		Probe Sequence	21d652d5534eeb9853978d7d46a673ed		337	W3110_169442_170239(S)|Up_4_35	gggcgcagaacgtcaggtcgttgcaaccgcaa	32	2	52	3248.69	563.1	3249.5
1	310	30	6	TRUE		Probe Sequence	80ce79aa65236bae7f83f9bfa87addd3		338	W3110_169442_170239(S)|Dn_43_74	cgatggcgctttctccgttgttatggcagatg	32	1	53	3062.55	679.799	3011
1	311	31	6	TRUE		Probe Sequence	d0d4f638b77e05622688d7b58607e20a		339	W3110_170239_171129(S)|Up_33_66	tttatggcatcccgatgggtattttgccgcatcc	34	1	52	5827.4	1268.5	5930.5
1	312	32	6	TRUE		Probe Sequence	d4a6425f616ec26d2148537b9391065e		340	W3110_170239_171129(S)|Dn_25_59	cgttattgctggcgctgttagtgattgtcgctacg	35	2	52	4874.83	802.494	4972.5
1	313	33	6	TRUE		Probe Sequence	dabca941e769ea3f769b74b7328354e3		341	W3110_171126_173108(S)|Up_43_77	gacgctctcggcaatgcactttgtgcgcgttctgg	35	1	46	1744.54	405.686	1766
1	314	34	6	TRUE		Probe Sequence	5438adfef896bc1a3018ab39799268b1		342	W3110_171126_173108(S)|Dn_11_45	taacggccctgtacgcctggacggataaagcgttt	35	1	52	1685.77	448.204	1661.5
1	315	35	6	TRUE		Probe Sequence	5f52462211d2ece82c60c4a95a0b1693		343	W3110_173266_174546(AS)|Up_75_109	ggataaagcgtttacgcgacaacggatgcccgatg	35	2	52	1420.04	357.869	1429.5
1	316	36	6	TRUE		Probe Sequence	0a4b69dda3c7a8ac1534bc31b6e16f55		344	W3110_173266_174546(AS)|Dn_56_90	acaagttaaatactcgtcaaacatcaggctgcttg	35	1	52	2112.52	601.524	2056.5
1	317	37	6	TRUE		Probe Sequence	5662026442146c898822f0a59d0666f3		345	W3110_174771_176192(S)|Up_35_67	attttcatggaacgtgcgagtaaaatgccgtca	33	1	52	9888.06	2387.16	9541
1	318	38	6	TRUE		Probe Sequence	2c98bd144346f1e34b22f3c03f2fc1ef		346	W3110_174771_176192(S)|Dn_48_83	tttgcccaattgccgatgtcgtttggagcaaaatat	36	2	46	1995.59	489.527	1954.5
1	319	39	6	TRUE		Probe Sequence	860f1a70611e588749a7a968ad6b8323		347	W3110_176274_176618(S)|Up_3_37	cagcgagaatacttgaacgaaataccagggtatta	35	1	52	4266.35	1084.26	4428.5
1	320	40	6	TRUE		Probe Sequence	4951b40eadffa85140bc3f6a34e25a0f		348	W3110_176274_176618(S)|Dn_65_99	cagcgcaaacgtcggtagcttaagatgccaacgaa	35	1	52	817.519	235.437	818
1	321	41	6	TRUE		Probe Sequence	f858c45aef7d38f63120d58f3ab89192		349	W3110_176665_177288(AS)|Up_9_43	aacgcgaaaagcacctgcggttgcggttcttcctt	35	2	52	2601.87	734.539	2616
1	322	42	6	TRUE		Probe Sequence	71e24b92f9a165dbcf66341f3494c199		350	W3110_176665_177288(AS)|Dn_68_99	ctgttgtgcagcgaggataatacgtgggcttg	32	1	52	2933.21	718.606	3113
1	323	43	6	TRUE		Probe Sequence	ac851f62f7d884a2f6afd85d9343f1b5		351	W3110_177326_178126(AS)|Up_33_67	gccgactatatccagccaatagacgagcattgttc	35	1	46	5489.91	1290.6	5467
1	324	44	6	TRUE		Probe Sequence	8c8b1b1708b3520998adbc5109294ce7		352	W3110_177326_178126(AS)|Dn_67_99	catcgaagctaagatgagactgttgatcggcca	33	2	52	1963.5	716.254	1917
1	325	45	6	TRUE		Probe Sequence	c50c14b1019c2b03ac32e2ab6082d15f		353	W3110_178119_178817(AS)|Up_40_74	gcggcgttgagccacagtggcgcaagaaaagacag	35	1	52	696.269	170.911	685.5
1	326	46	6	TRUE		Probe Sequence	4d25516c7017167cfd11062e4d422d01		354	W3110_178119_178817(AS)|Dn_8_42	ctcgcgataagcccgatttgaaggcatagtttacc	35	1	53	7290.74	1864.87	7473
1	327	47	6	TRUE		Probe Sequence	ab49527f36cd58fa9d96dbfd90f52801		355	W3110_178901_180418(S)|Up_26_60	cgcgataagcccgatttgaaggcatagtttaccat	35	2	52	10041.9	2309.18	10121.5
1	328	48	6	TRUE		Probe Sequence	1f2f9d8c38ea253a6ff9a481e5467143		356	W3110_178901_180418(S)|Dn_48_83	ctttagttcggaacttcaggctataaaacgaatctg	36	1	46	3129.39	658.302	3059.5
1	329	49	6	TRUE		Probe Sequence	486c8b52e105bb1c9faf53470e4bdb64		357	W3110_180548_181972(S)|Up_61_95	cagcaattttgcgttatctgttaatcgagactgaa	35	1	46	4325.07	1049.61	4458.5
1	330	50	6	TRUE		Probe Sequence	0a56e66006f4aef4887d81d9c0823a47		358	W3110_180548_181972(S)|Dn_33_67	ggttctccttacaatctgtgaacttcaccacaact	35	2	52	10019.4	3736.91	11290.5
1	331	51	6	TRUE		Probe Sequence	1c57a236b126a7dda896a01fb604f09b		359	W3110_182127_183284(S)|Up_54_86	tacgttacgtacttccttatgctaagccgtgca	33	1	53	2640.23	730.35	2752
1	332	52	6	TRUE		Probe Sequence	c36e124192129935d8134e7fcc600068		360	W3110_182127_183284(S)|Dn_67_99	cgaattaaccgtcagttcgggattatttacgcg	33	1	52	5865.63	1629.22	6232.5
1	333	53	6	TRUE		Probe Sequence	e167b7da48cf2ef3ef937edccb3093a3		361	W3110_183373_183759(AS)|Up_18_52	cgttaaggttgaggcggcgctggctcattcccctc	35	2	52	7882.38	2174.26	7815.5
1	334	54	6	TRUE		Probe Sequence	07f34c4f950762785bd140ad16821e27		362	W3110_183373_183759(AS)|Dn_2_36	gcgttacctcaaaatgagtcagtaaattgtgctta	35	1	46	4078.09	1352.44	4162.5
1	335	55	6	TRUE		Probe Sequence	7cce496a8b432b95cb9d027a8d50503a		363	W3110_183921_184733(AS)|Up_21_55	agcctttttcttccagacttctatcatggcgtaaa	35	1	52	2117.08	918.495	2247.5
1	336	56	6	TRUE		Probe Sequence	c535805b5ac54a07810a26accfc49191		364	W3110_183921_184733(AS)|Dn_64_97	gtacgcagcagttcgttaatgccgactttgccgc	34	2	52	2537.65	950.524	2630.5
1	337	1	7	TRUE		Probe Sequence	c22ff52d0d6b31f93e9a08a4a70927f3		365	W3110_184787_185611(AS)|Up_17_51	agcctgcaaaaatcggcggcgtgaaatcatcgctc	35	1	52	1202.1	323.139	1231.5
1	338	2	7	TRUE		Probe Sequence	69efe2255145b14b18033ccac94a7844		366	W3110_184787_185611(AS)|Dn_25_59	aacacatcaccctttatcgtttggattgagggcct	35	1	58	9217.48	3250.46	10144
1	339	3	7	TRUE		Probe Sequence	038876185ac754e91febc0fc46981da8		367	W3110_185642_188314(AS)|Up_23_55	gcacggcgttcaaaagcggtttcaataatgttc	33	2	58	3037.1	955.461	3141
1	340	4	7	TRUE		Probe Sequence	c7a9537f047c7258fb57ecb4c33f5c34		368	W3110_185642_188314(AS)|Dn_50_84	gccggcttcatcttattcgtcgtgcgagattatcg	35	1	58	2534.36	774.763	2718.5
1	341	5	7	TRUE		Probe Sequence	50907e58b5ae7fad076eba952b929d5c		369	W3110_188376_189170(AS)|Up_5_39	cggtgtttgcgtactgttctggaagggtattcatt	35	1	57	2259.44	330.023	2264
1	342	6	7	TRUE		Probe Sequence	0f88afb58db902a33f61b94a71cf6c3a		370	W3110_188376_189170(AS)|Dn_41_75	tgtaagtgccgtcaatggtatcacacccgggcaaa	35	2	57	972.702	267.641	916
1	343	7	7	TRUE		Probe Sequence	0f3ee70d009f0917b5a7f13d85417327		371	W3110_189538_190263(S)|Up_41_75	ggtcggtaatatgggatacgtggaggcataacccc	35	1	52	1154.31	301.551	1220
1	344	8	7	TRUE		Probe Sequence	296e5ce873df0b13e431fbcb9160af1b		372	W3110_189538_190263(S)|Dn_51_82	gctcgagaattcccgggagcttacatcagtaa	32	1	58	366.362	147.327	347
1	345	9	7	TRUE		Probe Sequence	b60df9db7b03cd2799162f6ae21c8ad6		373	W3110_190521_191372(S)|Up_65_99	aatgccgggcagatcacatctccgaggattttaga	35	2	58	718.931	182.793	722.5
1	346	10	7	TRUE		Probe Sequence	704bb1d32a957dcaca7fc0bad44f028b		374	W3110_190521_191372(S)|Dn_42_76	ccatcttgtaaattcagctaacccttgtggggctg	35	1	57	313.702	113.174	302
1	347	11	7	TRUE		Probe Sequence	837ada5cff9ae40403d0835c2040fcab		375	W3110_191519_192244(S)|Up_49_85	atgtcgctagtattaattcatttcaatcgttgacagt	37	1	57	573.807	178.992	547
1	348	12	7	TRUE		Probe Sequence	82970167c3d9002d0915fc39859d82bf		376	W3110_191519_192244(S)|Dn_33_67	gcgtaagtatcgcgggggcgtaagtctggttataa	35	2	52	399.731	123.217	375
1	349	13	7	TRUE		Probe Sequence	f588a4cc2d5567fc3f583c9fc856bfaf		377	W3110_192536_193093(S)|Up_16_50	tgtttaatcagggctatacttagcacacttccact	35	1	58	535.966	184.732	546.5
1	350	14	7	TRUE		Probe Sequence	31026cafa1222f0800bfb3df0c58dd6b		378	W3110_192536_193093(S)|Dn_8_39	aacgacaaaaacgccgctcagtagatccttgc	32	1	58	894.966	222.244	876.5
1	351	15	7	TRUE		Probe Sequence	5b06d9a33542db859bc033f06009e40b		379	W3110_193185_194381(S)|Up_16_48	aacgacaaaaacgccgctcagtagatccttgcg	33	2	57	1119.88	258.708	1143
1	352	16	7	TRUE		Probe Sequence	02aee04c248f07d1f7f772b3dc9b908b		380	W3110_193185_194381(S)|Dn_65_99	ccatctgatcgtaagtagttggctttataaggtca	35	1	57	399.544	177.034	375
1	353	17	7	TRUE		Probe Sequence	920d19f0caeb9c98b273b88c5f3c5f8a		381	W3110_194567_195328(S)|Up_49_83	aggcttcagtattcctgagtaccgtaaaccctgtc	35	1	52	680.212	176.432	687
1	354	18	7	TRUE		Probe Sequence	00dd829d9b8c8c3d3c687950ec19bd2e		382	W3110_194567_195328(S)|Dn_41_75	ttgtgttaatacccgtcgtcatcgcggcgttgttt	35	2	58	442.31	145.058	450
1	355	19	7	TRUE		Probe Sequence	0e4409564afd7e9af6a213bd2e900893		383	W3110_195341_196198(S)|Up_27_61	tgcctttgctaatcgagagcgtcgtttcggcggca	35	1	58	383.638	138.35	359.5
1	356	20	7	TRUE		Probe Sequence	8cc323cb862c161f4cf2b3b20b636831		384	W3110_195341_196198(S)|Dn_29_63	ggatttggcttcgttcatcgttgcactgggtgtac	35	1	57	1270.07	231.31	1220
1	357	21	7	TRUE		Probe Sequence	1679f3dc3fc76607a6395bbe7a6b3625		385	W3110_196210_197562(S)|Up_65_99	ttactggtattcaggacgctttaacggaaggtaat	35	2	57	510.211	144.642	508
1	358	22	7	TRUE		Probe Sequence	963079a8a1dde35f01f1e1d03c5b2baf		386	W3110_196210_197562(S)|Dn_33_67	gcgatgaaaaagttgctcatagcgtcgctgctgtt	35	1	52	598.038	170.184	590
1	359	23	7	TRUE		Probe Sequence	6fb34b7dd75829dd45c88acace7f0dce		387	W3110_197592_200024(S)|Up_57_91	tctctcggttatgagagttagttaggaagaacgca	35	1	58	385.224	198.577	305.5
1	360	24	7	TRUE		Probe Sequence	a8a71018a86e049a094ca0f2ba2e0d76		388	W3110_197592_200024(S)|Dn_24_58	tggtagtgtagcgatgactttaggcgatcaatata	35	2	58	19999.1	4439.47	20724
1	361	25	7	TRUE		Probe Sequence	4b0d7fd11ff6731e1ac3d2c9a93866f8		389	W3110_200025_200135(S)|Up_65_98	aacagttccagtttaacatcggtaaaacctggta	34	1	58	11031.1	2121.3	10744
1	362	26	7	TRUE		Probe Sequence	61dc2cc6f9323b8a8d080a23b9f4469b		390	W3110_200025_200135(S)|Dn_21_55	ggttattagctgcaggtctcggtttagcactggca	35	1	57	3108.89	503.829	3142
1	363	27	7	TRUE		Probe Sequence	df5780644462fe51625a6b348089be11		391	W3110_200146_200631(S)|Up_65_99	ccctccggtgcaaatgggatggtaaggagtttatt	35	2	52	12556.4	2329.63	12755.5
1	364	28	7	TRUE		Probe Sequence	71577d8d5a1caba8c2841e440fee0e39		392	W3110_200146_200631(S)|Dn_44_78	atgcagaactacacggtgatggcgatatcgtcatc	35	1	52	1475.87	251.07	1440.5
1	365	29	7	TRUE		Probe Sequence	b88afddd5705ae725b7d8c6f3f02ca25		393	W3110_200635_201660(S)|Up_3_37	ggatatcgatctggttgttgatgcaaacgccgttg	35	1	58	935.466	208.11	894.5
1	366	30	7	TRUE		Probe Sequence	71e30a43c1b8624c68fb9af71ff294b2		394	W3110_200635_201660(S)|Dn_22_56	aactttacggcctgtctcattcttacgattgcggc	35	2	58	470.707	139.92	445
1	367	31	7	TRUE		Probe Sequence	e33e252edd4e1dfaa3e5e1a6ada799d8		395	W3110_201765_202220(S)|Up_14_48	ccaaactttacggcctgtctcattcttacgattgc	35	1	57	439.053	227.201	387
1	368	32	7	TRUE		Probe Sequence	3733def3636364200bf659af0da69afd		396	W3110_201765_202220(S)|Dn_9_43	tgataaatccgcctttgtgcatccaaccgccattg	35	1	57	516.263	213.88	479
1	369	33	7	TRUE		Probe Sequence	49bca8c7049254e4b8575052231d6ae0		397	W3110_202224_203012(S)|Up_33_67	tctggtcgatggtaaagtagtttgcgaagcaacga	35	2	52	1217.31	278.621	1241.5
1	370	34	7	TRUE		Probe Sequence	175d248a872a5e17f0854e25827ad477		398	W3110_202224_203012(S)|Dn_2_34	gactgaacagcgtccattaacgattgccctggt	33	1	58	804.914	195.658	769.5
1	371	35	7	TRUE		Probe Sequence	0f412e7c9086b3e70813de0519ca6069		399	W3110_203012_204160(S)|Up_31_62	ggaaacatatccggaagtgaaagcctttaccg	32	1	58	532.966	169.243	506
1	372	36	7	TRUE		Probe Sequence	157afe2146415dc3074d82ac73567de1		400	W3110_203012_204160(S)|Dn_24_57	cagctggttgcgggtgtggatgaagtcggacgcg	34	2	57	11447.4	2208.03	11614
1	373	37	7	TRUE		Probe Sequence	5b0e455590605843c756e5cd3e1dce64		401	W3110_204157_204753(S)|Up_25_59	cttccgtgaactgcatcagcagatccgctgcaatg	35	1	57	3369.96	829.736	3302
1	374	38	7	TRUE		Probe Sequence	9e56984c5e421057d06db1519c534882		402	W3110_204157_204753(S)|Dn_33_67	gaagatgtctgaaccacgtttcgtacacctgcggg	35	1	52	3114.94	742.984	3147.5
1	375	39	7	TRUE		Probe Sequence	9f4ed62a7470c39b0567d922269b64a7		403	W3110_204790_208272(S)|Up_50_84	gacttgcgtcctgattcttgtgtcgagattaagta	35	2	58	2465.17	639.552	2560
1	376	40	7	TRUE		Probe Sequence	f8e348b29730fe93ea54224b9b99d116		404	W3110_204790_208272(S)|Dn_49_83	gcagagctggaagcgaaaatcgattctctgactgc	35	1	58	519.724	154.864	485
1	377	41	7	TRUE		Probe Sequence	235dab5b163cf89020edcb1a7b102ce5		405	W3110_208285_209244(S)|Up_3_35	gtggcgtgtctctccgagcgatcgtttattaaa	33	1	57	2914.47	776.018	3047
1	378	42	7	TRUE		Probe Sequence	2f9b18aa435f2b3868e5b5c8ec7a560d		406	W3110_208285_209244(S)|Dn_48_83	gccacggtttgagcaggctatgattaaggaaggatt	36	2	57	8568.09	2558.52	9108
1	379	43	7	TRUE		Probe Sequence	052350b85685421154569cd755b10ea3		407	W3110_209343_211484(S)|Up_48_83	cgccacggtttgagcaggctatgattaaggaaggat	36	1	52	8694.21	2216.33	8943
1	380	44	7	TRUE		Probe Sequence	6a6d06a23104c0e4548cd5ed0c4d69a8		408	W3110_209343_211484(S)|Dn_66_99	ttaaaacaggttcaccatattgcgattattgcga	34	1	58	1970.33	585.673	2061
1	381	45	7	TRUE		Probe Sequence	a1135b8976d0c5c477eb5d8d6abd7c90		409	W3110_211541_211930(S)|Up_2_33	gacggcgtttaccgcgtacgagtcctaaaaat	32	2	58	3181.17	816.145	3200.5
1	382	46	7	TRUE		Probe Sequence	f818e7f4b0d45b35591ecb9b25223083		410	W3110_211541_211930(S)|Dn_34_68	ccgggcattgctactgtaaaatcgcaccatcatga	35	1	58	1590.34	339.92	1603.5
1	383	47	7	TRUE		Probe Sequence	7b09bab8e5edfa029add472f90e73bdd		411	W3110_211995_213293(S)|Up_17_48	ggaactgtatgagcagtaaggcttgtcatcgc	32	1	57	2351.65	572.053	2250
1	384	48	7	TRUE		Probe Sequence	f77b9a7ee8875b57fa85e412b3a64407		412	W3110_211995_213293(S)|Dn_67_99	caccgtaccgatttccgggtggctaaagctggt	33	2	52	2490.6	638.544	2339.5
1	385	49	7	TRUE		Probe Sequence	29c36a0b3fd9797df91623e7567c6e6e		413	W3110_213342_213596(AS)|Up_25_59	tttgtctggcagaaaacgcttagttaagtgaaagc	35	1	52	5572.29	1480.88	5268.5
1	386	50	7	TRUE		Probe Sequence	edc35de86ef6e00784121c58eb4dc03a		414	W3110_213342_213596(AS)|Dn_2_33	gacataatcgctcaccagtaagtttgccgcag	32	1	58	3229.4	976.167	3216
1	387	51	7	TRUE		Probe Sequence	baebbbd87d56c7c2c102ed259545e9e0		415	W3110_213589_213789(AS)|Up_49_83	caggcgagctcaagattatcgtaatcatcacaatt	35	2	58	6000.9	2088.79	6699
1	388	52	7	TRUE		Probe Sequence	9ef7375b4a8f6ec304c2e20c08761841		416	W3110_213589_213789(AS)|Dn_17_51	actctgacttaaccgtggatgcaagtctaagccta	35	1	57	5505.93	1972.28	5914
1	389	53	7	TRUE		Probe Sequence	9b9d215f9b9e0bcfa00ca9b424c78e8c		417	W3110_213955_214500(S)|Up_45_79	ccgcaactgcacgtattccgttacaatggcctcct	35	1	57	5045.42	1777.88	5464
1	390	54	7	TRUE		Probe Sequence	44a9cda3b9c75af297575dc66ae24192		418	W3110_213955_214500(S)|Dn_9_43	tcccgacatgttgctattcccgatggtgagcttga	35	2	52	3663.1	1309.52	3845
1	391	55	7	TRUE		Probe Sequence	80d4bef5b885297a2fb727940e66850c		419	W3110_214497_214919(S)|Up_65_99	ctggaagtgaacttaaccgcctggcaacaaccttc	35	1	58	8982.22	3712.71	9988
1	392	56	7	TRUE		Probe Sequence	9776c01b91e96b7f56b8cdc3336afc7d		420	W3110_214497_214919(S)|Dn_64_96	tctgatgggatgtaataatcgggccgaagtcga	33	1	58	2763.26	1069.57	2960
1	393	1	8	TRUE		Probe Sequence	89544e8f99dc29074e3bf625a769f473		421	W3110_214933_215643(S)|Up_34_67	aaaaatcaagcgtgaaggcgatgcgcggcaaagt	34	2	52	4123.63	1141.41	4083.5
1	394	2	8	TRUE		Probe Sequence	014768fdea93e246d14ce1dc771b99b5		422	W3110_214933_215643(S)|Dn_23_57	cgcaaaacaggccagaaggatatatttcaacattt	35	1	58	6600.07	1708.45	6849
1	395	3	8	TRUE		Probe Sequence	014768fdea93e246d14ce1dc771b99b5		423	W3110_215843_216667(AS)|Up_23_57	cgcaaaacaggccagaaggatatatttcaacattt	35	1	58	7333.33	1952.26	7657
1	396	4	8	TRUE		Probe Sequence	dfcebade5f645551b670d44fea948611		424	W3110_215843_216667(AS)|Dn_68_99	gtttcaccagatattcgacgatgtcaccagtc	32	2	58	4774.71	1511.76	5287
1	397	5	8	TRUE		Probe Sequence	0c41b5f2b0d8ef1efb59203072a31b2c		425	W3110_216721_218439(AS)|Up_21_58	cggcagtacgcctttggtttatccattttatacaatcc	38	1	57	990.684	298.546	984
1	398	6	8	TRUE		Probe Sequence	904cb04d48c9cf24ca46dc0ab2032476		426	W3110_216721_218439(AS)|Dn_8_42	cggttccagttggaaggtagaacaggctcaaggcg	35	1	57	900.439	180.723	894
1	399	7	8	TRUE		Probe Sequence	8af06eb9c47a73cf10968e5e2990e055		427	W3110_218551_219258(AS)|Up_65_99	gagcaggtattggctagtacgcatgttgttacggt	35	2	52	1634.29	367.663	1603
1	400	8	8	TRUE		Probe Sequence	515781ed559ba5c29a0d75444a67c874		428	W3110_218551_219258(AS)|Dn_17_51	gcgcagaaccgatacatacagcctgacgatagcag	35	1	58	6228.28	1121.9	6470.5
1	401	9	8	TRUE		Probe Sequence	e400815e26515a724657fd9c9cf02768		429	W3110_219255_219659(AS)|Up_66_97	cgaataacgcctatttgctcgaactggaaact	32	1	58	2761.59	571.243	2716.5
1	402	10	8	TRUE		Probe Sequence	782486f88e9b7c8c9557bdf1c97c5adc		430	W3110_219255_219659(AS)|Dn_7_44	tcctcaatgtatgatcaaaacgtcaatattgaatcagg	38	2	57	3779.75	919.239	3941
1	403	11	8	TRUE		Probe Sequence	c3f89051bc4120caa68103854ed071f4		431	W3110_219777_220592(AS)|Up_58_92	ccgtcctgaatgatattacaaattgtggaaacagc	35	1	57	1471.23	342.435	1493
1	404	12	8	TRUE		Probe Sequence	3dba18fee6782164a9f76e3e4ffb1ee3		432	W3110_219777_220592(AS)|Dn_23_58	ttatgttgtgttgaacgttacttgcgagtgacagcc	36	1	52	4561.23	1095.72	4508
1	405	13	8	TRUE		Probe Sequence	41a85ad5e083da4e2b2d160118185cac		433	W3110_220632_221285(AS)|Up_2_33	agtgccagtgatccgatcagggctcccactgc	32	2	58	1232.5	306.478	1209
1	406	14	8	TRUE		Probe Sequence	e6fe3c6bc80d2fa7a61898a2701a9112		434	W3110_220632_221285(AS)|Dn_49_84	cggcttgcgtatcttgttgtgtgccgtgcatttcag	36	1	58	4725.29	1129.31	4712.5
1	407	15	8	TRUE		Probe Sequence	74b946ee7182de9c8c6688e1e37132e2		435	W3110_221278_222309(AS)|Up_37_71	ccggatacgaaggtcattgccagcgtttcccatac	35	1	57	5984.26	1304.36	6019
1	408	16	8	TRUE		Probe Sequence	6bbd6e872f568d5f52349d37797c6e44		436	W3110_221278_222309(AS)|Dn_9_43	tattatcgtcattaagttagtcgtggcatctcgaa	35	2	57	4717.23	1171.21	4850
1	409	17	8	TRUE		Probe Sequence	1e9a1652ead601065001e80b8eedb12d		437	W3110_222497_223072(S)|Up_49_83	gtcgaaacatgcgatactagcgtcacatgccttat	35	1	52	3287.17	766.643	3442.5
1	410	18	8	TRUE		Probe Sequence	68c9325f7406568f78168c3c62c4db62		438	W3110_222497_223072(S)|Dn_42_73	tgtcttcctgagccgactccctataatgcgcc	32	1	58	607.414	177.489	583.5
1	411	19	8	TRUE		Probe Sequence	a36329a280736888cbd36100b0c4c7cc		439	W3110_228831_229634(S)|Up_37_70	cctcaacagtctgaagcccataatcacctcagtt	34	2	58	6516	1599.78	6550.5
1	412	20	8	TRUE		Probe Sequence	da0789a8ada6a5423e1794e50b122d9b		440	W3110_228831_229634(S)|Dn_35_70	catgctcgctaaggaaatcgataaaagcccggatgc	36	1	57	3341.33	662.596	3241
1	413	21	8	TRUE		Probe Sequence	9afd62803ecdf782b20f6f436a468083		441	W3110_229631_230545(AS)|Up_45_78	cactggattgcaacgaccgcctggttagcccgga	34	1	57	2110.26	330.568	2104
1	414	22	8	TRUE		Probe Sequence	c67797dd9225aed753ed0973dd59786a		442	W3110_229631_230545(AS)|Dn_49_83	ttaaaccatcaggatgcgtgatatgtcatgcgatt	35	2	52	4661.5	1027.19	4536
1	415	23	8	TRUE		Probe Sequence	6ef74b1139e5981ce2831ab302fb8d78		443	W3110_230786_231586(S)|Up_53_87	ctcccgagtgcggaagggttgacgtaatagaggtt	35	1	58	2871.19	464.142	2860.5
1	416	24	8	TRUE		Probe Sequence	fced4ef613db2953b7a0a18208477b01		444	W3110_230786_231586(S)|Dn_63_95	ggtggcgtatgacttatctgcccacatgctgga	33	1	58	4986.05	896.728	5146
1	417	25	8	TRUE		Probe Sequence	aa3cc21ff0265763813fad3ce27045be		445	W3110_231590_232213(S)|Up_25_59	gtactggttacgcgcgcttccgatcacaatccgct	35	2	58	6105.84	1677.85	6104.5
1	418	26	8	TRUE		Probe Sequence	d23e80fd347598d4e047697b31237128		446	W3110_231590_232213(S)|Dn_68_99	tgtttttcacaaacaacgtcagcttatcgcct	32	1	57	715.965	241.786	674
1	419	27	8	TRUE		Probe Sequence	139e239523a71bf3b444f4a4ea2153a1		447	W3110_232261_233619(AS)|Up_11_45	accagtgatatcatcatggtagatgcacataaagc	35	1	52	2551.25	588.235	2477.5
1	420	28	8	TRUE		Probe Sequence	f96eeaaf7d9fe1e067b59543a24af885		448	W3110_232261_233619(AS)|Dn_2_36	tgtgtgtcaatagttgcttaaaagacgaccgatca	35	2	52	7189.33	1836.41	7300.5
1	421	29	8	TRUE		Probe Sequence	b71e5248ffc62b402ce38aca3471ce5a		449	W3110_233691_234446(AS)|Up_28_62	tgtgtgtgtcaatagttgcttaaaagacgaccgat	35	1	58	5877.16	1188.76	6131
1	422	30	8	TRUE		Probe Sequence	facaba4e929bb1fce00aa1dc34bd2e1d		450	W3110_233691_234446(AS)|Dn_30_61	tgtgatgaaaccggcaagagtccctcaaactg	32	1	58	4375.88	880.733	4322
1	423	31	8	TRUE		Probe Sequence	435f74f6f70e6124fabb1c074501e4a9		451	W3110_234480_235202(S)|Up_41_75	aaggcgggaatactgttaagattcatagattacct	35	2	57	17033.2	3604.26	18105
1	424	32	8	TRUE		Probe Sequence	812defdf9a7977973bd9016eee2fc0e6		452	W3110_234480_235202(S)|Dn_2_34	cttcaacttggtagcctgtatcttccagtgtgg	33	1	57	22604.6	4716.38	22649
1	425	33	8	TRUE		Probe Sequence	acdadbfbabbaca81fd234cdb69720f5e		453	W3110_235199_235666(AS)|Up_66_99	ttggagccacccggcaatgtcgtaaaccacaggc	34	1	52	959.385	209.28	942
1	426	34	8	TRUE		Probe Sequence	faac99c9d88e2b8bb5a11f19e6ede0c6		454	W3110_235199_235666(AS)|Dn_65_99	atgagcactgcaattacacgccagatcgttctcga	35	2	58	1278.47	298.73	1270.5
1	427	35	8	TRUE		Probe Sequence	4a4352f001e8076d4f707b9ba1004628		455	W3110_235731_236462(S)|Up_21_55	tacctgtttaagcatctctggtagacttcctgtaa	35	1	58	858.966	285.203	824.5
1	428	36	8	TRUE		Probe Sequence	32315c55e923a6f5a2aa94e8053f1552		456	W3110_235731_236462(S)|Dn_65_99	gagaaaaaccgttgacgaaggtcgaggcaatccgt	35	1	57	1407.09	304.61	1418
1	429	37	8	TRUE		Probe Sequence	a14756d4c7c6b423c6df8f452ab96568		457	W3110_236999_237784(S)|Up_65_99	tctaatcattatgacaggcgagggagtgtccaatt	35	2	57	11937.4	3492.22	12551
1	430	38	8	TRUE		Probe Sequence	856a2f3029853d14b6f56de6cc746dbc		458	W3110_236999_237784(S)|Dn_68_99	cttgacaaagacagtgcaagaaaggacatgga	32	1	52	1012.87	266.697	1007.5
1	431	39	8	TRUE		Probe Sequence	6aa9bd0f6f6e627ef232fa890fc31eba		459	W3110_238410_238748(AS)|Up_59_99	agaaactcttttaatttaacatgtaaacgcatggttaatcc	41	1	58	5514.98	1738.07	5876
1	432	40	8	TRUE		Probe Sequence	3ee98bad96b869b110bf06f65b9e0c5d		460	W3110_238410_238748(AS)|Dn_62_96	actggcacgtggagaataagctgcacaggcgtctg	35	2	58	2346.38	515.143	2454
1	433	41	8	TRUE		Probe Sequence	a6b627f998b37bc9fab8849a92edc4ab		461	W3110_238854_239042(S)|Up_54_88	ccactggcacgtggagaataagctgcacaggcgtc	35	1	57	1682.25	485.737	1649
1	434	42	8	TRUE		Probe Sequence	6f3a4e2136072f57102ea94812a602c4		462	W3110_238854_239042(S)|Dn_41_72	tcaccacaacctaaactcatccgcatcctgcc	32	1	57	2090.79	738.946	2251
1	435	43	8	TRUE		Probe Sequence	7283d83f977a4fd81ac9d99a86661410		463	W3110_239083_239853(AS)|Up_43_77	ggagcgggctttcgtagtaataccccgactctccc	35	2	52	2009.67	547.451	2069.5
1	436	44	8	TRUE		Probe Sequence	b31af2992eeefdbe19ab54aa5b18418f		464	W3110_239083_239853(AS)|Dn_19_53	gcgaagggttttataactttaacaccttatcaggc	35	1	58	14275.8	5568.77	16191
1	437	45	8	TRUE		Probe Sequence	7f2da3fab871b840139f30718c2ec549		465	W3110_240007_240480(S)|Up_65_99	atcgtgttatcgccaggctttaggaggttaataac	35	1	58	17579.7	6117.36	18590
1	438	46	8	TRUE		Probe Sequence	d11f512a0e04874735dcfdca3369aa5e		466	W3110_240007_240480(S)|Dn_53_86	tcaactttccgcactttctccggcaactttaccg	34	2	58	2710.26	871.947	2793.5
1	439	47	8	TRUE		Probe Sequence	8e12c175521b19fd84458ee44db0cdad		467	W3110_240523_242967(AS)|Up_7_41	gcgttgaccggcagcctggaaaaccatccggatgg	35	1	57	4337.23	1325.07	4360
1	440	48	8	TRUE		Probe Sequence	cf8ffdd0d304c2fd4cc4d76d3a29d585		468	W3110_240523_242967(AS)|Dn_9_43	gccccttacttgtaggaggtctgaccacttgtgat	35	1	52	2860.83	880.912	3047
1	441	49	8	TRUE		Probe Sequence	f379a8387120e99c6f12b60145afbe41		469	W3110_243207_243785(S)|Up_9_43	cctggtcatagcacctgcccgtacttctcgctttt	35	2	52	3536.04	1161.05	3754.5
1	442	50	8	TRUE		Probe Sequence	f6a70a28734427ef29c71a2204b89af5		470	W3110_243207_243785(S)|Dn_91_123	caaatctgtacgcgaaccgtaggccgaataatg	33	1	58	2608.5	960.182	2890.5
1	443	51	8	TRUE		Probe Sequence	791d36fb8e35ff0814cdd8578b747ea7		471	W3110_243991_244758(S)|Up_44_75	ttcttaaatcaatcttcgccgggggccatgcg	32	1	58	2384.26	1015.02	2643
1	444	52	8	TRUE		Probe Sequence	c15638934ff57ae465a6835b16216d02		472	W3110_243991_244758(S)|Dn_65_99	acagaaacggttggtggcttacgggtttgctcaaa	35	2	57	6016.6	2437.1	6622
1	445	53	8	TRUE		Probe Sequence	312da795c9941557ee4d31de03a39b53		473	W3110_244729_245469(AS)|Up_25_59	gtggtcacggtgattgcaacacagccgctgacggg	35	1	57	2926.56	1215.2	3108
1	446	54	8	TRUE		Probe Sequence	5b710369be13f2118c32434e1b7c953a		474	W3110_244729_245469(AS)|Dn_9_43	ttccttgataaaacggttacacacgccaggacggc	35	1	52	2654.15	1284.67	2618
1	447	55	8	TRUE		Probe Sequence	96f31b1376707f83164f26c343b17c01		475	W3110_245625_245903(AS)|Up_61_95	tgtcggcgcagggtttacaaatttcatcggaagcg	35	2	58	4661.26	2181.49	5354
1	448	56	8	TRUE		Probe Sequence	fb46c06d8062a3684d887a59e75610a0		476	W3110_245625_245903(AS)|Dn_33_67	ggcgtctttggccttatgaacatcaatgccagctt	35	1	58	5467.48	2618.83	6608.5
1	449	1	9	TRUE		Probe Sequence	c420fa2e5f35bd729ff52a670f09859f		477	W3110_245906_246166(AS)|Up_55_91	cctttgaatattgtcccgagtattcaatatccctttg	37	1	52	5160.54	2000.69	5858
1	450	2	9	TRUE		Probe Sequence	8e4f18800ab5d2fffdc5cae08ede0238		478	W3110_245906_246166(AS)|Dn_54_89	gcaacagcgacaatccatgagtaatttaataaacgg	36	2	56	4702.05	1704.13	5396
1	451	3	9	TRUE		Probe Sequence	aca2cb4c2826976bf28e5991b10e5c26		479	W3110_246376_247125(S)|Up_40_73	ttgttcagaaacgatccgggatacactgcaacat	34	1	56	9836.02	3675.79	10648.5
1	452	4	9	TRUE		Probe Sequence	92b06e3f3e21b09a30229c6f217c9526		480	W3110_246376_247125(S)|Dn_64_96	cgtcttatcatgcctacgagcccgcgaatattt	33	1	57	1557.33	553.081	1658
1	453	5	9	TRUE		Probe Sequence	932ea58ca1d4c320bc1aeb3e030ada25		481	W3110_247301_247798(S)|Up_25_59	gccgctttcccgatataaaacaacctcattgccaa	35	2	58	12841.8	3752.57	13859
1	454	6	9	TRUE		Probe Sequence	a59067e0c45b9f815a8773b36ea169d6		482	W3110_247301_247798(S)|Dn_34_68	tcttatcatgcctacaaacttgtgccggatcggta	35	1	52	2506.83	644.369	2582
1	455	7	9	TRUE		Probe Sequence	4129ce52e981ec2b58962133f30cec76		483	W3110_248022_249734(AS)|Up_22_55	ctacaaacttgtgcctgaacggtaggacggataa	34	1	52	6194.58	1112.78	6197.5
1	456	8	9	TRUE		Probe Sequence	ddf655ed3787035c0bbe3562205b1afb		484	W3110_248022_249734(AS)|Dn_2_36	gtcagtaaatccgagcgtgaaagcattatcgccgc	35	2	56	4201.46	861.811	4315.5
1	457	9	9	TRUE		Probe Sequence	83e17227aa0719fa4c397b9edfc154cb		485	W3110_249736_250491(S)|Up_26_61	aggtaaagcgggcagaaacctcggaaatacgctcgg	36	1	57	19463.3	3235.92	19988
1	458	10	9	TRUE		Probe Sequence	28557b85af94f6bdf66b1cd91a32f93a		486	W3110_249736_250491(S)|Dn_46_80	ctttaccagtgttgagaggtgagcaatgcgtaaaa	35	1	58	13985.7	4204.66	15429.5
1	459	11	9	TRUE		Probe Sequence	366a5d5041bac95586e05edb85cb987b		487	W3110_250562_251617(S)|Up_14_47	gcagcgaacgcgttaaatgctgaatctttacgca	34	2	58	3016.12	864.537	3061
1	460	12	9	TRUE		Probe Sequence	4fd19ec91bdeaae6d1bc71271853c410		488	W3110_250562_251617(S)|Dn_35_69	tatgagggtatcactgtatgcatcgaattctcgct	35	1	52	6716.12	1746.38	7009
1	461	13	9	TRUE		Probe Sequence	afca0c9864108a2041c5a6fef2401103		489	W3110_251669_251962(S)|Up_24_58	aagacaactggtgctgggattatgatgtatactat	35	1	56	8165.95	2226.41	9107
1	462	14	9	TRUE		Probe Sequence	279c485a9c81cf1d2a19e943f915a28d		490	W3110_251669_251962(S)|Dn_35_69	gcaacttacagcagaggaacttgatgcgttaacgg	35	2	56	3338.23	754.879	3466.5
1	463	15	9	TRUE		Probe Sequence	29bc8f5ff6ff0869da2e13323dd7e6e2		491	W3110_251965_252363(S)|Up_25_59	ggaaattacacgccgcgctgaacaatatcttaatg	35	1	58	10015.3	2912.92	10977.5
1	464	16	9	TRUE		Probe Sequence	bd2b123527cde8a14214cb09338580ae		492	W3110_251965_252363(S)|Dn_26_57	taagaaactatcagcctggcgattttcagcaa	32	1	58	2106.47	505.965	2121.5
1	465	17	9	TRUE		Probe Sequence	831cc25ccc1e50352bf02b97bd8efe00		493	W3110_252373_252825(S)|Up_7_41	cctgaacctcataaactggctcgagataacaacca	35	2	52	8596.31	1812.13	8636.5
1	466	18	9	TRUE		Probe Sequence	05feaae2c823131aa4d72769cd747418		494	W3110_252373_252825(S)|Dn_29_63	cctggtatgtgcgcgttttctgattccacaaactg	35	1	56	3269	507.835	3287.5
1	467	19	9	TRUE		Probe Sequence	8751d6e2530e2abbeb9964c6ec637cf8		495	W3110_253131_253397(S)|Up_60_94	gcagtcgcagtacatgcaacttgaagtatgacgag	35	1	56	6457.52	1970.64	6897
1	468	20	9	TRUE		Probe Sequence	1becbb81d6280716d361dc41aeeb5578		496	W3110_253131_253397(S)|Dn_65_99	tgtggcactattcagtggatttgtccgagtccgta	35	2	58	4649.26	1031.78	4745.5
1	469	21	9	TRUE		Probe Sequence	a862076748be6a36796e018aad478562		497	W3110_253366_253866(S)|Up_9_43	atgccagatttacaccccggacgcggctacccgat	35	1	58	4838.74	1254.36	5085.5
1	470	22	9	TRUE		Probe Sequence	e6413757385a332daec3e424cab27d8d		498	W3110_253366_253866(S)|Dn_49_83	tcaaataattacttcgccggaatttctttcagcag	35	1	52	6354.17	1493.16	6506
1	471	23	9	TRUE		Probe Sequence	a57179dda7d711574302318d055f4a89		499	W3110_253923_255380(AS)|Up_17_51	acagggatggcttttatcgaaggataatgaaggat	35	2	56	10604.2	1741.52	10933
1	472	24	9	TRUE		Probe Sequence	244799df941e629ece9b2d3df2f17928		500	W3110_253923_255380(AS)|Dn_29_63	aacagtattgcaggtcacagggttagcagaaaatg	35	1	56	3509.62	650.509	3465.5
1	473	25	9	TRUE		Probe Sequence	3c44d7bab77bcb1fc0087761b62af532		501	W3110_255641_256099(S)|Up_17_50	cgccagatctctataatctcgcgcaacctatttt	34	1	57	1201.58	324.68	1186
1	474	26	9	TRUE		Probe Sequence	937ad153baa38cb9b1a6cd4e4e9d65f8		502	W3110_255641_256099(S)|Dn_40_73	aacttcaggcgggttacaatagtttccagtaagt	34	2	58	25089.8	6449.88	26532.5
1	475	27	9	TRUE		Probe Sequence	6005dca5c4f601c9d76fb276234d3651		503	W3110_256191_257435(S)|Up_48_82	aacttcaggcgggttacaatagtttccagtaagta	35	1	52	25221.6	4816.72	26290.5
1	476	28	9	TRUE		Probe Sequence	881b9987972a67f9b219ed5f24dc38e1		504	W3110_256191_257435(S)|Dn_42_76	acaacaggagatagcaatgacgttaccgagtggac	35	1	52	4004.38	815.751	4043
1	477	29	9	TRUE		Probe Sequence	808e7d616717e4b705877233f2d3359c		505	W3110_257493_257894(S)|Up_54_88	attttgccaatttggtaaaacagttgcatcacaac	35	2	56	5819.75	1566.97	5828
1	478	30	9	TRUE		Probe Sequence	e62b3d8f14ca5d7601a8937a37dcfcd1		506	W3110_257493_257894(S)|Dn_39_73	ttaaaactgatacgtcatgccaaccgcgacaatat	35	1	59	5122.05	1620.14	5122
1	479	31	9	TRUE		Probe Sequence	b1d7311d806a22c542834a6eaf745f4f		507	W3110_257933_258988(AS)|Up_21_55	cggatgattttcgtgacgagccggtgaagttaacg	35	1	57	8910.28	2518.68	9052
1	480	32	9	TRUE		Probe Sequence	106c295467c4dbdb6f6d0db5910afc81		508	W3110_257933_258988(AS)|Dn_15_49	ttaattaacgcgcgaatattcagcgggagagtccc	35	2	57	864.439	230.827	842
1	481	33	9	TRUE		Probe Sequence	071e16ac7f4cbc911e549e6fe8ae138b		509	W3110_259276_260379(S)|Up_17_51	tcgcagatggttggcaaccgacgacagtcctgcta	35	1	51	1756	413.036	1738
1	482	34	9	TRUE		Probe Sequence	e7b3a0e683ece12c728ae7674fb69169		510	W3110_259276_260379(S)|Dn_37_71	cgaagcaagcctcgtataaattagcgcaactctcc	35	1	57	928.667	239.86	925
1	483	35	9	TRUE		Probe Sequence	6cf95655d5c05925679fdbb3add3946b		511	W3110_260391_261644(S)|Up_21_55	ttgatgcaatactgggatatgaatacggcccggtt	35	2	57	4397.65	1250.77	4669
1	484	36	9	TRUE		Probe Sequence	4d640845cbd86faef32399fdde63d01b		512	W3110_260391_261644(S)|Dn_64_99	agttttaaccttgtccaccgtgattcacgttcgtga	36	1	57	1473.42	380.901	1414
1	485	37	9	TRUE		Probe Sequence	03a7304bf26774c9ad1528972fd8f9a6		513	W3110_262216_262557(AS)|Up_17_51	ccgggtagtagcaggcgcattacgcaataggtaaa	35	1	57	2544.68	656.004	2599
1	486	38	9	TRUE		Probe Sequence	9e851d52e838d6c0672e3a98e9941677		514	W3110_262216_262557(AS)|Dn_44_78	cgatgtatacgtagccgcaactgccaagggtgtcg	35	2	51	3023.92	864.987	2977
1	487	39	9	TRUE		Probe Sequence	eb052e25c88bc616a8a9f3414e015d15		515	W3110_262578_262895(AS)|Up_47_81	cgcccgctgagttattgcaggtaaagttttcatgt	35	1	57	7822.74	2258	8290
1	488	40	9	TRUE		Probe Sequence	47a2fde5ff5e4e871cead35fc93951b8		516	W3110_262578_262895(AS)|Dn_29_62	gtgatgctcatcaggcaggtatagggcccattgc	34	1	57	4090.46	1161.09	4076
1	489	41	9	TRUE		Probe Sequence	b271a2cd875961dae15db14cfcb63958		517	W3110_262914_263135(AS)|Up_66_99	tggtagggttgctcattacagttctccactattg	34	2	57	5508.4	1896.37	6161
1	490	42	9	TRUE		Probe Sequence	b62e0b0f797de8b0140ce121d7b6f110		518	W3110_262914_263135(AS)|Dn_15_46	cagaccgtgttctgcgaacgaatagatttgcc	32	1	57	3181.12	1175.77	3215
1	491	43	9	TRUE		Probe Sequence	b8afaa15d1c43335b40eb16e5879fddf		519	W3110_263144_263620(AS)|Up_42_76	ggatgctggcggtatatcgtcattgccctgcgttt	35	1	51	22668.2	6968.31	24753
1	492	44	9	TRUE		Probe Sequence	8b8c6c308211f3728e4017bb97b80728		520	W3110_263144_263620(AS)|Dn_5_39	tgctccttcggtcagtcgataatacgcagaatggc	35	2	57	5151.07	2071.41	5562
1	493	45	9	TRUE		Probe Sequence	2623939a664d8774c8012cae657c3864		521	W3110_263636_264094(AS)|Up_14_45	ctgagcgcccgctgaatgagacgccggtcctg	32	1	57	1487.68	504.273	1506
1	494	46	9	TRUE		Probe Sequence	3d22d556b6b3731af03fce2ce4d5a901		522	W3110_263636_264094(AS)|Dn_62_96	tgttcggggaggtgaatgcgggtaaatgcttcgcg	35	1	59	8520.71	2687.34	8986
1	495	47	9	TRUE		Probe Sequence	3a3c59f99bba0e6e270010f6a46225f6		523	W3110_264192_264431(AS)|Up_56_90	ataaagtgtgttcggggaggtgaatgcgggtaaat	35	2	57	12301.2	3959.83	13240
1	496	48	9	TRUE		Probe Sequence	f761020169f10e3c233da4ea15c9386d		524	W3110_264192_264431(AS)|Dn_65_99	aagatactactatcagtcgttgctgcagtctccga	35	1	51	4598.14	1702.15	4931
1	497	49	9	TRUE		Probe Sequence	c851969e0ea2a7aaeb3979b305e08ecb		525	W3110_264508_264975(AS)|Up_2_36	gcagcaacacggattgggtcattttcgggctcctg	35	1	57	3079.02	1210.03	3320
1	498	50	9	TRUE		Probe Sequence	be0cf5c95a68a5ff5b30a35481d895ff		526	W3110_264508_264975(AS)|Dn_29_61	ctgattgtcagggttcgagggtatcagtagctg	33	2	57	5941.26	2168.95	6491
1	499	51	9	TRUE		Probe Sequence	fb30082e183995ec64f328379b5b164f		527	W3110_264998_265855(AS)|Up_45_80	cagcataaaccgacttagtgaaagtattgtcattct	36	1	59	8738.46	3897.65	10509
1	500	52	9	TRUE		Probe Sequence	39cade1a356952188b5d408c84852abe		528	W3110_264998_265855(AS)|Dn_2_36	agacgttctccgtgaaagttaactgactgaaaatg	35	1	57	1900.25	619.784	2036
1	501	53	9	TRUE		Probe Sequence	88693b6bd4e64149e60df1bb9f185529		529	W3110_265441_265617(AS)|Up_10_44	tggccttcaggtcatcacttctgtcatcgcatgcg	35	2	57	1993.88	836.084	2081
1	502	54	9	TRUE		Probe Sequence	41054ca5986a6be175441b2610576449		530	W3110_265441_265617(AS)|Dn_62_96	atactccaggtccagatacatcagccgctcacgaa	35	1	51	1418.63	445.101	1537
1	503	55	9	TRUE		Probe Sequence	d209afce1f7a54a9bec6d8dfc890938d		531	W3110_266072_266893(AS)|Up_62_95	gtggtgtccgatattaacaaagcagcaacattaa	34	1	57	4987.53	2436.97	5782
1	504	56	9	TRUE		Probe Sequence	88abbc68bba130d56d92c5d256214004		532	W3110_266072_266893(AS)|Dn_66_99	ggaagtaacagggatgggttaaatactcagaaga	34	2	57	4042.32	1916.32	4782
1	505	1	10	TRUE		Probe Sequence	6f32f4b3fa59e7990f1dc60aae5a5f6f		533	W3110_266985_267848(AS)|Up_15_51	actcctcataacgggaaaacaaataaaagggatcccc	37	1	52	1486.9	532.166	1491.5
1	506	2	10	TRUE		Probe Sequence	145feb2973ca6be9b712a3761640d8e6		534	W3110_266985_267848(AS)|Dn_37_71	tcgtgagattccgccgttaattgcgtatgttcaga	35	1	56	1107.48	428.821	1212.5
1	507	3	10	TRUE		Probe Sequence	d8d3378ea888605cc4a1add9ff8911e2		535	W3110_268177_269070(AS)|Up_65_99	ctttgaattcagagccccgattaatgtgaacatga	35	2	56	3242.54	1191.56	3559.5
1	508	4	10	TRUE		Probe Sequence	57df9805369afc6534149f6f014e45d2		536	W3110_268177_269070(AS)|Dn_2_36	catgaatccttttcactagggatgaagtggtttac	35	1	57	2890.02	939.85	3073
1	509	5	10	TRUE		Probe Sequence	fcd23b10aa874a1b77b682296348eb41		537	W3110_269130_269534(S)|Up_25_60	ttgctaagagcttcattcatgaatccttttcactag	36	1	58	291.672	106.466	284.5
1	510	6	10	TRUE		Probe Sequence	6e2f878658ed5213dc5dded86f5582de		538	W3110_269130_269534(S)|Dn_64_98	gatcttcactatgttaagggatactggcggcataa	35	2	52	585.25	193.557	554
1	511	7	10	TRUE		Probe Sequence	d858b37491b22d6b82d7959c8dd08104		539	W3110_269491_270642(S)|Up_41_73	aagcctcccccattaccccggaacaaattgaaa	33	1	52	1754.27	413.756	1778
1	512	8	10	TRUE		Probe Sequence	a9fa6c96ac3ebc81ec448dbd23d2c955		540	W3110_269491_270642(S)|Dn_2_36	tctacaaccgcgctcttgatgtcagactccctgaa	35	1	56	4286.71	856.013	4343.5
1	513	9	10	TRUE		Probe Sequence	238ba2d082fe2e8076a7aa139dc9879e		541	W3110_270718_271143(S)|Up_16_50	acagattgaatctacaaccgcgctcttgatgtcag	35	2	57	5027.26	1672.67	5342
1	514	10	10	TRUE		Probe Sequence	388df319fefb6f7aae9d1fe40125db40		542	W3110_270718_271143(S)|Dn_5_39	gtaactcacgatgagaaacccaacaatcccaccgg	35	1	58	3363.17	878.699	3597
1	515	11	10	TRUE		Probe Sequence	9a3c713ccfd16ebd210e7d5a1970646b		543	W3110_271589_271711(S)|Up_17_51	gcaagcaaggataaagagtgcgacgggcagcctcc	35	1	58	15222.9	4890.32	16442.5
1	516	12	10	TRUE		Probe Sequence	1317d724dd87bf14b02c2e5bf999994f		544	W3110_271589_271711(S)|Dn_13_46	ggtgaagacctttgataatcagcgaaatgcaacg	34	2	52	48722.8	10022.9	51427.5
1	517	13	10	TRUE		Probe Sequence	6f29ef226016b55f94e580ccb80a96d7		545	W3110_271735_272880(S)|Up_55_89	atgtgtttgcgacgtgaattaactgacctaacgag	35	1	56	36890.1	7339.56	38392
1	518	14	10	TRUE		Probe Sequence	a356527dae8685d92daba6dbaa61b3b7		546	W3110_271735_272880(S)|Dn_160_191	ggccagcgtgaataacatcgccagttggttat	32	1	56	8590.05	2454.83	9007.5
1	519	15	10	TRUE		Probe Sequence	e7e2b1b69286961a199b63744aa74a74		547	W3110_272989_274005(AS)|Up_29_61	gccgcatcgctgacagcactgttatggaaggtg	33	2	58	1249.48	296.62	1220.5
1	520	16	10	TRUE		Probe Sequence	e66ae36bd1355b72e92939d2cbf517d8		548	W3110_272989_274005(AS)|Dn_17_51	cttgttcgcaccttccggaggcgttatgagctggc	35	1	58	2105.33	594.688	2081
1	521	17	10	TRUE		Probe Sequence	59dda4179c0e6ae7ebeed3ea418386a1		549	W3110_273337_273693(S)|Up_57_92	tgttcttgcgtggatgctgtttcaaggttcttacc	35	1	52	10092.3	1553.77	10444
1	522	18	10	TRUE		Probe Sequence	8eb6fdefec1b2c143f6ad920736c54cd		550	W3110_273337_273693(S)|Dn_51_85	cgccatcgctcaggttgtaccaatgctgcatgcag	35	2	56	4425.79	1374.43	4416.5
1	523	19	10	TRUE		Probe Sequence	e1ea1c8587f5333f9831113a43d96131		551	W3110_274213_275616(S)|Up_15_49	cagggttgactttgcattctgttaacaaacgcggt	35	1	56	19237.9	3944	19733.5
1	524	20	10	TRUE		Probe Sequence	e9539f19a05347c96007d0addf7bf13a		552	W3110_274213_275616(S)|Dn_65_99	ctggaagcgcgagggtgtaacttagccgacagcct	35	1	58	4104.6	883.477	4219
1	525	21	10	TRUE		Probe Sequence	a02d6b04bc126f4f69b66dc447be4873		553	W3110_275603_276535(S)|Up_39_71	gcgttgtgctatggtgcttatttccttactcaa	33	2	58	25464.7	7429.32	27215
1	526	22	10	TRUE		Probe Sequence	7523c86df16d1f8c322539fac598e9a6		554	W3110_275603_276535(S)|Dn_10_44	gggtctacatcgttcattgtaggcctgataagcgc	35	1	52	3166.1	860.095	3211.5
1	527	23	10	TRUE		Probe Sequence	f6928e16c797a6968e663b8e58dce186		555	W3110_276644_277690(AS)|Up_4_35	tctacatcgttcattgtaggcctgataagcgc	32	1	56	1196.91	284.148	1151
1	528	24	10	TRUE		Probe Sequence	34b6f09d0d1639bfa86a5444b78cf10f		556	W3110_276644_277690(AS)|Dn_33_67	tgaacgggaggtacgtgattcaccgatcagccagt	35	2	56	7883.61	1839.76	8260
1	529	25	10	TRUE		Probe Sequence	29ac4f74385fbbe127099e319989d5ef		557	W3110_277702_278064(AS)|Up_9_43	aggttgatattgtcgattaccgtattactgccaaa	35	1	57	14837.1	3066.78	15283
1	530	26	10	TRUE		Probe Sequence	ad5c9ed9864b3fb3b8fca8e79b6c13a2		558	W3110_277702_278064(AS)|Dn_52_86	gctccaccgattttgagaacgacagcgacttccgt	35	1	58	10538.9	2841.17	11013
1	531	27	10	TRUE		Probe Sequence	1de5976024d5f0cc31461b452de34760		559	W3110_278066_278569(AS)|Up_65_99	gcgatttatcgatttggcccggtaatgactccaac	35	2	52	1166.71	257.657	1116.5
1	532	28	10	TRUE		Probe Sequence	7dad6e3d82904b3f2b1ce6e547ebccbf		560	W3110_278066_278569(AS)|Dn_56_87	cggtgtaagtgaactgcagttgccatgtttta	32	1	52	15794.6	3434.51	15721.5
1	533	29	10	TRUE		Probe Sequence	b8e7bf48318701dec1df0f7d411b30d2		561	W3110_278488_278763(AS)|Up_32_64	gacgtatccccactgttcgtccatttccgcgca	33	1	56	2846.39	691.983	2931
1	534	30	10	TRUE		Probe Sequence	ea502b58f65eb4d242ae0bbbcc6175a2		562	W3110_278488_278763(AS)|Dn_36_68	agtaagttggcagcatcaccgagaacacaaatg	33	2	57	16116.7	4855.47	16279
1	535	31	10	TRUE		Probe Sequence	13b9c02fc697b5d38e2a2c4cc030f394		563	W3110_278912_279250(AS)|Up_64_98	tatactcaacatgaactagatctggttgctgctca	35	1	58	4660.29	1365.68	4750
1	536	32	10	TRUE		Probe Sequence	f52641f292e59f61833304d7bef99ad9		564	W3110_278912_279250(AS)|Dn_23_57	ttaaatgactcggaggtgtctgttaaacccgtggc	35	1	58	6288.38	1478.53	6360
1	537	33	10	TRUE		Probe Sequence	1cd836a6cff9282a6f6859ea534b588a		565	W3110_279273_279623(AS)|Up_45_79	tttaaactcttcgggataacgcttaccgctcatgg	35	2	52	11930.1	2831.55	12119.5
1	538	34	10	TRUE		Probe Sequence	fe381cfa58f54309c28ae538627b0d36		566	W3110_279273_279623(AS)|Dn_20_54	aagaccatgttcggcgaatgagaatatttgcctgc	35	1	56	6929.66	1547.82	7108
1	539	35	10	TRUE		Probe Sequence	51764fd6931d130ce6d1445c81bcbfab		567	W3110_279717_280871(AS)|Up_28_62	gaccatgttcggcgaatgagaatatttgcctgccg	35	1	56	7116.43	1776.27	7136.5
1	540	36	10	TRUE		Probe Sequence	2ef10daefff7876bab9eaf19d4e194e2		568	W3110_279717_280871(AS)|Dn_5_39	gggttcttatgccttagttgtaagtgtctaccatg	35	2	58	6055.48	1900.39	6268.5
1	541	37	10	TRUE		Probe Sequence	5447daba34732938bd3fd9b56706ac52		569	W3110_281145_282074(S)|Up_32_63	cctctccttgttctgcgtcatagtatgatcgt	32	1	58	4095.14	1228.61	4221
1	542	38	10	TRUE		Probe Sequence	3c0f25d60dbaa0c0217157152709e225		570	W3110_281145_282074(S)|Dn_41_74	gcaggacgacgcgttttatgcggtgatcacccac	34	1	52	1379.38	342.38	1410
1	543	39	10	TRUE		Probe Sequence	0de81b4830dc7eb6f00a861e88bb254d		571	W3110_282089_284056(S)|Up_17_51	aattccgcagatgtatcagctggatacgccgtttg	35	2	56	421.357	139.653	442.5
1	544	40	10	TRUE		Probe Sequence	f7d89b4c220906388f1e4c5cccd1e668		572	W3110_282089_284056(S)|Dn_5_39	tttaagagataaaaccgtctgcggaatatttcccg	35	1	56	893.232	321.075	922.5
1	545	41	10	TRUE		Probe Sequence	96607710d266da583864da7adebab4bc		573	W3110_284283_285665(S)|Up_33_67	gaatagctcattacactccattaacacgatgttgt	35	1	58	1300.21	526.81	1328.5
1	546	42	10	TRUE		Probe Sequence	b3eeb9b8bef6613c062aa8f02584662f		574	W3110_284283_285665(S)|Dn_5_39	aggcaatatggaaatcactaacccgatactcaccg	35	2	58	1044.36	348.17	979.5
1	547	43	10	TRUE		Probe Sequence	4a983e6e3a00a195ade13cb9c20f6e99		575	W3110_285677_287287(S)|Up_66_99	ccgcgacagccgcatcccattaaccggaggcaat	34	1	52	4472.81	1577.13	4591
1	548	44	10	TRUE		Probe Sequence	9518c93a5d6f0ca0c4bd105528700255		576	W3110_285677_287287(S)|Dn_48_80	tgctgaagctgctcgcggaaattagccagctcc	33	1	56	585.411	193.2	539
1	549	45	10	TRUE		Probe Sequence	6765779be34440521b4bbeb5c6584c95		577	W3110_287292_288050(AS)|Up_61_95	cggacttcgactacttcacctacgagccggtctaa	35	2	56	2328.12	765.956	2282.5
1	550	46	10	TRUE		Probe Sequence	82244fd04ee81159ad0a57800149c78a		578	W3110_287292_288050(AS)|Dn_5_39	ctggcatgtccacgctggaattaaggcgaaaacgt	35	1	57	4994.11	1458.27	5209
1	551	47	10	TRUE		Probe Sequence	b4c8ef8de00d642727a204b4e7739f74		579	W3110_288189_289193(AS)|Up_18_55	aaatcaatgaaatggagccggtgttctccctctccctg	38	1	58	8797.48	3237.95	9735
1	552	48	10	TRUE		Probe Sequence	fa59c30cb58004d97114a2c881132a48		580	W3110_288189_289193(AS)|Dn_35_76	taaaattcactttatatgtgtaattattcatttgcaacccca	42	2	52	7296.33	2546.49	8016.5
1	553	49	10	TRUE		Probe Sequence	4cba2f258db0b5966f14a4264878d3aa		581	W3110_289398_289526(S)|Up_64_96	cattggatcgaattctacaaccaggtcgagtca	33	1	56	10332.2	4106.77	11088.5
1	554	50	10	TRUE		Probe Sequence	3e1e3b7d452e205328f1603a4f6e5562		582	W3110_289398_289526(S)|Dn_48_82	actttgtcatgctgctccaccgattttgagaacga	35	1	56	3229	1243.88	3336.5
1	555	51	10	TRUE		Probe Sequence	50d0d6ecd37dd0e15042e8bd87d9e2cc		583	W3110_289537_290040(AS)|Up_66_99	ggcgatatatctgttaccgggtaatgactccaac	34	2	57	5745.91	5057.21	4115
1	556	52	10	TRUE		Probe Sequence	7dad6e3d82904b3f2b1ce6e547ebccbf		584	W3110_289537_290040(AS)|Dn_56_87	cggtgtaagtgaactgcagttgccatgtttta	32	1	58	12333.6	5466.02	13197
1	557	53	10	TRUE		Probe Sequence	b8e7bf48318701dec1df0f7d411b30d2		585	W3110_289959_290234(AS)|Up_32_64	gacgtatccccactgttcgtccatttccgcgca	33	1	58	2402	934.531	2543
1	558	54	10	TRUE		Probe Sequence	7f35a0c13a56b47d77ca1d2b2c1fa8f5		586	W3110_289959_290234(AS)|Dn_64_97	agcccggatgtttcacgtacctatgtcgaatatc	34	2	52	16184.3	6798.54	17041
1	559	55	10	TRUE		Probe Sequence	6d5f129b86594df08ed89af844704c1c		587	W3110_290388_291119(S)|Up_29_63	cctatgtcgaatatctggccgataaggttgcggat	35	1	56	15572.9	7311.5	17160
1	560	56	10	TRUE		Probe Sequence	765073f7209f99affca146cc3009548b		588	W3110_290388_291119(S)|Dn_81_115	cattaccgacttacagttcgatttggctacagccg	35	1	56	19995.1	8366.58	23033
1	561	1	11	TRUE		Probe Sequence	629e6320a44ee9faad35287d69ec76c7		589	W3110_291210_291836(AS)|Up_63_97	atgcagaaacgttatttagtagcggacttgctgat	35	2	46	9920.7	3953.42	10542
1	562	2	11	TRUE		Probe Sequence	8c2c9263279a98acd2f8d8a37566c668		590	W3110_291210_291836(AS)|Dn_27_61	gtctatagcagaccgtacagggatgccatacaggc	35	1	52	650.596	247.396	685.5
1	563	3	11	TRUE		Probe Sequence	47177dc8f9425ad44a5e7b15978ed5be		591	W3110_292108_292806(AS)|Up_2_42	gccattatataatacctatccaacatctaaatttgagacga	41	1	52	7385.29	3433.69	8937.5
1	564	4	11	TRUE		Probe Sequence	a3084f610f58e3cdc1bbe4a19f0169bd		592	W3110_292108_292806(AS)|Dn_62_96	tgatgtcatccggtacattaacacggttggaaaca	35	2	53	3007.87	976.347	3167
1	565	5	11	TRUE		Probe Sequence	8eab187806ae09fc273e26395c04d4f4		593	W3110_292833_293687(AS)|Up_25_59	gtgattgccagcgatactttaactggtaaagtagt	35	1	52	18668	7143.83	21205.5
1	566	6	11	TRUE		Probe Sequence	0550cf867998e0b002579131fe53820c		594	W3110_292833_293687(AS)|Dn_36_73	ctactatctgaaatttctcagtgttgccccatttttct	38	1	46	6778.17	1748.3	7249.5
1	567	7	11	TRUE		Probe Sequence	0f820d63db92e07a78627e5bc4b2d4bc		595	W3110_293806_294030(AS)|Up_14_51	aaactactatctgaaatttctcagtgttgccccatttt	38	2	46	6329.89	1890.67	6694
1	568	8	11	TRUE		Probe Sequence	42b3248917633766ae1ddb59665c176e		596	W3110_293806_294030(AS)|Dn_65_99	tagtaatgaaggcagaaggaaacgtttcgggctcg	35	1	52	4690.5	1007.27	4895
1	569	9	11	TRUE		Probe Sequence	c1481d69f031e15749be18727a9d6c10		597	W3110_294027_294467(AS)|Up_63_94	agctgtgattgagatgtatccgggagtttgaa	32	1	53	11354	2985.84	11901
1	570	10	11	TRUE		Probe Sequence	1ff771dab928814f93e873e102f5cda7		598	W3110_294027_294467(AS)|Dn_16_58	gtagttgctgtatcattgactaaactgtgtattacgatacatg	43	2	52	20388.5	5927.06	22318.5
1	571	11	11	TRUE		Probe Sequence	393fa6c925e143d773d62b092fc71428		599	W3110_294584_295984(AS)|Up_4_46	tgctgtatcattgactaaactgtgtattacgatacatgaaaat	43	1	52	19278.9	6164.71	20968.5
1	572	12	11	TRUE		Probe Sequence	fb928c421a64052c599258120d2861ad		600	W3110_294584_295984(AS)|Dn_17_56	caatcaacgggtttattgctataacttggtgttttataat	40	1	46	12234.7	2106.66	12318
1	573	13	11	TRUE		Probe Sequence	e8763fea437212a0c3f733f79d8917b8		601	W3110_296269_296679(AS)|Up_17_48	ctcctgtgccgtatttgtgccattgtaacctt	32	2	52	7137.88	1765.3	7309.5
1	574	14	11	TRUE		Probe Sequence	1e60a868ce4742f8f92a6a14eecb9135		602	W3110_296269_296679(AS)|Dn_46_80	acggagagtgccagagtatgcgcatcccgggcttt	35	1	52	6442.08	1761.14	6860
1	575	15	11	TRUE		Probe Sequence	3e955994d3bf564478479d8bad26fd43		603	W3110_296658_297614(AS)|Up_25_56	actgacgccagccgatacacttatgggtattt	32	1	52	8307.79	2648.07	8706
1	576	16	11	TRUE		Probe Sequence	41547452a45a757ae1d09c1534e27446		604	W3110_296658_297614(AS)|Dn_47_81	agagtgatgggataatcccgtacccgaataccggt	35	2	52	4465.9	1122.49	4521
1	577	17	11	TRUE		Probe Sequence	8581375fc3798091a15bb5f3a5d793e1		605	W3110_297624_299822(AS)|Up_17_48	cggtggtcatcggtgagaaacgcctgctctgg	32	1	46	2052.57	320.864	1985
1	578	18	11	TRUE		Probe Sequence	34ae365aa1880161d79ba6fba0dd5f50		606	W3110_297624_299822(AS)|Dn_17_51	cagccagtacggaggcaagcgttcgcttcgccaac	35	1	52	1374.29	269.72	1336.5
1	579	19	11	TRUE		Probe Sequence	a0532c5e6d2dc074004dd8a30422a30a		607	W3110_299819_300775(AS)|Up_7_38	cggtagttttcagcggtccgtcgatgcggtca	32	2	52	5934.79	1105.99	5857.5
1	580	20	11	TRUE		Probe Sequence	930d849bc93fbc4b66e511eebc52a9a0		608	W3110_299819_300775(AS)|Dn_65_99	agatgttgccgctcatacgttcacggatctcatcg	35	1	52	2951.25	610.264	2973.5
1	581	21	11	TRUE		Probe Sequence	5885544a47a4e2299da95e8ddb6bc909		609	W3110_300772_301461(AS)|Up_66_99	gctggggtattcactcgttcataggtaaacgcct	34	1	52	7470.96	2331.53	7992
1	582	22	11	TRUE		Probe Sequence	24a6c6ca42f53f85d3836990b7f80c86		610	W3110_300772_301461(AS)|Dn_65_96	aaacgttaagcatagtcggcgacagcaggagg	32	2	46	4647.2	1034.79	4660.5
1	583	23	11	TRUE		Probe Sequence	d46d9b94a88f4efdfd4b12d44c12c144		611	W3110_301879_302493(S)|Up_59_93	cctgaagaggtgtataacataatggtacaagcagg	35	1	52	33302.6	5950.18	34351
1	584	24	11	TRUE		Probe Sequence	ad25a6aa84d243eee0d37a8aad676c40		612	W3110_301879_302493(S)|Dn_60_99	ctttttatattctgatgcagatagtcagtgagtatatcgc	40	1	52	12758.8	2170.1	13038.5
1	585	25	11	TRUE		Probe Sequence	02b0b239b17f7895d01bac8653fab23d		613	W3110_302741_303070(AS)|Up_40_73	cctgaaaaacgaagccccgctattatcgctggcg	34	2	53	14445.6	2899.76	14795
1	586	26	11	TRUE		Probe Sequence	e30202b3179676942b0a5bcfb457c987		614	W3110_302741_303070(AS)|Dn_29_63	agagaacagcggtacatcgtatgtaagaacgtacc	35	1	52	6614.54	1383.85	6876.5
1	587	27	11	TRUE		Probe Sequence	9d0f27521125c1506b2380efea4f5609		615	W3110_303383_304093(AS)|Up_5_39	catcgttacaggtgatattgacgatcgcttccaca	35	1	46	9954.07	2335.71	9877.5
1	588	28	11	TRUE		Probe Sequence	58be1afa7e4dcda8461b9f1759e52d65		616	W3110_303383_304093(AS)|Dn_65_99	ggcgttatccattggaatcgaaaatttgactgtgg	35	2	52	11853.6	2826.17	12381.5
1	589	29	11	TRUE		Probe Sequence	71ea40c6ec6f2b53dec896ec7169ccdb		617	W3110_304062_305705(AS)|Up_40_74	ccgaccgaaatcgcctgtgtcaaaggtgccgccag	35	1	52	4995.27	1494.65	4795
1	590	30	11	TRUE		Probe Sequence	f0a236e6ec53c584ab9d734992f0338f		618	W3110_304062_305705(AS)|Dn_30_64	cacgatgagaggccgctgcagaccacatcaccgac	35	1	53	1906.42	418.182	1851
1	591	31	11	TRUE		Probe Sequence	af43f621e08335dab8dfda9c0a9449c5		619	W3110_305695_308220(AS)|Up_57_91	tactggccagattagcgcgaaaattatcatcgtta	35	2	52	2352.15	582.084	2272.5
1	592	32	11	TRUE		Probe Sequence	96405aa50d1074db95596664a485b3e1		620	W3110_305695_308220(AS)|Dn_17_51	cacagctatctatttcacgggaatgaacttatcac	35	1	52	13863.6	4076.62	14829.5
1	593	33	11	TRUE		Probe Sequence	88bb204539b170df676830ca157778b8		621	W3110_308246_308914(AS)|Up_57_91	gaaccgtcgtaaaggcattgtcgttatccatctgc	35	1	46	10975.8	1964.15	11161
1	594	34	11	TRUE		Probe Sequence	e71182638bb49675ba68a90b2816b5c2		622	W3110_308246_308914(AS)|Dn_53_87	agagattaactggtccaggtcgcgtcgaactgtac	35	2	52	11927.9	2147.29	11464
1	595	35	11	TRUE		Probe Sequence	2101d281df03781efb2fa7a7a379146d		623	W3110_308972_309559(AS)|Up_25_59	cagaaggtgctttttcataacaattccgtccagga	35	1	52	11533.9	2197.41	11661
1	596	36	11	TRUE		Probe Sequence	6c0c524875a60ed124c19ba8a87058c0		624	W3110_308972_309559(AS)|Dn_8_42	cttcccgagttgaattgaggacgtgatgtcccagt	35	1	52	10414.9	2551.04	10186.5
1	597	37	11	TRUE		Probe Sequence	ac1dc02d01bf2b8b326eb1ebae9f0553		625	W3110_309634_310224(AS)|Up_30_64	tttcttcccgagttgaattgaggacgtgatgtccc	35	2	52	12906.7	2730.39	13375.5
1	598	38	11	TRUE		Probe Sequence	0c4e9b93f6d61e0213c967e464728b23		626	W3110_309634_310224(AS)|Dn_24_58	acaggtgcattcagtttccttagtaaaccggaagt	35	1	46	2581.65	476.55	2634
1	599	39	11	TRUE		Probe Sequence	bad4113c1cf372af7ade63cd2f6f69b7		627	W3110_310828_310938(S)|Up_50_83	gagccagattaagtgaagttaaacgaaggctgcc	34	1	52	13984.8	3826.13	14611
1	600	40	11	TRUE		Probe Sequence	9c760d024a923a3f9d0b8fa9c14f83f9		628	W3110_310828_310938(S)|Dn_41_75	atcttaacagtttgagtgaaaatgcaggctgcgcc	35	2	52	8677.04	2541.59	9111
1	601	41	11	TRUE		Probe Sequence	231be63954cbd19997c652ba90a615b3		629	W3110_311000_311227(S)|Up_6_40	ttaccggtggatcagactgttcctgtggcgtaaac	35	1	52	9381.77	2890.68	9174.5
1	602	42	11	TRUE		Probe Sequence	d57ef8ec3f296c0fbfacbd80f27c2ae0		630	W3110_311000_311227(S)|Dn_49_83	tacgaccctgaacggccttaaaacgtggattagat	35	1	52	6862.44	2028.57	7260
1	603	43	11	TRUE		Probe Sequence	7ed6e95e115d39a9091cc3b148ed2376		631	W3110_311262_311402(AS)|Up_50_88	ccgatctgattattaatcagacaaatatcgttaatccgt	39	2	46	9885.91	2849.65	10826.5
1	604	44	11	TRUE		Probe Sequence	fc9d3a279698e4bb8e3056444b3bdb9b		632	W3110_311262_311402(AS)|Dn_27_60	acgaccaaaacgttgggtgaatcgtgcaacattt	34	1	56	6209.91	1606.77	6433
1	605	45	11	TRUE		Probe Sequence	d9e00148849d3906a0c3194f3baa4e09		633	W3110_311402_311665(AS)|Up_17_51	cacatatagccgtccttttcgcttcacaatctgac	35	1	56	9595.27	2835.3	9707.5
1	606	46	11	TRUE		Probe Sequence	96f18e5bce5168ad7388e2b8f211e125		634	W3110_311402_311665(AS)|Dn_33_67	aaagatacatgctcatccggatcatttcaacactc	35	2	57	4331.26	1294.63	4448
1	607	47	11	TRUE		Probe Sequence	e6dd6f81c4faeb8464c726c407e7392d		635	W3110_313245_314132(S)|Up_59_91	ctgcctatgttcgttaattcgttcatcaggaaa	33	1	58	7736.86	2236.85	7658.5
1	608	48	11	TRUE		Probe Sequence	56af761229b888cfc34bca565f402646		636	W3110_313245_314132(S)|Dn_18_52	gagtaaactctcagtcagaggtgactcacatgaca	35	1	52	958.827	241.591	948
1	609	49	11	TRUE		Probe Sequence	ac63ece4e36b3608c67e6fa49e3c0233		637	W3110_314170_314478(S)|Up_14_47	tatttctgccgaggtgacctatacgccagtgcct	34	2	56	567.25	280.118	476
1	610	50	11	TRUE		Probe Sequence	4b69a7a29d07ee5e49c79b7d1e72f4fe		638	W3110_314170_314478(S)|Dn_30_64	gagttcagcatcaaagcaatgtgccgcgtgctccg	35	1	56	1523.2	391.761	1479
1	611	51	11	TRUE		Probe Sequence	9e9dd60a9c02738ab666db4fa556bd23		639	W3110_314475_315341(S)|Up_51_85	agctggctatcctccaaaaggccgcgacatacttc	35	1	57	2436.53	756.984	2578
1	612	52	11	TRUE		Probe Sequence	61d2dd05d3bb4dee8fe2b15f6fc2bcae		640	W3110_314475_315341(S)|Dn_29_62	cataaagtcctcgggtcgttgtccactcttttgg	34	2	58	619.103	293.238	537.5
1	613	53	11	TRUE		Probe Sequence	e617c45685d9ccf7e3b4341b115666a2		641	W3110_315338_316024(AS)|Up_48_79	acagttggtgtggcggcctcagtccggaacaa	32	1	58	14896.1	4699.92	15371.5
1	614	54	11	TRUE		Probe Sequence	88785c4a5b27bc9cfcb9987b4ebe9fdd		642	W3110_315338_316024(AS)|Dn_17_51	tctttgtcatatcgcacattttcgttataccctgg	35	1	52	2390.06	810.4	2557
1	615	55	11	TRUE		Probe Sequence	06d1f171f2335d6c988a760f443cd73e		643	W3110_316614_317207(AS)|Up_12_44	catatctccggtaatatggcgtcaggcttcatc	33	2	56	5318.91	2197.29	5660
1	616	56	11	TRUE		Probe Sequence	0934b925a8a2b481d17a3006504fec18		644	W3110_316614_317207(AS)|Dn_25_59	actgctgttgcggttgaattattatcaattcgcat	35	1	56	13187.3	5202.05	14849
1	617	1	12	TRUE		Probe Sequence	d05a3e5df557520771392c73636ddf14		645	W3110_317219_317455(AS)|Up_14_48	aattgcaatactcagacgaatcaatgtcaggccaa	35	1	52	11949.9	5241.11	13484
1	618	2	12	TRUE		Probe Sequence	691485e2aff7dda07049642242b5b5fb		646	W3110_317219_317455(AS)|Dn_40_78	taacagagaattaataagattcttttctctgagacgcca	39	2	58	3206.71	1407.58	3606.5
1	619	3	12	TRUE		Probe Sequence	c35e3258934fbba873d3fb9bd2c4e5a8		647	W3110_317564_318889(AS)|Up_32_70	aacagagaattaataagattcttttctctgagacgccag	39	1	58	3217.05	1373.21	3788
1	620	4	12	TRUE		Probe Sequence	904fa04b7beeda71732ab71658a52eaa		648	W3110_317564_318889(AS)|Dn_5_36	atttcctgtcgaaacgcgttcatttgacatca	32	1	58	2592.36	826.621	2742.5
1	621	5	12	TRUE		Probe Sequence	4837daa93cb2eb0f275d82dfa08b500c		649	W3110_319115_319969(S)|Up_57_91	agattgttggtgtttgtaatcaaaaaccactcagg	35	2	57	14823.8	3913.33	15551
1	622	6	12	TRUE		Probe Sequence	7e5cb02f30a0bb6f4d837a76e28aac34		650	W3110_319115_319969(S)|Dn_25_59	aagataatccgcattccgggagttgtgagcctttc	35	1	52	5082.23	1263.46	5162.5
1	623	7	12	TRUE		Probe Sequence	7e7ef7cd8eb4bb9c4da782849ad4ae81		651	W3110_320496_321215(S)|Up_57_91	aaacatcgggcataaatgggcatgaagtaatggag	35	1	52	59057.3	10875.1	63474
1	624	8	12	TRUE		Probe Sequence	dbef663debf59062fe62f51bc8963664		652	W3110_320496_321215(S)|Dn_29_60	aatacagattttaagacacgcatccgtcagca	32	2	58	1304.78	357.873	1257
1	625	9	12	TRUE		Probe Sequence	d88c78e70d1f9d23a68c370a00684641		653	W3110_321226_322653(S)|Up_59_94	gcatattgctgaagtgttgatgagccgctgaggata	36	1	58	9085.36	1914.27	9341
1	626	10	12	TRUE		Probe Sequence	18ebe9935cfef7b4bd18901f65f1acc0		654	W3110_321226_322653(S)|Dn_66_99	cagaagatgcgccgcttaacaactatgctaacga	34	1	57	2546.74	639.15	2536
1	627	11	12	TRUE		Probe Sequence	aacbf96dfdc0bdb2e4f4ae89a2da2ede		655	W3110_322646_323341(S)|Up_3_36	gcgattagcgactggatggaagcacgcgatcttc	34	2	57	9537.18	2343.33	10314
1	628	12	12	TRUE		Probe Sequence	4690fdf32174c71229a664c30d64b318		656	W3110_322646_323341(S)|Dn_33_67	aaggcatacgaggttgaaaatagcgtttaggacaa	35	1	52	8484.92	1728.97	8670
1	629	13	12	TRUE		Probe Sequence	846fd144459451db1bf7784ab4ff5256		657	W3110_323584_324252(AS)|Up_49_83	gtcattgtcacttcagctttatacaggcactctct	35	1	58	10101	2243.63	10524.5
1	630	14	12	TRUE		Probe Sequence	dac8eb40ebac59e125e12ad7a4fb8360		658	W3110_323584_324252(AS)|Dn_25_61	tcgcagataaggttgtattaatagtctgtatcaggaa	37	2	58	14434	3172.86	15353.5
1	631	15	12	TRUE		Probe Sequence	2d11efa2bd7a022d8908091ab81eabd1		659	W3110_324465_326135(AS)|Up_65_99	atctgatcggttcctgcgttagttcacatcacgac	35	1	57	21232	5178.15	22119
1	632	16	12	TRUE		Probe Sequence	445982bcc146146afac43f783b0f555e		660	W3110_324465_326135(AS)|Dn_58_89	tcacctgggtgtaactctggagcgtcatcacg	32	1	57	5019.72	1376.93	5121
1	633	17	12	TRUE		Probe Sequence	7a369954cff31a4fec2cb49785b5be80		661	W3110_326149_327621(AS)|Up_16_48	tcttcagtcagacgggtagcgagaacgttgccg	33	2	52	3653.31	793.931	3672
1	634	18	12	TRUE		Probe Sequence	d56f0f8bd27e1b7e98ecdf7c23846688		662	W3110_326149_327621(AS)|Dn_2_36	acgtctcctcggttaatcggtgggtagatgctgag	35	1	58	15741.8	3389.81	16046
1	635	19	12	TRUE		Probe Sequence	4eb7387531dc9f2fd942891f2a81d6e0		663	W3110_327635_328222(AS)|Up_61_95	agctgctgttctgccattcgggacatcacgtctcc	35	1	58	23125.4	5462.06	23456
1	636	20	12	TRUE		Probe Sequence	6b924b0485cfdc8ab92e7dc1ce22a169		664	W3110_327635_328222(AS)|Dn_9_43	ctccattcatcagcggtgtttatctattaaagcgg	35	2	57	7992.88	1977.3	8341
1	637	21	12	TRUE		Probe Sequence	ecf4a4ccfaec166d983d7e6c17bbbd8e		665	W3110_328351_330384(S)|Up_6_46	ttaaagcggttattgattggacgttcaatataaaatgtgtc	41	1	57	13250	2510.02	13261
1	638	22	12	TRUE		Probe Sequence	8a5c0058cb99dfa87dc35dcdc32bcc56		666	W3110_328351_330384(S)|Dn_34_68	atggcgctgtttctcctacctcttgatacgttata	35	1	52	2358.08	557.162	2382.5
1	639	23	12	TRUE		Probe Sequence	046b9ec41b516948da592d6fc23551a0		667	W3110_331259_332347(S)|Up_41_75	ctcaggaatcgacaggtaatcactcatactgaaca	35	2	58	11713.9	2853.05	12227
1	640	24	12	TRUE		Probe Sequence	933eb04e581b57fc32064ea818de53bb		668	W3110_331259_332347(S)|Dn_16_48	acagcgcatcgggaggttggcagcgattaattc	33	1	58	4183.36	569.162	4098
1	641	25	12	TRUE		Probe Sequence	135e363bd20c8452a8e7644691458ea6		669	W3110_332389_333321(AS)|Up_46_77	agcaggtggttgatgtaaaccgctattcacag	32	1	58	9234.6	1857.64	9336.5
1	642	26	12	TRUE		Probe Sequence	4ca980cb6cf2d10ba321ecc492d38e3a		670	W3110_332389_333321(AS)|Dn_32_66	ttctccagctatgactgtagaggtatcggttaaag	35	2	57	32215.3	8516.66	33508
1	643	27	12	TRUE		Probe Sequence	4ca980cb6cf2d10ba321ecc492d38e3a		671	W3110_333413_333910(AS)|Up_40_74	ttctccagctatgactgtagaggtatcggttaaag	35	1	52	32448.6	8340.25	34721
1	644	28	12	TRUE		Probe Sequence	478b45228027d842b6f7b218c269155f		672	W3110_333413_333910(AS)|Dn_13_47	tggttagacatggacgaaagctactcttacatgtg	35	1	58	3372.47	727.747	3488
1	645	29	12	TRUE		Probe Sequence	15815f0ed41142665d77158039a5e20a		673	W3110_334168_334773(S)|Up_41_77	agattatcgttgctattctcaattcatcgaaaacagc	37	2	58	22935.4	6417.67	24608.5
1	646	30	12	TRUE		Probe Sequence	a9d4d507f3a6e027925dfbb55427d019		674	W3110_334168_334773(S)|Dn_24_56	accagaaagacggtgtgtgtgggcgctaactgc	33	1	58	3377.97	629.211	3409
1	647	31	12	TRUE		Probe Sequence	1d078713aa5c7f307072c2d97c8aebe8		675	W3110_334813_335676(S)|Up_54_88	tgcataaaccgggaggcttgctatcaacacaccag	35	1	57	15965.8	4014.25	16878
1	648	32	12	TRUE		Probe Sequence	f8d0428a93fe46a4634949d2d5e3efdd		676	W3110_334813_335676(S)|Dn_27_62	ttgattctgtctcgctgatgtctatctccacgcgtg	36	2	57	2105.68	435.719	2059
1	649	33	12	TRUE		Probe Sequence	73ff98682c5e70b1839d08a7d6188561		677	W3110_335666_337213(S)|Up_65_99	tggttgtgcgctgagccaaacctacggagggaatt	35	1	52	18493.8	4337.58	19440
1	650	34	12	TRUE		Probe Sequence	151d34d371726846c542b79071ce73e1		678	W3110_335666_337213(S)|Dn_9_42	tcactgtttagccaaccattgaacgttattaacg	34	1	58	4909.26	1532.6	5284.5
1	651	35	12	TRUE		Probe Sequence	9f6599f9bc558023f93819f21b7d2880		679	W3110_337213_338631(S)|Up_11_45	ctgcttgatgccggagtgattctggcgagcagcag	35	2	58	10381	1983.67	10644.5
1	652	36	12	TRUE		Probe Sequence	afbdbf02c0b229ad0c368e79de821d56		680	W3110_337213_338631(S)|Dn_44_78	ctacgaatggcgcaagaatctgtaggcctgataag	35	1	57	4568.54	1272.58	4606
1	653	37	12	TRUE		Probe Sequence	9bc54dd00ffc14038202deb187541f39		681	W3110_338657_338977(S)|Up_49_83	gctggtgcgaacgttacggcgtctgacctacatgt	35	1	57	6030.74	1927.67	6346
1	654	38	12	TRUE		Probe Sequence	acd4cf3705eed4411b533dd7382730f0		682	W3110_338657_338977(S)|Dn_52_83	accctctgtagcggacataacaacatgaaaga	32	2	52	3825.44	1160.7	4019
1	655	39	12	TRUE		Probe Sequence	d5db775c787526383e5baaffca1d5317		683	W3110_339053_340003(S)|Up_4_35	cgagtggcgcgagaattgtaggcctgataagc	32	1	58	6285.41	1900.87	6440
1	656	40	12	TRUE		Probe Sequence	452a7fdcb429654c836b19395b0f34a4		684	W3110_339053_340003(S)|Dn_14_45	aagaaagcaatagccgccgtgaatttctgagc	32	1	52	2425.08	606.471	2199
1	657	41	12	TRUE		Probe Sequence	5db17ea2caa96a950d54c4ccb67b0f89		685	W3110_340013_341395(S)|Up_12_43	agaagtgattatcaccacgccggaatgcctgc	32	2	52	3661.19	892.877	3734
1	658	42	12	TRUE		Probe Sequence	07d51206ecf60cc60bf08a16d4618bfc		686	W3110_340013_341395(S)|Dn_5_39	catttgaaacgcctgcaacggtgaatagtaagaga	35	1	52	2099.67	489.772	2180.5
1	659	43	12	TRUE		Probe Sequence	af18c9ad3b07f61d681b11cc63774d67		687	W3110_341772_342821(S)|Up_37_71	cgttttgccgcgatgacatatcaggcgttgccaaa	35	1	46	6745.65	1677.62	6731
1	660	44	12	TRUE		Probe Sequence	866c6b40d80349c0c762234b80276e04		688	W3110_341772_342821(S)|Dn_13_47	ataccctgtggtttaacatattaacttcgctctcc	35	2	52	2054.5	659.02	2155.5
1	661	45	12	TRUE		Probe Sequence	c98e325818295dd0a0ade71f641951d5		689	W3110_343064_343879(S)|Up_9_43	cacacgttagttatgagcgatttctgatagtgcct	35	1	52	11198.5	2848.85	11336
1	662	46	12	TRUE		Probe Sequence	705e715c3487d513130f4367144d4d93		690	W3110_343064_343879(S)|Dn_35_69	acctgagagtgaatcgcaatgcaggtaatcatttc	35	1	53	5578.08	1154.48	5735
1	663	47	12	TRUE		Probe Sequence	43e078059e7292b8ccfae9fd7c7c76cc		691	W3110_344292_344537(S)|Up_43_75	atcaggaagagcagacgacaaccaggattgttg	33	2	52	12763.6	2677.95	12113.5
1	664	48	12	TRUE		Probe Sequence	547207155c7b5dc65ccd0dc21d98341b		692	W3110_344292_344537(S)|Dn_65_99	aataattgcaccaataacccgactggcaacgcgtt	35	1	46	2237.5	516.518	2181
1	665	49	12	TRUE		Probe Sequence	26e0d34e07fd187113a2b2515001472d		693	W3110_344554_345225(AS)|Up_57_91	attcggcaaatcaggttgattacgtagagagtaaa	35	1	52	5586.08	1472.72	5705.5
1	666	50	12	TRUE		Probe Sequence	10d9b322a8e202b0bcd44dfae7eac9b5		694	W3110_344554_345225(AS)|Dn_54_88	ggttactggcgtttatgccctgactgaactaatta	35	2	52	26237.3	6652.1	28481.5
1	667	51	12	TRUE		Probe Sequence	374b7b627e718ec071277699f71390cb		695	W3110_345372_345647(S)|Up_65_99	gggtgatagtgtgataacaactctggagccgtaat	35	1	53	25953.8	6209.66	27012
1	668	52	12	TRUE		Probe Sequence	7970b5d548704161a181ac0da191be98		696	W3110_345372_345647(S)|Dn_40_75	tcggtgatcatctattgaaatttatgccggataaag	36	1	52	19751.5	5095.29	20579.5
1	669	53	12	TRUE		Probe Sequence	c1262e689be5bee2f156b51b3c98390c		697	W3110_345745_347331(AS)|Up_46_81	tgatcatctattgaaatttatgccggataaagcgtt	36	2	52	15904.1	4809.34	15100
1	670	54	12	TRUE		Probe Sequence	b40a2a9dc6bbfdb00e66efb29f9d359a		698	W3110_345745_347331(AS)|Dn_45_79	tttcataattgttgcaatgaaacgcggtgaaacat	35	1	46	1905.74	564.098	1836
1	671	55	12	TRUE		Probe Sequence	2b02a6712470cc777b1f1235916ff877		699	W3110_347570_348460(S)|Up_25_59	attaaggcaattgtggcacaccccttgctttgtct	35	1	52	6690.06	2008.2	7105
1	672	56	12	TRUE		Probe Sequence	40e972bc2255e289020adcb8ba0dc7ba		700	W3110_347570_348460(S)|Dn_3_37	aacgcccgttgattgtattcgacagccgatgcctg	35	2	53	2914.92	909.949	2744
1	673	1	13	TRUE		Probe Sequence	1a9e2af2dc46e9b506650ffe994cb6b1		701	W3110_348900_350069(S)|Up_47_80	tcgcatccgacaacaatctcgaccctacaaatga	34	1	52	4909.69	2217.68	5531.5
1	674	2	13	TRUE		Probe Sequence	d56fca770d174c448c4f80959f5a2039		702	W3110_348900_350069(S)|Dn_57_91	ccgcccggaatttgatcgtgaaatcgttgatatcg	35	1	58	3541.07	1366.01	3958
1	675	3	13	TRUE		Probe Sequence	33f1949a4a836120745b71b3b37a57ad		703	W3110_350103_351554(S)|Up_23_57	gaccggaagaccgcccgtttgtcgcgctggataag	35	2	58	5376.66	2061.85	5828
1	676	4	13	TRUE		Probe Sequence	d64d853136f0ab592215e041f43ab3d9		704	W3110_350103_351554(S)|Dn_66_99	ttcgattaacgaaccggagcagttctgggccgag	34	1	58	968.103	296.663	992
1	677	5	13	TRUE		Probe Sequence	1e93dac8b98033a0c1ba92d942c1d714		705	W3110_351594_353480(S)|Up_17_51	aacagatgccggtcaatgagtatctcgacctgtac	35	1	57	12014.2	3635.71	12299
1	678	6	13	TRUE		Probe Sequence	1eeab49b09e48ed16ed9828be7f6ed47		706	W3110_351594_353480(S)|Dn_61_93	ctgacgcgttttatcatgcctacggacctgaac	33	2	52	1318.77	270.247	1308.5
1	679	7	13	TRUE		Probe Sequence	51f258e0ff6244e591c4b7d658d0b876		707	W3110_353810_355069(S)|Up_13_47	tccccacgaaaacgattgctttttatcttcagatg	35	1	58	10031.7	2044.45	10266
1	680	8	13	TRUE		Probe Sequence	a21b025a84d24b04a1b0af5f603f3e51		708	W3110_353810_355069(S)|Dn_24_55	cccggttaccaggcgaagaggggctgtggcag	32	1	58	1780.52	442.677	1750.5
1	681	9	13	TRUE		Probe Sequence	7c0413749700ac3c2ce89788cfcc992a		709	W3110_355059_356342(S)|Up_41_75	ccttaacccgattttgaatcgtaaaacgacagcag	35	2	58	27072.2	7647.68	28520
1	682	10	13	TRUE		Probe Sequence	2416e18afc334e2cb6696fc82501d2b4		710	W3110_355059_356342(S)|Dn_4_37	actgggttacagcgagcttagtttatgccggatg	34	1	57	7342.42	2267.69	7829
1	683	11	13	TRUE		Probe Sequence	83914cd25c4c6a4ee91fcd1c76258bb4		711	W3110_356679_357614(AS)|Up_12_46	ccttatccggcctacgtagagcactgaactcgtag	35	1	57	2739.65	963.608	3031
1	684	12	13	TRUE		Probe Sequence	a6b018c0008020601a590f5c4a97f8f1		712	W3110_356679_357614(AS)|Dn_16_48	cttatgacaatcggcgagtagtctgcctctcat	33	2	52	2515.85	645.415	2586.5
1	685	13	13	TRUE		Probe Sequence	3e8bdb5068185b320f981a1b273f5b3b		713	W3110_357687_358346(S)|Up_40_72	taccttatgacaatcggcgagtagtctgcctct	33	1	58	3757.6	889.784	3836
1	686	14	13	TRUE		Probe Sequence	a5f527f6eb35599b91ea66a6a1706005		714	W3110_357687_358346(S)|Dn_49_83	aaccgcaatattcgtcttgatcttgccgatgccat	35	1	58	3042.05	726.32	3133.5
1	687	15	13	TRUE		Probe Sequence	1a6bf492767d6a91529aea8ff632d084		715	W3110_358377_358847(S)|Up_19_50	gctaatcctcgcgtttgtgccataccgctacg	32	2	57	1803.3	376.095	1816
1	688	16	13	TRUE		Probe Sequence	cd729af835faa649dabe98cf13223938		716	W3110_358377_358847(S)|Dn_59_93	tcttaatatgcgaccactgctcacctccgtcgggc	35	1	57	1254.25	332.525	1237
1	689	17	13	TRUE		Probe Sequence	b2b0ce6d96c826979df241c562585c9b		717	W3110_358880_360034(S)|Up_33_67	tagatggtaaatatctgccgaccaaaccgttctga	35	1	52	8621.38	1435.73	8486
1	690	18	13	TRUE		Probe Sequence	cb9a9496906ec64d279828f01a2b0685		718	W3110_358880_360034(S)|Dn_31_65	ccggatgcggctaatgtagatcgctgaacttgtag	35	2	58	9880.66	1516.85	9945.5
1	691	19	13	TRUE		Probe Sequence	635a507ea4625eae15095372ecc5a694		719	W3110_360137_360748(AS)|Up_30_64	ggatgcggctaatgtagatcgctgaacttgtaggc	35	1	58	13057.6	2661.88	13405.5
1	692	20	13	TRUE		Probe Sequence	651c8587825cc24d79541e8acf2c1a4d		720	W3110_360137_360748(AS)|Dn_2_36	gcgatcactccgttatgatatgttggtcggataag	35	1	57	14030.6	3934.31	15217
1	693	21	13	TRUE		Probe Sequence	0772c11095f99363df2ff5769e8c2602		721	W3110_360814_362067(AS)|Up_38_72	gatcactccgttatgatatgttggtcggataaggc	35	2	57	7901.44	2361.3	8146
1	694	22	13	TRUE		Probe Sequence	ded0da7b0069f56e3239301066ba1761		722	W3110_360814_362067(AS)|Dn_64_95	ccagaccaactggtaatggtagcgaccggcgc	32	1	52	2780.79	682.666	2793.5
1	695	23	13	TRUE		Probe Sequence	e4315ba413f63c5630be9899c9ddc229		723	W3110_362119_365193(AS)|Up_44_78	tacataatggatttccttacgcgaaatacgggcag	35	1	58	1279.9	335.033	1257
1	696	24	13	TRUE		Probe Sequence	fe9fb74c32f9bc2f8d504eaa233a0965		724	W3110_362119_365193(AS)|Dn_3_34	ctgtttcctgtgtgaaattgttatccgctcac	32	2	58	671.414	245.74	644
1	697	25	13	TRUE		Probe Sequence	d5c9e5dc7284d62837457e49a2612f70		725	W3110_365316_366398(AS)|Up_24_56	catacgagccggaagcataaagtgtaaagcctg	33	1	58	953.379	224.612	928.5
1	698	26	13	TRUE		Probe Sequence	6786c7d10466a6e5fa717dca57feb77f		726	W3110_365316_366398(AS)|Dn_65_99	cattcgatggtgtcaacgtaaatgcatgccgcttc	35	1	57	25989.8	4426.85	25990
1	699	27	13	TRUE		Probe Sequence	8c24fea16366500d4615809bfa7cc969		727	W3110_366475_367422(AS)|Up_31_65	accctgaattgactctcttccgggcgctatcatgc	35	2	52	15947.5	3697.45	15904.5
1	700	28	13	TRUE		Probe Sequence	ed1fc1dcea8ed6692aa4870432b372c7		728	W3110_366475_367422(AS)|Dn_65_99	tgaggtactgaaatggcaatacaacaccctgacat	35	1	58	17426	3868.26	18438
1	701	29	13	TRUE		Probe Sequence	0e344199374c9c19a0ff331e7fcdecba		729	W3110_367499_369163(S)|Up_73_107	gattgtagccgaaaacacccttcctatactgagcg	35	1	58	5457.59	1112.86	5683.5
1	702	30	13	TRUE		Probe Sequence	ff3a89f67e2ee346bf509c671a631b08		730	W3110_367499_369163(S)|Dn_63_97	aagaggtgctcgatgaggtcaatggcgtgattgcc	35	2	58	3066.72	721.131	3088.5
1	703	31	13	TRUE		Probe Sequence	e056730cb7519ede6441f2ddcd4d9198		731	W3110_369165_370109(S)|Up_17_51	gggcaagaccctgaataaactggcgtcggtgatga	35	1	57	2388.61	681.812	2332
1	704	32	13	TRUE		Probe Sequence	748a8d2e6fce5bc4ea244292297d7b70		732	W3110_369165_370109(S)|Dn_49_83	ccagccgttttctgaatgtagaagaagcgggtaaa	35	1	57	3346.09	953.998	3501
1	705	33	13	TRUE		Probe Sequence	050046feb4caae855d6018415d38d843		733	W3110_370112_370993(S)|Up_5_39	tttggcaactggcgtagcgaagggcgttattaccg	35	2	52	4724	820.677	4835
1	706	34	13	TRUE		Probe Sequence	2a67296788be8516e8adb6164e0caa3d		734	W3110_370112_370993(S)|Dn_2_35	gaatggtcatgacgaagcatactcttgagcaact	34	1	58	1859.1	445.907	1898
1	707	35	13	TRUE		Probe Sequence	d559a4c340ee4cbcd9a916c84c513bbe		735	W3110_371003_371812(S)|Up_35_69	gggaacatgccgacgctttcaatcaactggtgctg	35	1	58	5229.02	1256.06	5049
1	708	36	13	TRUE		Probe Sequence	e7a50465e68de62e813ed28562145c39		736	W3110_371003_371812(S)|Dn_25_59	gttctggcaacattggtaccgatctgatgattaaa	35	2	57	5438.72	1241.84	5499
1	709	37	13	TRUE		Probe Sequence	64b88b57238d4f8ffd21014025e4f11d		737	W3110_371809_372759(S)|Up_40_73	tgaaggcataggttcagttgctgcgacattttca	34	1	57	11383.6	2435.85	11451
1	710	38	13	TRUE		Probe Sequence	96e771febc5d3f3b39b6c76c84396d57		738	W3110_371809_372759(S)|Dn_49_83	acgccattcgtcatcagtattcgctggaaaacgtt	35	1	52	2253.77	536.343	2209.5
1	711	39	13	TRUE		Probe Sequence	b12e766b31ff51907aa3a66cc659d5e7		739	W3110_372756_373769(S)|Up_5_38	gcctatgcgggcaacctcgacattatgacttcca	34	2	58	3458.66	999.301	3654
1	712	40	13	TRUE		Probe Sequence	8e7435b93571b00ade3a0e78b88b28a7		740	W3110_372756_373769(S)|Dn_5_39	gactgccgagaacgtgcattttgtatgcccatccc	35	1	58	3675.02	904.553	3731
1	713	41	13	TRUE		Probe Sequence	77f6b39217447ef32a8184ac790bc3ff		741	W3110_374347_375558(S)|Up_33_67	agttctgattacgcggctggcaatgtatcagtcgc	35	1	57	6250.25	1793.72	6396
1	714	42	13	TRUE		Probe Sequence	5c79d4c4a56d163771a2e69d74db01a7		742	W3110_374347_375558(S)|Dn_32_63	tcaccccaatacacctacggcgtttacaggta	32	2	57	1086.3	381.482	1100
1	715	43	13	TRUE		Probe Sequence	e1ecf4689e950f53594ae91aef6608e8		743	W3110_375660_376199(S)|Up_32_63	accccaatacacctacggcgtttacaggtata	32	1	52	1260.9	502.537	1235.5
1	716	44	13	TRUE		Probe Sequence	99da1bac10dda0cb6d5b0665f1ca5a5e		744	W3110_375660_376199(S)|Dn_54_88	ggcctacggtttatgggcgaagtgtagaccggata	35	1	58	3480.91	1062.93	3700.5
1	717	45	13	TRUE		Probe Sequence	189d2ffe0053070b5407e6e18c0986c7		745	W3110_376221_376328(S)|Up_31_65	gacgacccgtatgccgacttcaaagtgcctgatga	35	2	58	4598.47	1212.65	4661
1	718	46	13	TRUE		Probe Sequence	91bc796cac9c23f83f2f9d4ce2b528f0		746	W3110_376221_376328(S)|Dn_28_62	ctacggcttacgggcgaagtgtaggccggataagg	35	1	58	1786.24	415.931	1778.5
1	719	47	13	TRUE		Probe Sequence	6922d31cd58b3a1849b89e35a20b3d6c		747	W3110_376423_377256(AS)|Up_24_58	ttatcaggcctacggcttacgggcgaagtgtaggc	35	1	57	650.228	201.987	651
1	720	48	13	TRUE		Probe Sequence	2c6e4c13dcc609c58765dbeb476a6cf9		748	W3110_376423_377256(AS)|Dn_8_39	tatctcagggttaatcccccggacggctgccc	32	2	52	5210.85	1536.56	5124.5
1	721	49	13	TRUE		Probe Sequence	15ea24f8354ee9aa70da966f81cad91a		749	W3110_377350_378459(AS)|Up_12_46	attatctcagggttaatcccccggacggctgcccg	35	1	58	5988.28	2223.34	5821.5
1	722	50	13	TRUE		Probe Sequence	916fbe8ac7880ab77bda00906d8c1b2e		750	W3110_377350_378459(AS)|Dn_65_99	agtgtcgtcaacggattggctgacttcgcggctgt	35	1	58	4910.05	1425.39	4898
1	723	51	13	TRUE		Probe Sequence	373c16b4ba156891c67216bd2355997d		751	W3110_378494_378769(AS)|Up_9_42	ttcaacgatttccagcggtttaccgggagcaaat	34	2	58	6246.26	2413.29	6510.5
1	724	52	13	TRUE		Probe Sequence	734ff1042542106e007bcbbe5f1c6676		752	W3110_378494_378769(AS)|Dn_2_34	tcgcacctcatcatctgcatgcaatatactata	33	1	57	2321.14	930.063	2478
1	725	53	13	TRUE		Probe Sequence	369e2ca1aee7ef4084401f32b697c25e		753	W3110_378957_379730(AS)|Up_8_41	ggcatttcgcacctcatcatctgcatgcaatata	34	1	57	2337.16	846.228	2425
1	726	54	13	TRUE		Probe Sequence	d3da26fd64d8fcc2116bce6cd2564ec3		754	W3110_378957_379730(AS)|Dn_49_83	taggtaaattacgttctacaatcacgcgcgggcca	35	2	52	2327.4	796.311	2363.5
1	727	55	13	TRUE		Probe Sequence	cdb5d8832efd57ebea60e2b950189458		755	W3110_379732_379947(AS)|Up_3_35	atcggtaaaatcgtagcccgcggtaatggaagt	33	1	58	4396.69	1905.97	4467
1	728	56	13	TRUE		Probe Sequence	f3ed97a3cad0754fe142197ee51deb69		756	W3110_379732_379947(AS)|Dn_17_51	cgatgattactggtacgtacttgtgcgcctaaata	35	1	58	3185.02	1222.58	3378
1	729	1	14	TRUE		Probe Sequence	afa988f694797ab55cb17ff0beb185da		757	W3110_380115_380282(AS)|Up_23_56	cggaccaatcgttgcttccgcttcaataaccgca	34	2	52	1650.25	441.985	1690
1	730	2	14	TRUE		Probe Sequence	36bb7694a1843bd6a102438736ac64ef		758	W3110_380115_380282(AS)|Dn_56_88	ctcgttgcccggcaacatggtgtagcagccagc	33	1	56	706.768	221.988	665.5
1	731	3	14	TRUE		Probe Sequence	a966bd899d2c3b679d1ffbe6c9a2229a		759	W3110_380194_380604(S)|Up_27_61	tgccaggacgaataaacgcataattactagactgg	35	1	56	3299.36	851.134	3410.5
1	732	4	14	TRUE		Probe Sequence	38b43aa6aeb2c6eb5fefb973bb1e9b9b		760	W3110_380194_380604(S)|Dn_66_99	gactggatggatggccgccgcagtcgtcacactg	34	2	57	2173.09	339.511	2151
1	733	5	14	TRUE		Probe Sequence	a37cfc11741eb7a3b6a6169215309d07		761	W3110_380562_381467(S)|Up_2_36	gccatgaagcagattaaagaactccagcgcctgct	35	1	58	2460.45	656.879	2591
1	734	6	14	TRUE		Probe Sequence	d363cef5aa4fc0e69669296bd774e4a8		762	W3110_380562_381467(S)|Dn_2_34	ggcaaatccaattacctatcaggcagtttgcgc	33	1	52	5665.19	1104.12	5896
1	735	7	14	TRUE		Probe Sequence	268d0479321c33f6fedd9323b16136f9		763	W3110_380607_381038(AS)|Up_36_67	cctgcctctgaacttgctgccgccatgaagca	32	2	56	1866.66	360.149	1808.5
1	736	8	14	TRUE		Probe Sequence	a4209ba6ece9224b630f1c210d11efad		764	W3110_380607_381038(AS)|Dn_6_40	ggtcactaccggcggcttcaacagtgaaacagtac	35	1	56	3884.57	754.776	4023.5
1	737	9	14	TRUE		Probe Sequence	fe70e9f749c62cbd8f9484e8fd643f09		765	W3110_380635_380928(S)|Up_56_89	gggatggggagtaagcttagtcagccgttgtctc	34	1	57	1018.84	231.635	991
1	738	10	14	TRUE		Probe Sequence	fc644b202311819a5603d5860a125158		766	W3110_380635_380928(S)|Dn_16_47	gatggtgctctgacgggttcgagttctgctgt	32	2	58	3620.6	905.623	3802.5
1	739	11	14	TRUE		Probe Sequence	50e4dde588f2db5e4ddbf802d10f31b9		767	W3110_381392_381778(AS)|Up_88_121	taaagcgtgactacatcagtatcatgcccaaacc	34	1	58	7031.64	2776.88	7722
1	740	12	14	TRUE		Probe Sequence	e6113512c942083dbb378586c1fc3f5e		768	W3110_381392_381778(AS)|Dn_3_37	gctaataatacatacacaacggaaagcggcgctaa	35	1	52	2031.75	496.189	2050.5
1	741	13	14	TRUE		Probe Sequence	4450263c39df7fc3f81b14f466370436		769	W3110_381627_382823(AS)|Up_16_47	cgggtattcgcgccgataacaacttcacctgc	32	2	57	4797.54	1004.81	4871
1	742	14	14	TRUE		Probe Sequence	769b050d6732ecdfac93afc4c439932a		770	W3110_381627_382823(AS)|Dn_48_82	gatcgctattgacctgttgtccgcgaaattgtgca	35	1	57	3132.7	619.062	3111
1	743	15	14	TRUE		Probe Sequence	769b050d6732ecdfac93afc4c439932a		771	W3110_382947_383504(AS)|Up_24_58	gatcgctattgacctgttgtccgcgaaattgtgca	35	1	57	3178.68	824.647	3206
1	744	16	14	TRUE		Probe Sequence	b82e405581a22fff751a8576e69ce215		772	W3110_382947_383504(AS)|Dn_21_55	ttattatactacaagcacaacgatgcactcagaga	35	2	57	1590.25	426.553	1525
1	745	17	14	TRUE		Probe Sequence	10a70eeb9ce396f1212ae64edbb2da96		773	W3110_384120_385082(S)|Up_55_89	attcctgaatactgctcccataacaagacagggga	35	1	51	3814.12	1001.22	3957
1	746	18	14	TRUE		Probe Sequence	6e9dbb99b94aa62890c50cea1f0fc541		774	W3110_384120_385082(S)|Dn_58_90	gcactggaagatatcaacctgacgctggaaagc	33	1	57	2111.54	393.73	2137
1	747	19	14	TRUE		Probe Sequence	e4dfa739ee3f46cb0e737ef03e62a01a		775	W3110_385095_385862(S)|Up_39_73	tgtagcgaatgattacagccagtacgttacctcgc	35	2	57	6506.88	1781.71	6791
1	748	20	14	TRUE		Probe Sequence	5e5123346d90ba03dc64f820527cf08d		776	W3110_385095_385862(S)|Dn_64_99	aggtgaccttaagcattggcacgttagcggttttac	36	1	57	5852.72	1357.61	5937
1	749	21	14	TRUE		Probe Sequence	eed15ac17280ef6061a959cabdc75bca		777	W3110_385859_386686(S)|Up_5_39	ggagagtcgagccgcagcatcaagtccgatccaca	35	1	57	3887.53	985.168	3963
1	750	22	14	TRUE		Probe Sequence	8e2bf128dd24bdf22cdb6a5d7d220f28		778	W3110_385859_386686(S)|Dn_5_39	acgtctgagcattaccccgctggggccgtatatcg	35	2	51	3398.55	615.383	3414
1	751	23	14	TRUE		Probe Sequence	daaa07523fd93a82038324c6d80dbb9e		779	W3110_386683_387534(S)|Up_37_68	tcttttagaactgggtctgcgcgcgttacagc	32	1	57	2270.47	504.153	2258
1	752	24	14	TRUE		Probe Sequence	fe787bcd87810ca09d9b6212dce7df27		780	W3110_386683_387534(S)|Dn_54_88	gcgttcaccgtactttcaacaggttaactccccct	35	1	57	1302.05	275.202	1245
1	753	25	14	TRUE		Probe Sequence	d85c9e53b39c7768683290ec475b252f		781	W3110_387641_388615(AS)|Up_42_76	agggggcgttcaccgtactttcaacaggttaactc	35	2	59	530.492	165.791	522
1	754	26	14	TRUE		Probe Sequence	fd6eb347913356516dbf3315ae35fcf8		782	W3110_387641_388615(AS)|Dn_53_87	agggatgttttacgaaagttgtcgcgatgttgaca	35	1	57	6444.35	1101.66	6592
1	755	27	14	TRUE		Probe Sequence	826fffe4aab34f38a9272d42916c83a1		783	W3110_388785_389003(AS)|Up_35_69	aggccaggacatctttttaatagaaacagcaataa	35	1	51	6935.8	1320.53	7148
1	756	28	14	TRUE		Probe Sequence	9fcbe1cd7969247f286a4fa87d6f91e8		784	W3110_388785_389003(AS)|Dn_21_55	ataattgaaccattcgtctgtaacgcagcataatc	35	2	57	2773.88	639.778	2789
1	757	29	14	TRUE		Probe Sequence	052a0708a45b9dd0521a25c59859f43c		785	W3110_389139_390599(S)|Up_49_84	gcattgataattgatggatcaacttattacgtccct	36	1	57	7026.74	1622.52	7166
1	758	30	14	TRUE		Probe Sequence	f64c27dd6d4d05a9b15855d71c4a1208		786	W3110_389139_390599(S)|Dn_12_46	taatatggacacaggcctaagcgaggttcttgttt	35	1	59	12435.1	3749.92	12587
1	759	31	14	TRUE		Probe Sequence	81329e9062de33dbfd44ce3269f9de16		787	W3110_390627_391493(AS)|Up_17_51	ttaactcctacagtactgttgcgttgaccgaatct	35	2	57	406.614	185.675	412
1	760	32	14	TRUE		Probe Sequence	4bd8d82fcc01832ec8e1ecdc37424a1c		788	W3110_390627_391493(AS)|Dn_63_97	tgccagctggcgtttgagacgtgcaatctcggtag	35	1	57	1441.26	368.337	1442
1	761	33	14	TRUE		Probe Sequence	224ffca00e32405a072c436d95ca274c		789	W3110_391490_391798(AS)|Up_40_74	gcacgcggcacattgctttgatgctgaactcagcc	35	1	51	1304.25	307.251	1268
1	762	34	14	TRUE		Probe Sequence	7f6e72c2f1dad3a22d9b8df56599c987		790	W3110_391490_391798(AS)|Dn_45_79	tgggtaagatcagattacaacctgtacgccaatac	35	2	57	22162.1	4791.36	22753
1	763	35	14	TRUE		Probe Sequence	7c5f1be8375361402c54d88d7912cb5e		791	W3110_391903_393306(S)|Up_45_79	aagatcagattacaacctgtacgccaatactatca	35	1	59	10082.4	3429.64	10520
1	764	36	14	TRUE		Probe Sequence	f0870f046670d53ecc795bf4ccbe3b0d		792	W3110_391903_393306(S)|Dn_65_99	gcattactgcaaaggacgcgcaaatgttatctgta	35	1	57	1583.84	339.165	1583
1	765	37	14	TRUE		Probe Sequence	1d392a48bd553a485ce85d62bca30759		793	W3110_393349_394017(S)|Up_25_59	tccgcgaacgtgggtgttaaatatacctggtaata	35	2	57	8977.33	2431.02	9538
1	766	38	14	TRUE		Probe Sequence	c1fd59307685f090f6d9af46e76fa886		794	W3110_393349_394017(S)|Dn_33_67	cgcttagctcggtcaccaggtcattgatgccatcg	35	1	51	2941.98	846.245	3054
1	767	39	14	TRUE		Probe Sequence	9d65835ef21f6bac3ad3a67468e2375d		795	W3110_394018_395175(AS)|Up_53_84	ataaaggcaaactggtcgctatcaaccgtttg	32	1	57	3152.47	764.864	3218
1	768	40	14	TRUE		Probe Sequence	cf156575ea4d6571d3129668101813b0		796	W3110_394018_395175(AS)|Dn_33_70	gagcgtatttatactactcattgatagattgcaaaggg	38	2	57	3050.42	806.992	3206
1	769	41	14	TRUE		Probe Sequence	4f4f384e23650d764f225c322d2f3d06		797	W3110_395527_396747(S)|Up_32_64	gctttgtagcggtcatgcggttaatacacagca	33	1	57	6218.81	1572.7	6463
1	770	42	14	TRUE		Probe Sequence	6d28669b54d609448ec66513f956f84a		798	W3110_395527_396747(S)|Dn_17_51	cgcgcgtcaatcctctatcttcgctgtcattgttg	35	1	57	2359.81	600.509	2438
1	771	43	14	TRUE		Probe Sequence	da5d5f74c1c7dc24f1428cb21eda7163		799	W3110_396760_397854(S)|Up_2_35	tgatgtctatctacaaacgtctgcgcagctttga	34	2	51	2498.82	772.611	2466
1	772	44	14	TRUE		Probe Sequence	9c7b75018731c7841aa09c4f3804e9af		800	W3110_396760_397854(S)|Dn_44_76	ctgacaatgtaaaacttactggcggcgatgtcg	33	1	57	1344.07	439.536	1305
1	773	45	14	TRUE		Probe Sequence	e2540e42c9a773b232adeb02f118c499		801	W3110_397913_398221(AS)|Up_17_51	gcgggcgcgttgtatgaaacagtgatcaaacagga	35	1	57	2784.61	665.689	2749
1	774	46	14	TRUE		Probe Sequence	cdff018ab71ac2f66f52f7d89552157b		802	W3110_397913_398221(AS)|Dn_33_67	ggtgtgataccagcggcttatggcaagtctgacag	35	2	59	5346.39	1542.47	5513
1	775	47	14	TRUE		Probe Sequence	07f3a85c2be554055363baa5a947bd52		803	W3110_398481_398693(S)|Up_25_59	acgaaaatgttgtctacaccacagacggttgttgc	35	1	57	7344.54	1947.24	7567
1	776	48	14	TRUE		Probe Sequence	3fbd97ef180857510b8d079a72c433b3		804	W3110_398481_398693(S)|Dn_65_99	ccagcgccagttcaatcaaacgtgtgatcagatcg	35	1	51	2152.63	578.706	2108
1	777	49	14	TRUE		Probe Sequence	685c997529c2181e2c38f46469be6ffb		805	W3110_398717_399811(AS)|Up_26_59	gcggggttgattattcgtcgtcgcgatgaagaaa	34	2	57	5111.51	1777.79	5453
1	778	50	14	TRUE		Probe Sequence	cbfad3c749f973e26618264a4a349a1f		806	W3110_398717_399811(AS)|Dn_65_99	gccttctgaaagattgttgcaatcttctgctgaca	35	1	57	1286.53	477.587	1284
1	779	51	14	TRUE		Probe Sequence	ded97f40bbce074e9166b7668486d20f		807	W3110_400274_400534(S)|Up_55_96	aacataatgttaacttctccatactttggataaggaaataca	42	1	59	11275.2	4560.18	12709
1	780	52	14	TRUE		Probe Sequence	9952dc1c98b3da56f7420800b923333c		808	W3110_400274_400534(S)|Dn_12_46	tttcaacagctgtcataaagttgtcacggccgaga	35	2	57	3143.63	1449.03	3146
1	781	53	14	TRUE		Probe Sequence	869283676084fa9a9f27e394aebc5f7c		809	W3110_400635_402050(S)|Up_12_46	ttcaacagctgtcataaagttgtcacggccgagac	35	1	57	3084.54	1390.09	3123
1	782	54	14	TRUE		Probe Sequence	f000df39dbac57f90fd0bbc4ed10bb2c		810	W3110_400635_402050(S)|Dn_48_81	ttagcaaccagacttaatggcagatcacgggcgc	34	1	52	3700.46	1343.29	3712
1	783	55	14	TRUE		Probe Sequence	6eb790623265fabeb00106b5c634a3b0		811	W3110_402169_402489(S)|Up_28_60	gttagcaaccagacttaatggcagatcacgggc	33	2	58	3158.05	1363.75	3235
1	784	56	14	TRUE		Probe Sequence	68baf631960b80e0fffdef349ba11d3b		812	W3110_402169_402489(S)|Dn_32_65	aatggctcacccgaaatatcatacttctgccttt	34	1	58	1831.74	762.706	1844
1	785	1	15	TRUE		Probe Sequence	c01e170c675175a508d4005525d096c3		813	W3110_402591_403706(S)|Up_28_64	aaaatggctcacccgaaatatcatacttctgccttta	37	1	52	2153.85	785.78	2279.5
1	786	2	15	TRUE		Probe Sequence	9b52872bda2841fe12b8f0cf375200e5		814	W3110_402591_403706(S)|Dn_46_78	ccatacacttcgtcatcgcttcgatcactgcag	33	2	56	2571.98	1122.35	2853.5
1	787	3	15	TRUE		Probe Sequence	4312078b77b9eb3a544ba7823f272144		815	W3110_403723_404532(AS)|Up_45_77	aagaaagccggacgtaaccgcaccgaagtggcg	33	1	56	901.286	241.275	881
1	788	4	15	TRUE		Probe Sequence	d584fb8cc2b3d24ae29acbd0376af8ad		816	W3110_403723_404532(AS)|Dn_28_62	gttttgataatcgctggcagaagcataaacagaac	35	1	57	7937.42	3152.41	8985
1	789	5	15	TRUE		Probe Sequence	fbf80c0a5b7ef76650707008279c708f		817	W3110_404652_405110(S)|Up_62_94	gcgacacaatagaggattacccaacaaaggatg	33	2	58	9726.1	3048.22	10390
1	790	6	15	TRUE		Probe Sequence	494aba80f509ebafa06ffc5b984aa2c9		818	W3110_404652_405110(S)|Dn_17_56	acacttcattcttgaatatttattggtatagtaaggggtg	40	1	52	5306.77	1145.13	5344.5
1	791	7	15	TRUE		Probe Sequence	8d12597741f6cdb609a02ffabbeec81c		819	W3110_405293_405817(S)|Up_33_67	atggtatgatcgctattctcatgacaccggctttc	35	1	56	11701.1	3039.47	12447.5
1	792	8	15	TRUE		Probe Sequence	7ee4a1b61cd8fe5eb1cf5122d1e2a56e		820	W3110_405293_405817(S)|Dn_65_99	ccttatcctcgtgaagcatatatagtgacgattga	35	2	56	1729.73	507.927	1687.5
1	793	9	15	TRUE		Probe Sequence	85934a352a374dd544e9859fe0919f92		821	W3110_405867_406058(S)|Up_52_86	tttcgagcgcctatacttaacgttcatcccgtgaa	35	1	57	6397.11	2085.01	6820
1	794	10	15	TRUE		Probe Sequence	bff0d953a4cb663b808212aed4bc58a0		822	W3110_405867_406058(S)|Dn_24_57	attctgagtgccactacaagggatctgcgtcaca	34	1	58	2625.67	785.634	2607
1	795	11	15	TRUE		Probe Sequence	7d74b698e54ab60894aa62bf079078b3		823	W3110_406316_406993(S)|Up_40_74	cagtggtgcttcacacttgcccggtaattaacgac	35	2	58	3807.48	1479.63	4254
1	796	12	15	TRUE		Probe Sequence	c031cec47b53c5548f9e5da4fa1ea0d4		824	W3110_406316_406993(S)|Dn_57_91	aaacagggccagtttatgcttcaaagtaatgagta	35	1	52	2708.27	635.633	2722.5
1	797	13	15	TRUE		Probe Sequence	699293f953a55d337b6bbc363cba44b4		825	W3110_407065_407349(S)|Up_9_43	ctgcggaattactggtgtaattttgcgtgacagcc	35	1	56	6681.88	1870.82	6883
1	798	14	15	TRUE		Probe Sequence	23c2083e494403eb170e8cd06b7d0d29		826	W3110_407065_407349(S)|Dn_17_51	tgaacgggagggcatttttctgaaatatcctttct	35	2	56	3953.3	1356.56	4451
1	799	15	15	TRUE		Probe Sequence	c325d40f5827ec47a4487d003313c0f5		827	W3110_407557_407838(S)|Up_29_63	gaagatctccagatattgttgcggaactggctacg	35	1	58	6923.78	2131.72	7589.5
1	800	16	15	TRUE		Probe Sequence	271052e10437c2eb682279517501d137		828	W3110_407557_407838(S)|Dn_2_35	acaacgtccatggagcaagttacagcgtaaaacg	34	1	58	2117.97	642.137	2148.5
1	801	17	15	TRUE		Probe Sequence	2084aceb866f4f40fd62ce6f27676033		829	W3110_407996_408907(AS)|Up_16_47	cgaataattatatgcctggtgtggcttcgtac	32	2	52	2082.58	372.441	2132.5
1	802	18	15	TRUE		Probe Sequence	63b91aca744a3d2452af6e998516fcdf		830	W3110_407996_408907(AS)|Dn_63_97	gcattgccaatccggttgtccgtctctacgctatt	35	1	56	3869.7	940.093	4036.5
1	803	19	15	TRUE		Probe Sequence	ef7ed45924a911f4e611393c04d05c0a		831	W3110_409032_409940(S)|Up_39_73	cattgccaatccggttgtccgtctctacgctattg	35	1	56	3408.25	807.061	3500
1	804	20	15	TRUE		Probe Sequence	e137b1c8f630b8970306504b18e96283		832	W3110_409032_409940(S)|Dn_48_81	tcttatcaggcctacaaaaggtgccagaaccgta	34	2	58	674.328	207.587	660
1	805	21	15	TRUE		Probe Sequence	d805a91a5658654ee6f578de4d1865a2		833	W3110_410185_411369(AS)|Up_65_99	atccggcaataagtaatgagcaccgagactataac	35	1	58	2581.45	807.94	2642
1	806	22	15	TRUE		Probe Sequence	5c13d45a48e724c053b9fccaa0ec59b2		834	W3110_410185_411369(AS)|Dn_34_68	caccgtagccaataaagtgatagcttgcaggataa	35	1	52	3877.12	912.338	4126
1	807	23	15	TRUE		Probe Sequence	f4ba6013b67c445f3d627a8803b94f58		835	W3110_411495_414641(AS)|Up_10_44	ccgtagccaataaagtgatagcttgcaggataacg	35	2	56	3153.54	807.974	3296.5
1	808	24	15	TRUE		Probe Sequence	2e8fe2e21617478153bd2b76f2e6281b		836	W3110_411495_414641(AS)|Dn_51_82	cagacgttgctgctgcgattcatccagttctt	32	1	56	2126.25	496.59	2128.5
1	809	25	15	TRUE		Probe Sequence	697f45a81d31417f4c0402a5dd246f8f		837	W3110_414638_415840(AS)|Up_33_67	cgggtgaaatcaatcttccattcgccttttaatga	35	1	57	8265.32	2314.36	8836
1	810	26	15	TRUE		Probe Sequence	ec786164da4b48bd11014a95a726ca3f		838	W3110_414638_415840(AS)|Dn_66_99	ctgcgccacggaaatcaataacctgaagatatgt	34	2	58	9937.29	2636.45	10339
1	811	27	15	TRUE		Probe Sequence	61ee4b44ad0276ddb79089177a3e66c6		839	W3110_416030_416719(S)|Up_19_57	ttttcataaatctgtcataaatctgacgcataatgacgt	39	1	52	18698.7	3806.93	19696
1	812	28	15	TRUE		Probe Sequence	5d489d8124c9ece63b718c0737d381fb		840	W3110_416030_416719(S)|Dn_38_71	tcttaactggagtatcttacgtgctggaacggct	34	1	56	8248.52	2308.28	8393.5
1	813	29	15	TRUE		Probe Sequence	38f98f3995eaca6fcd40887a2053f5b4		841	W3110_416777_418072(S)|Up_50_84	ctcatcggacgcagagcagggcttatgatttctta	35	2	56	5604.14	1293.9	5713.5
1	814	30	15	TRUE		Probe Sequence	49faf55f13d9b944c41455a27d783efd		842	W3110_416777_418072(S)|Dn_55_88	ttgcagtcaaaatacgggcgttagattttacaac	34	1	57	6036.82	1401.67	6191
1	815	31	15	TRUE		Probe Sequence	dba6e02eedbe072367c55094926d0453		843	W3110_418479_419798(S)|Up_3_38	ttcccgctaaaattgtttaaatataccgctgtatca	36	1	58	993.966	252.3	1010.5
1	816	32	15	TRUE		Probe Sequence	a1421d039d2b561820f0498a160cf325		844	W3110_418479_419798(S)|Dn_57_91	gttgatgggttaggaattgatggaaagtaagaaca	35	2	58	13329.9	3291.45	14270.5
1	817	33	15	TRUE		Probe Sequence	df183fa17130a24ae148c2b3be26af6e		845	W3110_419874_421247(S)|Up_2_34	aggtgacctccagcgctcactaaatcactgaac	33	1	52	1273.02	293.836	1273.5
1	818	34	15	TRUE		Probe Sequence	95f320bf8b8ab71916312ef4657bc3e2		846	W3110_419874_421247(S)|Dn_2_33	ccttgcgttctgtaagccggttcaggaggaaa	32	1	56	2635.23	843.671	2623.5
1	819	35	15	TRUE		Probe Sequence	ab7add2e791a40a767f632d137900784		847	W3110_421403_423220(S)|Up_49_83	atcctgcattaggctatggcaaggtgatcagattt	35	2	57	7552.07	1864.59	7981
1	820	36	15	TRUE		Probe Sequence	9ea1013ee2d6fc95d41e9a5e52d1a729		848	W3110_421403_423220(S)|Dn_65_99	ttcgagggcgtcataatgagcgtctaaatcgtacc	35	1	58	5724.02	1644.16	6015.5
1	821	37	15	TRUE		Probe Sequence	fe87a48bf9c6d591c321e781515bdb94		849	W3110_423225_423806(AS)|Up_65_99	tgccatttcggctacggtatggatgaactaacgtt	35	1	58	3967.31	1280.55	4228.5
1	822	38	15	TRUE		Probe Sequence	883811edbc76fbb4711196126c13d24d		850	W3110_423225_423806(AS)|Dn_43_77	gcgccccggcactagactacccgcctcttatttta	35	2	52	3585.29	890.43	3697.5
1	823	39	15	TRUE		Probe Sequence	84ec7db2ec5cdad6e320a8602467a592		851	W3110_423899_424969(S)|Up_59_93	cactagactacccgcctcttattttagtctgagtc	35	1	56	2701.41	918.855	2723
1	824	40	15	TRUE		Probe Sequence	7038d3c230c26ecb12511f819360e50d		852	W3110_423899_424969(S)|Dn_59_93	aaatttgaactggacaccaccgacggtcgcgcacg	35	1	56	1795.79	507.76	1754.5
1	825	41	15	TRUE		Probe Sequence	ef96db65e1bdfc25c712d62673471547		853	W3110_425025_426152(S)|Up_2_35	cacgtacaatccgcaggcaattaatgagcgcgtc	34	2	58	1608.05	536.329	1563
1	826	42	15	TRUE		Probe Sequence	a0f8ac3de6879363d5c994833e6dbae9		854	W3110_425025_426152(S)|Dn_36_68	tttctgatgcggtagcggcaacgggtgcaccgg	33	1	58	1427.69	502.134	1445.5
1	827	43	15	TRUE		Probe Sequence	9170c8927309966f0020273831fc99a5		855	W3110_426175_426507(S)|Up_53_92	agtaccacctttgaacgttgattaatattaataatgaggg	40	1	52	1862.75	643.904	1922
1	828	44	15	TRUE		Probe Sequence	45c60b627cf0c04a722ec2ef68a5015d		856	W3110_426175_426507(S)|Dn_13_47	cctaagggaattgccgtgttaaaccgttatccttt	35	2	56	1361.82	460.355	1389
1	829	45	15	TRUE		Probe Sequence	46cbade1944249e6abd6802c5bf28953		857	W3110_426535_428382(S)|Up_9_43	agtagttattaaacgtgacttcgtagctgccgtcc	35	1	56	419.893	137.577	414
1	830	46	15	TRUE		Probe Sequence	851f4958ccd2696bfe64bc95eeaa9ec5		858	W3110_426535_428382(S)|Dn_54_87	aagtctatgactttatgcgctgggactactgggc	34	1	57	330.281	151.144	304
1	831	47	15	TRUE		Probe Sequence	27701910cfc66862ea7e3f6cf53ec7f8		859	W3110_428393_429364(S)|Up_65_99	gcgcgtcaagaagctgtcaatctgaggagtgcgat	35	2	58	444.034	158.426	420
1	832	48	15	TRUE		Probe Sequence	4e9c9e73f857918900d0dd3855a54e19		860	W3110_428393_429364(S)|Dn_5_39	gttcccgttgatgttgaaaatcccggtcagaagat	35	1	52	7964.29	2596.76	8703.5
1	833	49	15	TRUE		Probe Sequence	b76f19d1b9234a68fe39b81b9612aae4		861	W3110_429493_429840(S)|Up_55_87	ttgggaaactgcgcgtaaccctacatttcatcc	33	1	56	10377.5	3917.74	10811
1	834	50	15	TRUE		Probe Sequence	3fc93e586bf6a1d11351f94849a2d6c0		862	W3110_429493_429840(S)|Dn_28_62	acgcttatcaggcctacgttatttcagcaatatat	35	2	56	905.679	303.892	942.5
1	835	51	15	TRUE		Probe Sequence	546662497e7af12f3633e7d4f58a2843		863	W3110_430017_430901(AS)|Up_45_79	agcacacgttgttaacaatcagaaatgccgggaat	35	1	57	2125.63	812.812	2215
1	836	52	15	TRUE		Probe Sequence	8005e0d0299aa8171dcfb8e11cd7af0f		864	W3110_430017_430901(AS)|Dn_47_83	aaattgcgtttctaaatatttcgtatacagaggagcc	37	1	58	2449.84	888.962	2459
1	837	53	15	TRUE		Probe Sequence	388e81c86882edb55429f2e12cc33ed6		865	W3110_431200_431739(AS)|Up_5_39	tgcaaacttttactatcaatccaggtgatgtaagc	35	2	58	2448.24	1005.39	2603
1	838	54	15	TRUE		Probe Sequence	6a7b52c88e900a0a51753b272d69f014		866	W3110_431200_431739(AS)|Dn_9_43	cctttctcgtcgcaattagcctaatggtagagggt	35	1	52	3033.5	1136.56	3202.5
1	839	55	15	TRUE		Probe Sequence	d077950f4a0c3f99c6f0fea76ffcbdb2		867	W3110_431890_432339(S)|Up_65_99	atagatttccgttaaccacctggtcaggacgccgt	35	1	56	4699.41	2391.47	4791
1	840	56	15	TRUE		Probe Sequence	5871e935676bc27241528724d2436ff3		868	W3110_431890_432339(S)|Dn_33_67	gctaaagctggcgcaacgaggacgttttaccacgc	35	2	57	1152.46	334.2	1194
1	841	1	16	TRUE		Probe Sequence	caa5f86c3f54bb0a4000cdda0e191460		869	W3110_432343_433446(S)|Up_28_62	gcctctgtctaccgcagtttcgaagatatcaaaga	35	1	46	584.804	227.897	592.5
1	842	2	16	TRUE		Probe Sequence	051fbe393b14308b2db98c6c9728950a		870	W3110_432343_433446(S)|Dn_4_38	cccggctcgaaagggaagcagcgcacgaaatatta	35	1	52	779.481	313.267	738
1	843	3	16	TRUE		Probe Sequence	77a1b637761d382435f1ea114c40d348		871	W3110_433535_434005(S)|Up_22_56	cgaaagggaagcagcgcacgaaatattatgctaaa	35	2	52	1565.31	463.416	1585
1	844	4	16	TRUE		Probe Sequence	2a48793fa1c16931fe235ee44782b246		872	W3110_433535_434005(S)|Dn_44_78	gctcgtgagtgtgccgtccaggcgctctactcctg	35	1	53	1096.06	296.711	1075
1	845	5	16	TRUE		Probe Sequence	6a3ba23c4d9f81cba1cd218fc55d327a		873	W3110_434025_434444(S)|Up_33_67	ctgaccgcgcttgaaatgattaatgtattgaaagc	35	1	52	904.981	263.981	908
1	846	6	16	TRUE		Probe Sequence	ddc522e70d9f838ca977ef6c541f8b33		874	W3110_434025_434444(S)|Dn_65_99	tgaggcataacgtatggcatgtggcgagttctccc	35	2	46	748.435	187.465	737
1	847	7	16	TRUE						<no oligo>				52	281.808	142.059	270.5
1	848	8	16	TRUE						<no oligo>				52	445.942	189.656	430.5
1	849	9	16	TRUE						<no oligo>				53	402.925	178.793	397
1	850	10	16	TRUE						<no oligo>				52	454.865	180.608	425
1	851	11	16	TRUE						<no oligo>				52	388.5	153.553	379
1	852	12	16	TRUE		Probe Sequence	78bf8a3f1e962df6e820fbdd356b6fb5		875	W3110_434522_435499(S)|Up_16_47	aaagtgatatccaggccggtagattcacggaa	32	1	46	580.978	202.211	557.5
1	853	13	16	TRUE		Probe Sequence	ecca10e1e65d63380eca7e077f373343		876	W3110_434522_435499(S)|Dn_33_67	atccgtggcatctacttgctgtcggattcggaagt	35	1	52	697.731	145.192	675
1	854	14	16	TRUE		Probe Sequence	15200f42cccda1e0bf73b42fca92fe95		877	W3110_435477_435995(S)|Up_62_95	tcgtgacggcgaacctgttacattagactggaaa	34	2	53	1267.11	369.627	1264
1	855	15	16	TRUE		Probe Sequence	b3d60f9b62e405e99e9daaa658d2b300		878	W3110_435477_435995(S)|Dn_65_99	ctacgacaggatgcggtttatacggcgtttccagt	35	1	52	1793.42	517.169	1837.5
1	856	16	16	TRUE		Probe Sequence	c2505571a34ec9e0e61ea879dad0589f		879	W3110_436049_437023(AS)|Up_19_53	tcactggccgctgggtattctgtcgtagttgtgca	35	1	52	4589.79	1380.46	4848.5
1	857	17	16	TRUE		Probe Sequence	7a671d081723ded62900a10ed2858e2b		880	W3110_436049_437023(AS)|Dn_3_36	tgccactcctgctatactcgtcatacttcaagtt	34	2	46	2487.11	831.195	2680.5
1	858	18	16	TRUE		Probe Sequence	ab6d130359e970890aa3aa28d361d4cc		881	W3110_437203_439065(AS)|Up_65_99	ataatttcttaagcatagcaggagtggagtaggga	35	1	52	1870.88	472.069	1952.5
1	859	19	16	TRUE		Probe Sequence	222492827c4c9e244c4886f11a268060		882	W3110_437203_439065(AS)|Dn_65_99	agtgccgaggtatcgagtgactgttcagccagttg	35	1	52	604.442	171.518	592
1	860	20	16	TRUE		Probe Sequence	6ac386ddef6ac5e1f62a18e570424011		883	W3110_439090_439989(AS)|Up_49_83	cgggtatttggcaatatcaaaactcatcaggggcc	35	2	52	709.423	210.179	685.5
1	861	21	16	TRUE		Probe Sequence	96f3f3f25c3837c4e6f41248259eab69		884	W3110_439090_439989(AS)|Dn_26_61	ttagagaggcgtcttcattgtcagacagcagaattt	36	1	52	1249.46	339.298	1315
1	862	22	16	TRUE		Probe Sequence	d0ab563b343bd594d2c51e7ff13c34d5		885	W3110_439989_440231(AS)|Up_33_65	gcgataaaacggctcagcgcctggttggcctgc	33	1	46	1717.02	377.382	1662
1	863	23	16	TRUE		Probe Sequence	9e5e35ad973be8e67229eff529e4503a		886	W3110_439989_440231(AS)|Dn_64_95	aataacgcgcaatggtaaggtgatgtgcacag	32	2	52	6019.19	1186.43	5738
1	864	24	16	TRUE		Probe Sequence	30f3090c8ceefe35770774ae8a7ed917		887	W3110_440437_441885(S)|Up_65_99	agtcgcttaaggcttgccaacgaaccattgccgcc	35	1	52	10494	2490.6	10690.5
1	865	25	16	TRUE		Probe Sequence	ef01ab534e465edee712aafd187c977f		888	W3110_440437_441885(S)|Dn_64_95	taattataaatccctgccgccatcaccagttg	32	1	53	1756.23	529.964	1699
1	866	26	16	TRUE	QC-oligoB-AS-3_Target	Target Sequence	fef0a701a7ee32f4b29e3ebc08bef185		1	QC-oligoB-AS-3	gagttgctgttacatcagcgaatgtgcatggaacacactt	40		52	513.981	140.997	507
1	867	27	16	TRUE	QC-oligoB-AS-3_Target	Target Sequence	fef0a701a7ee32f4b29e3ebc08bef185		1	QC-oligoB-AS-3	gagttgctgttacatcagcgaatgtgcatggaacacactt	40		52	502.385	171.33	472.5
1	868	28	16	TRUE	QC-oligoB-AS-3_Target	Target Sequence	fef0a701a7ee32f4b29e3ebc08bef185		1	QC-oligoB-AS-3	gagttgctgttacatcagcgaatgtgcatggaacacactt	40		56	546.661	181.702	530
1	869	29	16	TRUE	QC-oligoB-AS-3_Target	Target Sequence	fef0a701a7ee32f4b29e3ebc08bef185		1	QC-oligoB-AS-3	gagttgctgttacatcagcgaatgtgcatggaacacactt	40		56	609.75	193.419	574.5
1	870	30	16	TRUE	QC-oligoB-AS-3_Target	Target Sequence	fef0a701a7ee32f4b29e3ebc08bef185		1	QC-oligoB-AS-3	gagttgctgttacatcagcgaatgtgcatggaacacactt	40		57	637.632	221.156	621
1	871	31	16	TRUE		Probe Sequence	9b3d6b0d943da97beb60f483058ae425		889	W3110_441939_442529(AS)|Up_9_43	agcagggctttaacaatgtgaaggtatatcgcccg	35	2	58	2866.97	690.544	2966
1	872	32	16	TRUE		Probe Sequence	e2cdc4acc2fd401f8501ccba80e6cd94		890	W3110_441939_442529(AS)|Dn_29_63	aaacaggcgggtgttttccggtacggcaatcccat	35	1	58	4386.97	1098.41	4521.5
1	873	33	16	TRUE		Probe Sequence	9502bac5fe05c137ddce1a636f2de57f		891	W3110_442492_443403(AS)|Up_62_93	ccagcagatcgatagtggtgacggcttcagtc	32	1	52	5292.13	991.44	5300
1	874	34	16	TRUE		Probe Sequence	d3f8c03daeea6d15df44fdefe1e082c0		892	W3110_442492_443403(AS)|Dn_15_49	cgcaaccactccgggtgttcaataaggctatccct	35	2	56	3165.59	1007.06	3570
1	875	35	16	TRUE		Probe Sequence	06dfddcb5c9b5c3b0e4cb8eeeb2cfdd0		893	W3110_443571_444062(S)|Up_27_61	ctggtgcaggactgtcggttatttaactttgcggg	35	1	57	3547.91	663.496	3540
1	876	36	16	TRUE		Probe Sequence	b9c861b4d5ba5bdd8f47b9c3900cea3e		894	W3110_443571_444062(S)|Dn_48_82	gattcggcctacaaaggtttgtaattcagaaactt	35	1	58	1887.07	481.731	1907
1	877	37	16	TRUE		Probe Sequence	b9c861b4d5ba5bdd8f47b9c3900cea3e		895	W3110_444190_445554(AS)|Up_20_54	gattcggcctacaaaggtttgtaattcagaaactt	35	2	58	1820.69	476.323	1821
1	878	38	16	TRUE		Probe Sequence	d40be5c09363bbc41a60a8e5d338698d		896	W3110_444190_445554(AS)|Dn_21_55	cgcgactagtgtaaagcggcaaacgaatggggtaa	35	1	52	2173.31	559.491	2106.5
1	879	39	16	TRUE		Probe Sequence	53b73756175059eb5a7d3e2ff8062f42		897	W3110_445703_446593(AS)|Up_67_99	gtgccgtagcacctttttaatagagaggttttg	33	1	56	568.643	158.388	576
1	880	40	16	TRUE		Probe Sequence	b96b98a374e222912fd50a1d22f1ebe6		898	W3110_445703_446593(AS)|Dn_65_99	caaccaggatagcgatgattagcacggtgaagaca	35	2	56	3796.14	1332.25	4061
1	881	41	16	TRUE		Probe Sequence	8477974e2608771b778566011083c06f		899	W3110_446605_446934(AS)|Up_51_86	cctggtttcgttacttgcaggtattgcttaaacatc	36	1	58	10005.3	3762.47	10951.5
1	882	42	16	TRUE		Probe Sequence	e145b6c72c19be49fc02da59970b2c0e		900	W3110_446605_446934(AS)|Dn_65_99	agaacaggctcaggcacatgatgcgggtacggtta	35	1	58	1759.93	489.483	1774
1	883	43	16	TRUE		Probe Sequence	5a1c393f5fe66fb06f4d2da83d24d370		901	W3110_446934_447548(AS)|Up_5_39	cggaatcaccgtcagaatgatcgacaggataaagc	35	2	52	3310.5	1177.25	3440
1	884	44	16	TRUE		Probe Sequence	d2cd023ed7d8d363b3b89d6df2e565a6		902	W3110_446934_447548(AS)|Dn_7_38	gccctgccttagtaatctcatcgaaatgctgg	32	1	56	2832.5	1087.03	2822.5
1	885	45	16	TRUE		Probe Sequence	41ecacd216ad0572edf06f39091b8030		903	W3110_447538_449529(AS)|Up_2_34	agtcgctcatcaggtagatccaaaatccgaaga	33	1	56	1822.77	598.618	1842.5
1	886	46	16	TRUE		Probe Sequence	19a4ddc4d4177ed270242a11bb2910e7		904	W3110_447538_449529(AS)|Dn_45_79	tcatgtccatgccttccataccttcgtgtgcgctg	35	2	57	1591.68	472.788	1587
1	887	47	16	TRUE		Probe Sequence	5a534d45bd5190b9b6e950e1da646e6b		905	W3110_449551_450498(AS)|Up_33_67	taggttcatggaacgggactgcatcaagtgataat	35	1	58	10877.8	2808.52	11635.5
1	888	48	16	TRUE		Probe Sequence	c932cd5a4f35b08d0c0b1900ad90a78e		906	W3110_449551_450498(AS)|Dn_45_79	tgggcattttacgggaaggttacattactgtaaac	35	1	52	9396.25	2436.34	10118.5
1	889	49	16	TRUE		Probe Sequence	873b2065a9e31cc52fe0ea2031d93882		907	W3110_450958_452433(AS)|Up_62_99	acggcgagtgattactacagctaaataatatttacaga	38	2	56	11838.2	4395.43	13700.5
1	890	50	16	TRUE		Probe Sequence	1362345e59756ef03549eb4d2ade72f2		908	W3110_450958_452433(AS)|Dn_39_73	agaaattaacgcgcgttctgcttgatgaattcgtg	35	1	56	2949.62	884.671	2998
1	891	51	16	TRUE		Probe Sequence	f48ef616a85446949614d4aa4577866a		909	W3110_452477_453055(AS)|Up_35_69	tacgtaaatattgactggacatgggcgtctacagg	35	1	57	3803.49	1213.77	3755
1	892	52	16	TRUE		Probe Sequence	a7af2d88f99f33e96d1f46c322a802b2		910	W3110_452477_453055(AS)|Dn_2_35	ttcgggctctcagagactcttaagcgtgtttggt	34	2	58	3225.76	1044.87	3316.5
1	893	53	16	TRUE		Probe Sequence	007a1870b6b070d41831b93b7e5d80ce		911	W3110_453360_453677(S)|Up_49_83	tagtatttaaagggatggatgacatctcagcgttg	35	1	58	9117.64	2623.19	9768.5
1	894	54	16	TRUE		Probe Sequence	957269e95f1eee16b8aab7a1afd587ae		912	W3110_453360_453677(S)|Dn_3_37	acgcatttgcaactgtcggcgcttttccagtatgt	35	1	52	2228.38	687.81	2154.5
1	895	55	16	TRUE		Probe Sequence	50c64c3ddb0a79fd35d0192afb60f592		913	W3110_454021_455319(S)|Up_17_51	gaacatcccggttccgcgaagccaacaacctgtgc	35	2	56	2112.25	570.258	2198
1	896	56	16	TRUE		Probe Sequence	45e92708d748f9483671fdb1ca7af9ed		914	W3110_454021_455319(S)|Dn_67_99	gtcatgaattttgcatggaaccgtgcgaaaagc	33	1	57	2245.04	747.543	2369
1	897	1	17	TRUE		Probe Sequence	f73557abed44c0c6444d223dcbf9b16f		915	W3110_455565_456188(S)|Up_33_67	ctgataatccgtccataaggttacaatcggtacag	35	1	52	1996.35	891.072	2159
1	898	2	17	TRUE		Probe Sequence	b44126d56fe87ff3a21ec0738de6813e		916	W3110_455565_456188(S)|Dn_5_39	agaggcgcaactgtgccgctatacttatccagggc	35	2	58	773.431	299.334	768
1	899	3	17	TRUE		Probe Sequence	9c8c21cf78b480ee8e88c250dd4aaf74		917	W3110_456314_457588(S)|Up_2_36	cttatccagggcggcacaacgctgtaagcggcttg	35	1	58	2815.88	1143.57	3108
1	900	4	17	TRUE		Probe Sequence	6d271ea2f4b619a423d5789451ace25c		918	W3110_456314_457588(S)|Dn_57_91	atttttcctctattctcggcgttgaatgtggggga	35	1	58	5028.84	1870.74	5288.5
1	901	5	17	TRUE		Probe Sequence	53a6008edb881475b39a2cb9890c3319		919	W3110_457776_460130(S)|Up_17_51	actgacgtacatgttaatagatggcgtgaagcaca	35	2	57	3734.23	1304.19	4063
1	902	6	17	TRUE		Probe Sequence	1ac710b28dec5f477cadfea9a8fa1257		920	W3110_457776_460130(S)|Dn_23_57	ataaaaacagggctggcaggctaattcgggcttgc	35	1	52	3410.5	771.668	3483
1	903	7	17	TRUE						<no oligo>				58	294.862	115.14	281
1	904	8	17	TRUE	QC-oligoB-AS-3_Target	Target Sequence	fef0a701a7ee32f4b29e3ebc08bef185		1	QC-oligoB-AS-3	gagttgctgttacatcagcgaatgtgcatggaacacactt	40		58	590.103	207.55	575.5
1	905	9	17	TRUE	QC-oligoB-AS-3_Target	Target Sequence	fef0a701a7ee32f4b29e3ebc08bef185		1	QC-oligoB-AS-3	gagttgctgttacatcagcgaatgtgcatggaacacactt	40		58	450.966	143.361	418
1	906	10	17	TRUE	QC-oligoB-AS-3_Target	Target Sequence	fef0a701a7ee32f4b29e3ebc08bef185		1	QC-oligoB-AS-3	gagttgctgttacatcagcgaatgtgcatggaacacactt	40		57	715.316	240.816	680
1	907	11	17	TRUE						<no oligo>				57	392.421	185.989	387
1	908	12	17	TRUE		Probe Sequence	28a16c6984f062991e1e9210b9b919e4		921	W3110_460339_460611(S)|Up_25_59	ggcctgatataactgctgcgcgttcgtaccttgaa	35	1	52	13913.3	4167.21	15349.5
1	909	13	17	TRUE		Probe Sequence	47ce653591f50df463e394ce9fb58c34		922	W3110_460339_460611(S)|Dn_19_53	atgtgacgaagttcaagggcgcatctactgatgtg	35	2	58	8131.33	2366.79	8522
1	910	14	17	TRUE		Probe Sequence	1ac1754e4e9c09ecd73401cfe910f7ba		923	W3110_460803_462674(S)|Up_25_59	gtcacaataggcctttgcgcgcatcgatacgttgc	35	1	58	3822.26	967.362	3880
1	911	15	17	TRUE		Probe Sequence	02208f1b822da0bfb7ba0696544f032d		924	W3110_460803_462674(S)|Dn_33_67	agctgtaacaagaaaaggtcgctttcgcggccttt	35	1	57	2256.81	904.437	2260
1	912	16	17	TRUE		Probe Sequence	ca067fbc7eeb2d8345ac91a011f0fde6		925	W3110_462825_463196(S)|Up_45_77	ctgttttcactgccgttaaggtgattccactgt	33	2	57	2903.04	948.368	3132
1	913	17	17	TRUE		Probe Sequence	536347b949aac0efa63a3b4585e2b0ad		926	W3110_462825_463196(S)|Dn_62_98	tacttataacaacaacgtaaggttattgcgctatgca	37	1	52	7156.9	1575.62	7380.5
1	914	18	17	TRUE		Probe Sequence	ad97a3569eac34d2d32f414c69401268		927	W3110_463290_463688(S)|Up_52_89	ccagttatgacctctgtacttataacaacaacgtaagg	38	1	58	3153.9	858.024	3155.5
1	915	19	17	TRUE		Probe Sequence	3a3b0b23a420f54ae879bf016bb28274		928	W3110_463290_463688(S)|Dn_44_75	cggaataattacctcaacccggttttctgctt	32	2	58	4722.62	1325.09	4900
1	916	20	17	TRUE		Probe Sequence	65163216c80155f404cb1748ec4bad1b		929	W3110_463740_464435(AS)|Up_30_62	ggagcagatggttaagtaaacgttttgtggtgc	33	1	57	7403.68	1719.64	7623
1	917	21	17	TRUE		Probe Sequence	7409f640836f51b9ea261ef96ea594d2		930	W3110_463740_464435(AS)|Dn_30_64	tatggtaacgcctgcgattaacccggaccagctat	35	1	57	4878.53	1372.26	5011
1	918	22	17	TRUE		Probe Sequence	75db208ae10bda505b9ace52a4b7471d		931	W3110_464500_466200(AS)|Up_19_50	acgacagcacgtttcatagataatcctgcttg	32	2	52	3407.83	887.66	3470
1	919	23	17	TRUE		Probe Sequence	20c260260d92a950af724fcae6301e8f		932	W3110_464500_466200(AS)|Dn_56_88	tgatactcaatcaccattaaccgtgtcacagag	33	1	52	1636.25	351.433	1647.5
1	920	24	17	TRUE		Probe Sequence	20c260260d92a950af724fcae6301e8f		933	W3110_466300_467118(S)|Up_56_88	tgatactcaatcaccattaaccgtgtcacagag	33	1	52	1387.88	358.294	1346
1	921	25	17	TRUE		Probe Sequence	a0c6d4a85d5ea7de91066d765d28fd91		934	W3110_466300_467118(S)|Dn_56_89	attttgtgccgtggtgtttaaaccgcacagaata	34	2	53	4704.26	818.304	4663
1	922	26	17	TRUE	QC-oligoB-AS-3_Target	Target Sequence	fef0a701a7ee32f4b29e3ebc08bef185		1	QC-oligoB-AS-3	gagttgctgttacatcagcgaatgtgcatggaacacactt	40		52	459.269	146.033	460
1	923	27	17	TRUE	QC-oligoB-AS-3_Target	Target Sequence	fef0a701a7ee32f4b29e3ebc08bef185		1	QC-oligoB-AS-3	gagttgctgttacatcagcgaatgtgcatggaacacactt	40		46	502.174	125.679	501.5
1	924	28	17	TRUE	QC-oligoB-AS-3_Target	Target Sequence	fef0a701a7ee32f4b29e3ebc08bef185		1	QC-oligoB-AS-3	gagttgctgttacatcagcgaatgtgcatggaacacactt	40		52	520.231	160.091	516
1	925	29	17	TRUE	QC-oligoB-AS-3_Target	Target Sequence	fef0a701a7ee32f4b29e3ebc08bef185		1	QC-oligoB-AS-3	gagttgctgttacatcagcgaatgtgcatggaacacactt	40		52	578.538	187.52	554.5
1	926	30	17	TRUE	QC-oligoB-AS-3_Target	Target Sequence	fef0a701a7ee32f4b29e3ebc08bef185		1	QC-oligoB-AS-3	gagttgctgttacatcagcgaatgtgcatggaacacactt	40		53	560.585	164.179	549
1	927	31	17	TRUE		Probe Sequence	f05a4c922d68f7fe4af7f302f71c6028		935	W3110_467271_467729(S)|Up_18_52	gtttaaaccgcacagaataaattgtcgtgatttca	35	1	52	2995.04	610.363	2942.5
1	928	32	17	TRUE		Probe Sequence	bbb2e9484a401ae8536a98c6f96a8b67		936	W3110_467271_467729(S)|Dn_41_75	tgctcaattaagctggtatttccgtcgggaatggc	35	1	52	3626.44	664.196	3456.5
1	929	33	17	TRUE		Probe Sequence	3837ca6e1149e942df200a86e1ef39d1		937	W3110_467759_469531(S)|Up_25_59	cgcgatggaacagattaaatacaccacttctttac	35	2	46	7350.35	1101.31	7236.5
1	930	34	17	TRUE		Probe Sequence	b2245dc53e7b0634b4ba21f94f357b6f		938	W3110_467759_469531(S)|Dn_7_39	ccaactgtggccgactctcaagcgcctgttagc	33	1	52	1341.38	263.896	1353.5
1	931	35	17	TRUE		Probe Sequence	e3a84d8f3e47c15db9aa1e21c3600065		939	W3110_469524_471305(S)|Up_9_40	caacaaagcggctggtatcgcgatatgtatcg	32	1	53	5512.96	951.659	5588
1	932	36	17	TRUE		Probe Sequence	129b736d842f6498bf95d14762751dac		940	W3110_469524_471305(S)|Dn_17_51	tcgttggtgcaaaaatgtaacgcactgtgcactgt	35	2	52	10617.7	1742.25	10712.5
1	933	37	17	TRUE		Probe Sequence	a9d54ec4b307151f6bb10334bf94f13e		941	W3110_471486_471824(S)|Up_33_67	ggcacaccgcttgcaataccttcttcgtgtagcag	35	1	52	7995.71	1477.3	7983.5
1	934	38	17	TRUE		Probe Sequence	589e38c0e3666252eaadf9aea9a1a2a7		942	W3110_471486_471824(S)|Dn_60_92	gcttcactggcgatgcttccgggactggtaatg	33	1	46	4164.26	622.253	4147
1	935	39	17	TRUE		Probe Sequence	5bdf5e9c516ea579fba57fe501a3c1d3		943	W3110_471854_473140(S)|Up_9_43	tcgctgaattgcaacgcgtcattcgtattcgtacc	35	2	52	5282.63	1306.3	5494.5
1	936	40	17	TRUE		Probe Sequence	ba39d1810f736114153d4128eff4a5c4		944	W3110_471854_473140(S)|Dn_68_99	accccttcctgaacggtcgaggcaaccagtac	32	1	52	1431.33	391.54	1445
1	937	41	17	TRUE		Probe Sequence	162575759b61fe41f4d7e9f1c78e1c58		945	W3110_473189_474049(AS)|Up_21_55	cagccacggcgagaatgcctataacgcgtaacaag	35	1	52	3062.88	754.537	3153
1	938	42	17	TRUE		Probe Sequence	2a8ac666f5196940babd3c2713da3b96		946	W3110_473189_474049(AS)|Dn_65_99	tactggtccgatgggtgcaatggtctgaattacgg	35	2	52	6768.71	791.827	6834
1	939	43	17	TRUE		Probe Sequence	52aab62ec6f05dc437135decc4974669		947	W3110_474267_474839(S)|Up_57_91	aggaaagttagcccgctggtgcattgataataagg	35	1	46	5977.83	1066.54	5893.5
1	940	44	17	TRUE		Probe Sequence	94ae3b8501c1a32afc63627554742eca		948	W3110_474267_474839(S)|Dn_49_83	acgctgcaagtcgatttgcccgcttcccgatacca	35	1	52	1284.27	395.933	1222
1	941	45	17	TRUE		Probe Sequence	098ef6c3a8c4ca17ab6753aa3f1f1493		949	W3110_474870_475259(AS)|Up_19_53	ccaactcaggtgaatccgtcttcggcagttccagc	35	2	52	572.327	161.533	591
1	942	46	17	TRUE		Probe Sequence	d0b70615f073f011fbdd28281b92a549		950	W3110_474870_475259(AS)|Dn_33_67	agcagtgataatgcgcctgcgcgttggttctcaac	35	1	53	1730.77	408.861	1729
1	943	47	17	TRUE		Probe Sequence	3e4f207aa845c4dbdfdff40590307ffc		951	W3110_475560_475913(S)|Up_37_71	tttaaccacaactgacgtcgcaagaattgtctggc	35	1	52	3578.23	885.74	3528.5
1	944	48	17	TRUE		Probe Sequence	0652ef8950003635bd460feb210bc21d		952	W3110_475560_475913(S)|Dn_41_72	ttcacaaatgttgctcggcccagcgtaagaaa	32	2	46	10376.2	1631.88	10556.5
1	945	49	17	TRUE		Probe Sequence	32794d24d1e0c45cfa5de0eef4de7558		953	W3110_475955_477505(AS)|Up_37_71	cgagtcaatcatcgacgaataggtagcgtgacggg	35	1	52	5563.54	1361.8	5645.5
1	946	50	17	TRUE		Probe Sequence	95709136ebfa7a62bf244ecf717eea9e		954	W3110_475955_477505(AS)|Dn_9_47	ccttattaacacagtgtagggaaagtatatctgattgtg	39	1	52	5353.12	1350.22	5442.5
1	947	51	17	TRUE		Probe Sequence	42288fc1a91242b25f8f6a9ef442deae		955	W3110_477669_478139(AS)|Up_33_67	gatgggtggaaacgatcattgtcatttgaccaggc	35	2	53	12280.1	2569.71	12875
1	948	52	17	TRUE		Probe Sequence	2dec09ca848ebd79229b754ca5eb1ede		956	W3110_477669_478139(AS)|Dn_2_33	gtttgccttcgtggtatctgcaactttccagg	32	1	52	4869.33	1128.96	4957
1	949	53	17	TRUE		Probe Sequence	ff564c40ba3b6b08644a2d37682f4710		957	W3110_478255_478806(AS)|Up_35_69	gtgggaatagtagaggggaagtaacagatctacca	35	1	52	6780.29	1512.93	7098
1	950	54	17	TRUE		Probe Sequence	06998b723eb170bd35b6e42e485e9df0		958	W3110_478255_478806(AS)|Dn_57_91	gagaacgttcccattacatctgtgtgataaagatc	35	2	46	1287.5	313.368	1311.5
1	951	55	17	TRUE		Probe Sequence	c83a0880a31f8168406ab81688a0c6d7		959	W3110_478978_479196(AS)|Up_9_42	tgataaagatcacatagggtatgtcttcatggcg	34	1	52	969.327	292.784	944.5
1	952	56	17	TRUE		Probe Sequence	418404a1a05e8ea804203c400a8aafeb		960	W3110_478978_479196(AS)|Dn_66_99	acaaaacaacggaatagtcgattacctgacttcc	34	1	53	1667.21	402.302	1701
1	953	1	18	TRUE		Probe Sequence	477ce580a8040b752a2f397ebd0f1824		961	W3110_479222_479596(AS)|Up_2_36	ccagcgtgtcaattgtctggcaacgacgtaaacgc	35	2	52	2435.67	863.972	2651
1	954	2	18	TRUE		Probe Sequence	c869002f9b9d8ddcf830b8a58295d835		962	W3110_479222_479596(AS)|Dn_12_46	ttcttagcggttgaactaacggacacctttcggga	35	1	58	2675.12	938.271	2758.5
1	955	3	18	TRUE		Probe Sequence	15048870145bc7f49ecb89efd377ca42		963	W3110_480142_483291(AS)|Up_15_49	gagttggtggttcaattactccttaatgttcgtag	35	1	58	13004.8	4384.76	14212
1	956	4	18	TRUE		Probe Sequence	a81eb38c3ccca25ddde25300550db053		964	W3110_480142_483291(AS)|Dn_13_47	cctgtttaagttaagacttggactgttcaggctga	35	2	58	9321.83	3400.36	10031.5
1	957	5	18	TRUE		Probe Sequence	4998c696eb3f9b0ea546a17c85fe73c6		965	W3110_483314_484507(AS)|Up_64_95	aagaaattaggcatgtcttaacggctcctgtt	32	1	57	11056.4	3546.84	11414
1	958	6	18	TRUE		Probe Sequence	33b53bbcf01b599218e8d90f88b6053a		966	W3110_483314_484507(AS)|Dn_7_41	acctcgagtgtccgatttcaaattggtcaatggtc	35	1	52	8397.96	1928.43	8805.5
1	959	7	18	TRUE						<no oligo>				58	307.603	155.354	290
1	960	8	18	TRUE	QC-oligoB-AS-3_Target	Target Sequence	fef0a701a7ee32f4b29e3ebc08bef185		1	QC-oligoB-AS-3	gagttgctgttacatcagcgaatgtgcatggaacacactt	40		58	569.983	168.492	539
1	961	9	18	TRUE						<no oligo>				58	352.931	191.29	280
1	962	10	18	TRUE	QC-oligoB-AS-3_Target	Target Sequence	fef0a701a7ee32f4b29e3ebc08bef185		1	QC-oligoB-AS-3	gagttgctgttacatcagcgaatgtgcatggaacacactt	40		57	525.719	191.663	510
1	963	11	18	TRUE						<no oligo>				57	338.719	145.041	342
1	964	12	18	TRUE		Probe Sequence	926561c96caad6819e39f27bd57de809		967	W3110_484649_485296(S)|Up_63_98	atgtatgtaaatctaacgcctgtaaattcacgaaca	36	2	52	9156.04	2265.51	9714.5
1	965	13	18	TRUE		Probe Sequence	b50d0f524b42afbd4c11cd3d988473a6		968	W3110_484649_485296(S)|Dn_28_62	tggacattttcgtcgttgctattctggttcactgc	35	1	58	12620.3	2667.2	12953.5
1	966	14	18	TRUE		Probe Sequence	36f60f0185d18bf00a230d285355b6d7		969	W3110_485424_488786(S)|Up_24_55	tggttcactgcgtcgtgatattcttgcggttt	32	1	58	10710.9	2578.3	11651
1	967	15	18	TRUE		Probe Sequence	60029f2ae23cd2e8af9e50e74d09ec76		970	W3110_485424_488786(S)|Dn_14_48	caacatttagttgccccgagattgctaacaaagtg	35	2	57	1615.68	384.243	1675
1	968	16	18	TRUE		Probe Sequence	f1aab0a121bbba29992e449635f18e44		971	W3110_488998_489159(AS)|Up_53_87	gcgtttgcccgcaaccttaggggacatttagcgac	35	1	57	7573.65	2137.92	7909
1	969	17	18	TRUE		Probe Sequence	feb83cfd8e9f9580547a6e65a78bf74d		972	W3110_488998_489159(AS)|Dn_68_99	gcgtgccaggcgcgcttcataggcttccactt	32	1	52	874.923	224.558	835
1	970	18	18	TRUE		Probe Sequence	fb77ff985f9c5c471d9bfbfc1c1f1916		973	W3110_489173_489700(AS)|Up_2_33	tactggcagggatctgattttcctccagcagc	32	2	58	1651.53	327.833	1605.5
1	971	19	18	TRUE		Probe Sequence	3f77d3078661432bfac118d44c9b6307		974	W3110_489173_489700(AS)|Dn_27_61	tgttatgctaaagtagccactctgtaagctgacaa	35	1	58	12019.3	3244.92	12837
1	972	20	18	TRUE		Probe Sequence	5b7157bba159c0af91f24efa45769b5a		975	W3110_489770_490147(S)|Up_60_94	tatgctaaagtagccactctgtaagctgacaacac	35	1	57	8744.58	2075.41	8793
1	973	21	18	TRUE		Probe Sequence	1b2733dbf792a4b9271650356dd54582		976	W3110_489770_490147(S)|Dn_13_47	gcagttgcaattattgcgtacagccagtacattct	35	2	57	1627.09	374.385	1628
1	974	22	18	TRUE		Probe Sequence	83213414e97106919bc64d872792f95e		977	W3110_490300_490851(S)|Up_43_77	cttttgatacgtttaaaacgcgccgtgagtaccac	35	1	52	4889.52	1194.95	4836.5
1	975	23	18	TRUE		Probe Sequence	c0f7993d2f136533fd7ead68cbd6c51a		978	W3110_490300_490851(S)|Dn_2_36	tatcgccagtcttgtgctgcccacgctacggacag	35	1	58	1959.57	414.697	2032.5
1	976	24	18	TRUE		Probe Sequence	7a6583843cdae2225f6459a0280af1c4		979	W3110_490980_492911(S)|Up_63_97	ttcgtgaatccaccttccagcgtttcagagcctgc	35	2	58	2147.02	419.306	2065
1	977	25	18	TRUE		Probe Sequence	5aa6cfb68b48c0af1ca37bb338174dea		980	W3110_490980_492911(S)|Dn_45_79	agaaacctatgtttggtaaaggcggtctgggtaac	35	1	58	955.966	222.136	951.5
1	978	26	18	TRUE	QC-oligoB-AS-3_Target	Target Sequence	fef0a701a7ee32f4b29e3ebc08bef185		1	QC-oligoB-AS-3	gagttgctgttacatcagcgaatgtgcatggaacacactt	40		57	526.912	176.888	502
1	979	27	18	TRUE	QC-oligoB-AS-3_Target	Target Sequence	fef0a701a7ee32f4b29e3ebc08bef185		1	QC-oligoB-AS-3	gagttgctgttacatcagcgaatgtgcatggaacacactt	40		52	397.596	125.045	380.5
1	980	28	18	TRUE						<no oligo>				58	271.241	106.693	288
1	981	29	18	TRUE	QC-oligoB-AS-3_Target	Target Sequence	fef0a701a7ee32f4b29e3ebc08bef185		1	QC-oligoB-AS-3	gagttgctgttacatcagcgaatgtgcatggaacacactt	40		58	519.431	162.979	515.5
1	982	30	18	TRUE	QC-oligoB-AS-3_Target	Target Sequence	fef0a701a7ee32f4b29e3ebc08bef185		1	QC-oligoB-AS-3	gagttgctgttacatcagcgaatgtgcatggaacacactt	40		58	565.448	181.897	556
1	983	31	18	TRUE		Probe Sequence	83756d5c7eff395361d854564f68de59		981	W3110_492964_493293(S)|Up_2_33	gttcttcgatgcggagctggatgaagaaagta	32	1	57	1783.96	361.903	1786
1	984	32	18	TRUE		Probe Sequence	af358d13f33bb1a1db417668d6e28e02		982	W3110_492964_493293(S)|Dn_17_51	gttaacacagcttatggaagcactgcgctgtctgc	35	2	57	541.281	184.234	561
1	985	33	18	TRUE		Probe Sequence	89e70bb4414d9e1907557f27901fd537		983	W3110_493293_493898(S)|Up_45_77	tggcctctgtatcctccggaatgcagctgccgc	33	1	52	3481.6	677.722	3527
1	986	34	18	TRUE		Probe Sequence	41718b1d7863e283e3e1fd1f02636104		984	W3110_493293_493898(S)|Dn_56_90	tctctcccacatcctgtttttaaccttaaaatggc	35	1	58	3902.45	908.929	3995.5
1	987	35	18	TRUE		Probe Sequence	12e47c4c36b66037b095c433bfcfd5fa		985	W3110_494008_495882(S)|Up_54_92	acatcctgtttttaaccttaaaatggcattattgaggta	39	2	58	4889.16	1234.5	5128.5
1	988	36	18	TRUE		Probe Sequence	a463043c43f9d33aaeecaf2ab1ac3d70		986	W3110_494008_495882(S)|Dn_51_85	tgcactttccgcaaattatctcgccattaaccgtt	35	1	57	2858.93	715.323	2944
1	989	37	18	TRUE		Probe Sequence	f34cac74f801b686e230ffee48aa3023		987	W3110_496063_496707(S)|Up_28_59	ggcaatcgcctgttggtggtatcgtttatcgc	32	1	57	1860.51	466.131	1936
1	990	38	18	TRUE		Probe Sequence	ef9e882ecb6ffe08599d0de4c839d839		988	W3110_496063_496707(S)|Dn_63_98	aggcccgcacaagcaaacttatcagcaatctcaggc	36	2	52	1235.94	252.713	1250.5
1	991	39	18	TRUE		Probe Sequence	22cbc0d9ef1600e60117a16422e3754e		989	W3110_496943_497905(S)|Up_65_99	caattatcaacaagttgaatcgataagaggcggta	35	1	58	339.828	138.072	337.5
1	992	40	18	TRUE		Probe Sequence	bc7088804770b371810267dff6a79e3c		990	W3110_496943_497905(S)|Dn_33_67	aagagcctcgtcggcggttttcatcatccgtgaat	35	1	58	700.603	210.682	700.5
1	993	41	18	TRUE		Probe Sequence	71fd7059d4e5de1567c9f6808daacc56		991	W3110_497902_498861(AS)|Up_65_99	atcgaaatgatggctaatcttgttgccgcgtatcg	35	2	57	3707.65	1009.19	3725
1	994	42	18	TRUE		Probe Sequence	9efd0bd6031bdbadaed71cb9cc12bdc6		992	W3110_497902_498861(AS)|Dn_17_48	aattacgtcattgtaaggaaccactgccatga	32	1	57	1788.89	432.124	1811
1	995	43	18	TRUE		Probe Sequence	0d3100307f3bc681f5a7a77443dc3ad6		993	W3110_499013_500317(S)|Up_41_75	gcgctcccgtcagattgtgttaacattcgccgctc	35	1	52	3360.17	747.247	3483.5
1	996	44	18	TRUE		Probe Sequence	8cd4777f63f972758d27fb48e1a63b87		994	W3110_499013_500317(S)|Dn_157_191	cggtggcgtttccagcagttccagcatggtacggg	35	2	58	3883.26	1062.53	4052.5
1	997	45	18	TRUE		Probe Sequence	38a2289566889392338b31287bdd102c		995	W3110_500450_502126(AS)|Up_64_99	acatatttttcatattttacatccggcaaccaccgt	36	1	58	5281.47	1281.02	5537
1	998	46	18	TRUE		Probe Sequence	ea45ae20e017729fe143aeda6ae3ba0c		996	W3110_500450_502126(AS)|Dn_56_96	acaggtaatagtttatgacaatttcattgatgatgttcatg	41	1	58	7880.33	1996.78	8323
1	999	47	18	TRUE		Probe Sequence	bab16f2d0c0f42386767b7e75c44e943		997	W3110_502364_503584(AS)|Up_42_74	aaggcttatggcgactgtaaaacgatgcagcca	33	2	57	4727.65	1549.51	4995
1	1000	48	18	TRUE		Probe Sequence	cd3b101ea746848fd975dda6ca7d2c5c		998	W3110_502364_503584(AS)|Dn_49_83	tgattattaccagactaacatacctgtatgcgtcg	35	1	52	3078.42	1033.4	3041
1	1001	49	18	TRUE		Probe Sequence	5ebefb4cb96ae154c4ef88471863f6f4		999	W3110_503620_503805(S)|Up_41_75	ctggggttgttcactcattgccataggaaagtcac	35	1	58	5897.22	1981.3	6466.5
1	1002	50	18	TRUE		Probe Sequence	51ac1039b244782e4fdd04c019607d7e		1000	W3110_503620_503805(S)|Dn_64_99	ctctggcgtatgagcaggataaaacctacaaaatta	36	2	58	4908.64	1460.67	5233.5
1	1003	51	18	TRUE		Probe Sequence	9581d4370778ec216d601ed6269c00b7		1001	W3110_503802_505454(S)|Up_17_51	ttatcttcaccggacgcagacttgtctatgatgtc	35	1	58	4380.6	1311.1	4492
1	1004	52	18	TRUE		Probe Sequence	23ee06e3ede49d75dbbc653899905ae3		1002	W3110_503802_505454(S)|Dn_49_83	ggcgatatcagcaaatttggcatcgaggatctttg	35	1	57	1472.61	379.397	1498
1	1005	53	18	TRUE		Probe Sequence	8f4752b2db658396196f04ed8a17b5c2		1003	W3110_505491_505970(AS)|Up_24_58	gagtgtttatgaaccgaaaggtgaggtgagctggc	35	2	57	4420.89	1014.71	4245
1	1006	54	18	TRUE		Probe Sequence	aa28835b809d4aad373fa92e51cde8b5		1004	W3110_505491_505970(AS)|Dn_83_115	agtattggcaggatggtgagattgagcgacaat	33	1	52	4298.46	850.962	4448.5
1	1007	55	18	TRUE		Probe Sequence	825a2cf0c07cfaa22bb755be44768dfb		1005	W3110_506174_506968(AS)|Up_5_37	cgacaatcgagttacaccgtcgcttaaagtgac	33	1	58	1338.83	427.614	1320
1	1008	56	18	TRUE		Probe Sequence	7a9241b0575d3ed5d7963d0c10b8a912		1006	W3110_506174_506968(AS)|Dn_2_35	cgacctccctttgtgaaatatcatgctagcgcgc	34	2	58	2390.53	925.73	2594
1	1009	1	19	TRUE		Probe Sequence	6c909628470d55b269b814f95e7d72d8		1007	W3110_507106_507447(S)|Up_47_81	tgattcagtatgttcttgcatcgctattcacaagg	35	1	51	7023.39	2093.32	7699
1	1010	2	19	TRUE		Probe Sequence	8a4ef5457a3ec18b4a6e8c580b329e25		1008	W3110_507106_507447(S)|Dn_3_36	ccaaaacatcgcttcatctcgtaggccggataag	34	1	57	1690.19	595.567	1778
1	1011	3	19	TRUE		Probe Sequence	d04cdc80070cb1e0c21613ab08a2938c		1009	W3110_507763_510267(AS)|Up_66_99	gccaccctaaagcagcgcatccgcaatgatgtac	34	2	57	4290.96	1265.73	4553
1	1012	4	19	TRUE		Probe Sequence	bb8d465ec76ba8dbf93bd7e2f9d12c7d		1010	W3110_507763_510267(AS)|Dn_7_41	ctcctttaagacagttttgactggctgtgataaag	35	1	59	1690.37	475.28	1672
1	1013	5	19	TRUE		Probe Sequence	e922b1ac744594229cc590530b756aeb		1011	W3110_510529_511461(S)|Up_8_39	agttgcgggtgctaagttaaatcaggatgcct	32	1	57	8434.23	1733.15	8729
1	1014	6	19	TRUE		Probe Sequence	0c9f05e6ebeb03f2bf9975c37fbde998		1012	W3110_510529_511461(S)|Dn_30_62	aacaaacctctcggtctatggaacgtcgtttcc	33	2	51	2190.57	458.4	2177
1	1015	7	19	TRUE						<no oligo>				57	266.281	124.681	246
1	1016	8	19	TRUE	QC-oligoB-AS-3_Target	Target Sequence	fef0a701a7ee32f4b29e3ebc08bef185		1	QC-oligoB-AS-3	gagttgctgttacatcagcgaatgtgcatggaacacactt	40		57	613.912	179.1	597
1	1017	9	19	TRUE	QC-oligoB-AS-3_Target	Target Sequence	fef0a701a7ee32f4b29e3ebc08bef185		1	QC-oligoB-AS-3	gagttgctgttacatcagcgaatgtgcatggaacacactt	40		59	503.085	159.596	506
1	1018	10	19	TRUE	QC-oligoB-AS-3_Target	Target Sequence	fef0a701a7ee32f4b29e3ebc08bef185		1	QC-oligoB-AS-3	gagttgctgttacatcagcgaatgtgcatggaacacactt	40		57	556.281	204.54	535
1	1019	11	19	TRUE						<no oligo>				57	320.421	129.463	317
1	1020	12	19	TRUE		Probe Sequence	9c997f9e2914b6fc292bb32e2a2b381d		1013	W3110_511464_512756(S)|Up_65_99	aagcaactcggctataacgtgtttaagggctgatc	35	1	51	9341.57	1591.15	9412
1	1021	13	19	TRUE		Probe Sequence	f4e35be84121f829ec850b70a3b3335a		1014	W3110_511464_512756(S)|Dn_2_34	atctctctgtgcgcagtacttcctgtattattg	33	1	57	3136.93	666.745	3102
1	1022	14	19	TRUE		Probe Sequence	63b1c95f8169c6b5577b531aec01a2cf		1015	W3110_512881_513288(S)|Up_53_87	tatctgttgaaaccctttaacaaagcacaggaggc	35	2	59	4334.8	885.12	4402
1	1023	15	19	TRUE		Probe Sequence	4572a9552b4c4872e7ca5fddbb00d9b9		1016	W3110_512881_513288(S)|Dn_51_82	cttcaacatgcgtacctgcaccgagatcctcg	32	1	57	2026.95	480.316	2077
1	1024	16	19	TRUE		Probe Sequence	d393ef07738122e7af096bbf7e05060b		1017	W3110_513289_513744(AS)|Up_45_79	cgactgcccgattatcgaaaatctctccggctgct	35	1	57	3193.19	859.822	3359
1	1025	17	19	TRUE		Probe Sequence	638ab6775f37184e141656c14310f941		1018	W3110_513289_513744(AS)|Dn_6_37	ctgagtccgtttgttggcgctgtctttcacca	32	2	51	4057.1	673.275	4066
1	1026	18	19	TRUE		Probe Sequence	8be74db486282fa2eb59873d9e202cb9		1019	W3110_513744_514661(AS)|Up_9_43	aaataaccatttccgcccagcatctcggctgccag	35	1	57	1619.07	430.186	1615
1	1027	19	19	TRUE		Probe Sequence	a1cc130fd276b653d25111ed6a451f82		1020	W3110_513744_514661(AS)|Dn_9_41	cctcctgttgtaccgtccataatcagcaaaatt	33	1	57	3418.44	788.809	3484
1	1028	20	19	TRUE		Probe Sequence	b40985115099bd91bf5756593f9c62a0		1021	W3110_514807_515484(S)|Up_33_67	gagagttcccccttattcctgcgaaggataaactg	35	2	57	4897.53	1004.7	5089
1	1029	21	19	TRUE		Probe Sequence	d48b467ce5c8a03b5ba69763ad00a77f		1022	W3110_514807_515484(S)|Dn_2_36	attactaacgaatcattagcactggcattaatgct	35	1	57	2728.47	567.998	2733
1	1030	22	19	TRUE		Probe Sequence	6f8bcc11569b576e957df819aceba35d		1023	W3110_515471_516250(S)|Up_9_43	ctgtgggtgacacacgataaagacgaaattaatca	35	1	51	8428.63	1500.54	8739
1	1031	23	19	TRUE		Probe Sequence	8eb1e89850cd6de6c12822e33e2aeba9		1024	W3110_515471_516250(S)|Dn_57_91	ggaatatcaatacaacaatgcatacagctggcggc	35	2	57	6933.47	1764.13	7278
1	1032	24	19	TRUE		Probe Sequence	1569a6be2d1e472165c409c3273c609e		1025	W3110_516313_517167(AS)|Up_60_94	cgcatccggcgttgtggttcatgtgccgatcaacg	35	1	57	8470.79	1134.54	8497
1	1033	25	19	TRUE		Probe Sequence	67969f802c8ea96c661a549c5813bcba		1026	W3110_516313_517167(AS)|Dn_49_83	gcgcgcttcaactcacccctgcaatattttgtcca	35	1	59	6480.42	975.503	6574
1	1034	26	19	TRUE	QC-oligoB-AS-3_Target	Target Sequence	fef0a701a7ee32f4b29e3ebc08bef185		1	QC-oligoB-AS-3	gagttgctgttacatcagcgaatgtgcatggaacacactt	40		57	538	180.335	507
1	1035	27	19	TRUE	QC-oligoB-AS-3_Target	Target Sequence	fef0a701a7ee32f4b29e3ebc08bef185		1	QC-oligoB-AS-3	gagttgctgttacatcagcgaatgtgcatggaacacactt	40		51	506.725	169.367	519
1	1036	28	19	TRUE	QC-oligoB-AS-3_Target	Target Sequence	fef0a701a7ee32f4b29e3ebc08bef185		1	QC-oligoB-AS-3	gagttgctgttacatcagcgaatgtgcatggaacacactt	40		57	480.912	152.012	480
1	1037	29	19	TRUE	QC-oligoB-AS-3_Target	Target Sequence	fef0a701a7ee32f4b29e3ebc08bef185		1	QC-oligoB-AS-3	gagttgctgttacatcagcgaatgtgcatggaacacactt	40		57	465.842	125.024	439
1	1038	30	19	TRUE	QC-oligoB-AS-3_Target	Target Sequence	fef0a701a7ee32f4b29e3ebc08bef185		1	QC-oligoB-AS-3	gagttgctgttacatcagcgaatgtgcatggaacacactt	40		59	484.881	180.907	509
1	1039	31	19	TRUE		Probe Sequence	25d93f227ee7f30781f129683e2d1f70		1027	W3110_517228_518037(AS)|Up_25_58	attttctacggacatggagtcgctctctgttgtc	34	2	57	3583.23	857.716	3674
1	1040	32	19	TRUE		Probe Sequence	0a1e36e7c4b796311c360812ff1702f6		1028	W3110_517228_518037(AS)|Dn_68_99	atgaataccgtcatcctgcatccattgtggct	32	1	57	1271.67	338.895	1253
1	1041	33	19	TRUE		Probe Sequence	2842d70d90eea34abf066f9cbbe21eac		1029	W3110_518027_518653(AS)|Up_68_99	gcataactttacctgtcaggatctccgttgct	32	1	51	6043.84	1484.69	6284
1	1042	34	19	TRUE		Probe Sequence	49d88529edc9e5edb1c51a9e3d5bff1b		1030	W3110_518027_518653(AS)|Dn_49_83	ggagttgagctggttgtcaaacgtggcgagaccat	35	2	57	4761.07	832.334	4982
1	1043	35	19	TRUE		Probe Sequence	a41053c39442c7e6aac7ba8001524732		1031	W3110_518621_519307(S)|Up_3_37	acattcgatacccggcgctcaggctatcacccaga	35	1	59	2376.07	498.242	2294
1	1044	36	19	TRUE		Probe Sequence	0aa85479e2abaedb5875f30ec271d76c		1032	W3110_518621_519307(S)|Dn_27_59	cgttcgccgtcgctattaattgtctggctggcg	33	1	57	1223.93	278.049	1169
1	1045	37	19	TRUE		Probe Sequence	dc1a88f8b928ab4d458f1af27d70b0e5		1033	W3110_519304_521718(S)|Up_64_99	cttacggctggtgaacgggcagttgcaggaggaagc	36	2	57	12972.1	2259.9	12253
1	1046	38	19	TRUE		Probe Sequence	b2e5ca480b87549bfcc0040c743e4e7a		1034	W3110_519304_521718(S)|Dn_21_56	tctggttgaatggaacgccttgtttaaattaattct	36	1	52	4146.23	615.13	4159.5
1	1047	39	19	TRUE		Probe Sequence	03dabad25063d0229d14e31fb7491969		1035	W3110_522149_526429(S)|Up_63_97	cacagggatatgaacaataactaaaagggcacttt	35	1	58	8254.67	1895.1	8630
1	1048	40	19	TRUE		Probe Sequence	dfbff3ed4202a516b5464129da9a1d37		1036	W3110_522149_526429(S)|Dn_19_54	tggggcctataaggagattcaatgaaatatagttca	36	2	58	8030.76	1724.85	8419.5
1	1049	41	19	TRUE		Probe Sequence	24b63512f33675f1b3ef8168e487a048		1037	W3110_526469_526837(S)|Up_17_51	gtgtcccgggattgagttcagtatgcataccgtat	35	1	57	7344.98	1920.68	7336
1	1050	42	19	TRUE		Probe Sequence	180efb19e23aaa0c6a632ab0e6cf4dea		1038	W3110_526469_526837(S)|Dn_26_57	aaacattgcgtggagcggggagtatgatgagt	32	1	57	3176.84	871.99	3177
1	1051	43	19	TRUE		Probe Sequence	e28cde86868e7bee44388d8626aa7ce0		1039	W3110_526837_527547(S)|Up_9_43	caaagttaccttatgaagttgcgggtggtgtattt	35	2	52	3485.15	881.778	3586
1	1052	44	19	TRUE		Probe Sequence	b01154ec40869edecf398293c8f09a3b		1040	W3110_526837_527547(S)|Dn_89_131	tctcttgtaagtaaacattacataaactatatggcaataccag	43	1	58	1506.03	423.581	1575
1	1053	45	19	TRUE		Probe Sequence	a24ba4e8217460ed4238ab2ecb5acccb		1041	W3110_527528_527788(S)|Up_18_52	tgtccatcaacaacagattgctcagatagatgtag	35	1	58	2199.33	519.29	2153.5
1	1054	46	19	TRUE		Probe Sequence	2d184ce493312e7e218ebffc8315d566		1042	W3110_527528_527788(S)|Dn_28_59	aaacattgacagtgagggccagggaacaagtg	32	2	57	1882.72	436.945	1892
1	1055	47	19	TRUE		Probe Sequence	6feca0a5540f1e355bc5ef3938787560		1043	W3110_528303_528518(AS)|Up_23_57	gaattgcactggtcttttacgatatctgacattgt	35	1	57	5370.05	1409.67	5573
1	1056	48	19	TRUE		Probe Sequence	70cfd65a073c37e074b5d2c5f563ad43		1044	W3110_528303_528518(AS)|Dn_17_51	agtatcgtcttttgagattctcaaggttatggagt	35	1	52	2030.71	463.888	2010.5
1	1057	49	19	TRUE		Probe Sequence	0bdcd7c53bffadbd0d664f1d014103c5		1045	W3110_528505_528750(AS)|Up_67_99	gcgccgactgcatcgagaactccatacaacttt	33	2	58	2941.95	763.093	3066.5
1	1058	50	19	TRUE		Probe Sequence	1efa9a458062a49fa9e2e381b84cb581		1046	W3110_528505_528750(AS)|Dn_33_67	cgataaaacgtatcacgcgaaacgcccatgatttt	35	1	58	2056.59	622.397	2143
1	1059	51	19	TRUE		Probe Sequence	e7277ac305baca32f8a3229b1566fde1		1047	W3110_529020_530114(AS)|Up_9_43	aggattcgacactcatatcaaaaccggtaactctc	35	1	58	5980.98	2310.15	6509
1	1060	52	19	TRUE		Probe Sequence	298d264fc0ca9bb1ae31ac9ac6156fe1		1048	W3110_529020_530114(AS)|Dn_49_83	cgcgcaaggaaacttgatttttaactgcgtgggtt	35	2	57	2746.02	732.307	2872
1	1061	53	19	TRUE		Probe Sequence	077d0987603034f8494f8fe95e162af0		1049	W3110_530183_531109(AS)|Up_6_40	tcctgttccgtgtgtctctcttgcatagttaaaag	35	1	57	4732.28	1513.9	5015
1	1062	54	19	TRUE		Probe Sequence	47a6fd28329fd413767abdb843bbb083		1050	W3110_530183_531109(AS)|Dn_21_55	atccgcaagttgcgtgattttcttatcctctgatt	35	1	52	1376.06	410.562	1407
1	1063	55	19	TRUE		Probe Sequence	790a71ebd42061cb3398ffc3693df4c7		1051	W3110_531339_531821(S)|Up_19_54	aaggttttagattgcctgttattgaaaccaagctga	36	2	58	10839.8	4855.13	12567
1	1064	56	19	TRUE		Probe Sequence	19384266aba7a09670b3816264f08b61		1052	W3110_531339_531821(S)|Dn_65_99	agttaacgtaggtatgacggaagttagacggcgcg	35	1	58	1926.93	753.009	1945.5
1	1065	1	20	TRUE		Probe Sequence	b1c75a6729975aca54f9487052e8315f		1053	W3110_531899_532714(S)|Up_5_39	gaactctgttttgcgtgacgcctgcaaccgacttg	35	1	52	6551.6	1511.74	6706
1	1066	2	20	TRUE		Probe Sequence	f79a907045e0bb9d453748d7adb2a1ea		1054	W3110_531899_532714(S)|Dn_168_199	ggagctgcaatcaatccgttctactcagcgat	32	2	56	4705.98	1360.87	4975.5
1	1067	3	20	TRUE		Probe Sequence	b93574812bc3343ddfb1b491b544b0a1		1055	W3110_532804_534585(S)|Up_66_100	gcccgcgatatcagcacggcgttgggactgaaagc	35	1	56	2043.64	452.306	2052.5
1	1068	4	20	TRUE		Probe Sequence	dd6aa93573ebfb62ca0d3d17e3b5591e		1056	W3110_532804_534585(S)|Dn_63_97	tctcgcccgttttgagaaagctgcgcagtgtggtt	35	1	57	3685.37	891.653	3720
1	1069	5	20	TRUE		Probe Sequence	8944f7c4e4b6b8bce0aee0e0473cfd5b		1057	W3110_534598_535374(S)|Up_15_47	catggaatttgaagatatcgccgataacgcagc	33	2	58	5557.76	1163.9	5626.5
1	1070	6	20	TRUE		Probe Sequence	235623e09cb3f9e63a5ffc9671cc71e2		1058	W3110_534598_535374(S)|Dn_45_79	gcaggggatcgtgttgtctgaattcaggaaaagcg	35	1	52	6658.79	1006.29	6579.5
1	1071	7	20	TRUE						<no oligo>				56	235.875	89.9242	236.5
1	1072	8	20	TRUE						<no oligo>				56	327.911	142.827	310
1	1073	9	20	TRUE						<no oligo>				57	311.456	154.397	289
1	1074	10	20	TRUE						<no oligo>				58	255.466	104.437	230
1	1075	11	20	TRUE						<no oligo>				58	322.828	117.334	320.5
1	1076	12	20	TRUE		Probe Sequence	235623e09cb3f9e63a5ffc9671cc71e2		1059	W3110_535474_536352(S)|Up_45_79	gcaggggatcgtgttgtctgaattcaggaaaagcg	35	1	52	7285.77	985.445	7136.5
1	1077	13	20	TRUE		Probe Sequence	539802d72b7f1d77a63550eb00649f91		1060	W3110_535474_536352(S)|Dn_149_185	cgtgaaattaagagggatttatggaacatcagagaaa	37	2	56	4796.09	701.874	4776.5
1	1078	14	20	TRUE		Probe Sequence	12601260ff7b6e97b64bb34814ccc4ae		1061	W3110_536384_536662(S)|Up_33_67	gcgctggaattaatggctaaccataaactggcctg	35	1	57	7929.63	1648.23	8201
1	1079	15	20	TRUE		Probe Sequence	26e845255f79bf76fa7c35c74f829579		1062	W3110_536384_536662(S)|Dn_21_55	ctcggcttgtctacctttagtattatgctggcaat	35	1	58	9314.78	2624.89	9886
1	1080	16	20	TRUE		Probe Sequence	27b8cf1277a9c27847bb9e9cdf0e8139		1063	W3110_536521_537975(S)|Up_41_78	ttgttcctcatagctagattaaaacaacgttattcgat	38	2	58	5671.43	1231.76	5743.5
1	1081	17	20	TRUE		Probe Sequence	70e6c92b0aacf23624665a7c8ca751d5		1064	W3110_536521_537975(S)|Dn_16_56	aacattgagttaaaaaccaatctgtattttacaaggagttt	41	1	52	6152.75	1075.51	6190
1	1082	18	20	TRUE		Probe Sequence	8c0f718e4b51861e22fed56cc39dd623		1065	W3110_538035_539396(S)|Up_44_84	atcccgatattgaacattgagttaaaaaccaatctgtattt	41	1	56	8163	1489.91	8302.5
1	1083	19	20	TRUE		Probe Sequence	4da775f6c2a410397178ef983519a595		1066	W3110_538035_539396(S)|Dn_65_99	ttttgcagtcagccgcgaaagcctgttatcaggat	35	2	56	1689.45	376.761	1733
1	1084	20	20	TRUE		Probe Sequence	64d07c569551f715fc2d531479a0c111		1067	W3110_539453_540754(S)|Up_2_36	gttgcgccgaaaggtcaatttatccttaaacatca	35	1	58	6445.95	1650.53	6819.5
1	1085	21	20	TRUE		Probe Sequence	ebc38099dedfd08d265386c93495d65e		1068	W3110_539453_540754(S)|Dn_22_55	atgaagattgtcattgcgccagactcttttaaag	34	1	58	2325.81	487.246	2357.5
1	1086	22	20	TRUE		Probe Sequence	685cf18d4c4d7bc7a5adec06ace16944		1069	W3110_540776_541921(S)|Up_33_67	ggctgttcttatggataaccttattccgtgggaac	35	2	52	13078.6	1963.02	13217.5
1	1087	23	20	TRUE		Probe Sequence	42e39f928d82fc110240e43f9b13bf5d		1070	W3110_540776_541921(S)|Dn_25_59	tttatatcgcataagagtgcagtactcatgccgga	35	1	56	513.375	179.59	510.5
1	1088	24	20	TRUE		Probe Sequence	3df60fe234c700ceb8f27603c44c70b7		1071	W3110_542149_542934(AS)|Up_61_95	atccaacatagctaaaaataatcaggcgagtggta	35	1	56	5566.45	1004.4	5657.5
1	1089	25	20	TRUE		Probe Sequence	915a384586a46e97a4b837a165d7609a		1072	W3110_542149_542934(AS)|Dn_63_97	tcggcaaggtcggtaatattggtgcgttccgccgg	35	2	57	7558.77	934.181	7452
1	1090	26	20	TRUE	QC-oligoB-AS-3_Target	Target Sequence	fef0a701a7ee32f4b29e3ebc08bef185		1	QC-oligoB-AS-3	gagttgctgttacatcagcgaatgtgcatggaacacactt	40		58	563.586	142.551	574
1	1091	27	20	TRUE	QC-oligoB-AS-3_Target	Target Sequence	fef0a701a7ee32f4b29e3ebc08bef185		1	QC-oligoB-AS-3	gagttgctgttacatcagcgaatgtgcatggaacacactt	40		52	493.192	121.624	495.5
1	1092	28	20	TRUE	QC-oligoB-AS-3_Target	Target Sequence	fef0a701a7ee32f4b29e3ebc08bef185		1	QC-oligoB-AS-3	gagttgctgttacatcagcgaatgtgcatggaacacactt	40		56	461.446	136.627	455
1	1093	29	20	TRUE	QC-oligoB-AS-3_Target	Target Sequence	fef0a701a7ee32f4b29e3ebc08bef185		1	QC-oligoB-AS-3	gagttgctgttacatcagcgaatgtgcatggaacacactt	40		56	478.946	161.339	446
1	1094	30	20	TRUE	QC-oligoB-AS-3_Target	Target Sequence	fef0a701a7ee32f4b29e3ebc08bef185		1	QC-oligoB-AS-3	gagttgctgttacatcagcgaatgtgcatggaacacactt	40		57	544.298	143.283	518
1	1095	31	20	TRUE		Probe Sequence	5bc05fa93ac719f3711b8a56396c8888		1073	W3110_542945_544180(AS)|Up_33_67	cgcacggttagccagtaaatcttcgcggtaaccgg	35	1	58	2446.53	622.298	2410
1	1096	32	20	TRUE		Probe Sequence	aeb3a0ea793a0105134f27e283a1cabf		1074	W3110_542945_544180(AS)|Dn_2_37	agaaagtcctgtctcaataattattgcgcaaaggga	36	1	58	7880.81	2163.15	8226.5
1	1097	33	20	TRUE		Probe Sequence	730cac947a619f1f72675a4bdeac8162		1075	W3110_544202_545251(AS)|Up_8_40	gctgggtcagcgccaaaagaggaaagccagggc	33	2	52	3820.83	652.534	3674.5
1	1098	34	20	TRUE		Probe Sequence	a582e41d2c2c9a2dfca626cccf612ece		1076	W3110_544202_545251(AS)|Dn_23_56	tgtgaagcatgactgcaattaacatacagggaaa	34	1	56	2545.11	694.909	2685
1	1099	35	20	TRUE		Probe Sequence	ba0c38c94d206a86d1f25ce678973c60		1077	W3110_545568_547235(S)|Up_33_67	gataccgtaatcgccacattaacactgctcgtgca	35	1	57	5378.6	1466.79	5335
1	1100	36	20	TRUE		Probe Sequence	5ebd83d5ac06217dc488b1bc0c28068e		1078	W3110_545568_547235(S)|Dn_33_67	caatgctgcggttatcgaacaaattcgtcgcgctc	35	2	58	3129.48	831.679	3206.5
1	1101	37	20	TRUE		Probe Sequence	71272d77a929312ffa05ca361b8629a6		1079	W3110_547245_547505(S)|Up_9_43	caaaccggttgtgcattaccaatggtcgccagtcg	35	1	58	2773.93	780.797	2821
1	1102	38	20	TRUE		Probe Sequence	9d0190f2ff3e8b8c0e1fea5736297096		1080	W3110_547245_547505(S)|Dn_61_96	gtatgccgatgctggtggttgagaacgtgaccgacg	36	1	52	25048.5	6838.3	27287
1	1103	39	20	TRUE		Probe Sequence	6f1b567a2a87cd9b7c17c49dd11cce3b		1081	W3110_547502_548503(S)|Up_33_67	gcgcatgtctgttcgaaggttgggcgaaagatgaa	35	2	56	6311.09	2642.63	7291.5
1	1104	40	20	TRUE		Probe Sequence	bd64351f6d5742bc0ea1772ba313580d		1082	W3110_547502_548503(S)|Dn_26_60	cctctgcttgccagtagtagcgcaccgaattatcg	35	1	56	2297.02	907.633	2499.5
1	1105	41	20	TRUE		Probe Sequence	9409b87ac9079548cb8b9475add068e7		1083	W3110_548514_549329(S)|Up_67_99	ctgaaagcatgggtattggttgaggaacgcgca	33	1	58	7863.17	3301.25	8931
1	1106	42	20	TRUE		Probe Sequence	55e449c66b1e130f385fdea30fe35980		1084	W3110_548514_549329(S)|Dn_65_96	aaatcaatatcgcaatatcgccagtgctgtac	32	2	58	1552.83	571.257	1678.5
1	1107	43	20	TRUE		Probe Sequence	26fcd535d075d21ce204ef944e1230e1		1085	W3110_549326_550219(S)|Up_49_83	agatacgctgctggggttctggcttggccaacaat	35	1	52	6673.31	1897.41	7056.5
1	1108	44	20	TRUE		Probe Sequence	bcf1a4d305c257d18de8f906f84b4c03		1086	W3110_549326_550219(S)|Dn_111_145	gcatcttatcaggcctacaatgggtaccggatcgg	35	1	56	697.196	202.32	686.5
1	1109	45	20	TRUE		Probe Sequence	64362a5e67f2b9c91ebe4a50bdd8df0b		1087	W3110_550414_551481(AS)|Up_14_48	acgcatcttatcaggcctacaatgggtaccggatc	35	2	56	708.5	250.13	668.5
1	1110	46	20	TRUE		Probe Sequence	13fd2668796de920128763bab10efe3d		1088	W3110_550414_551481(AS)|Dn_43_77	tgggctttgcgccagtcattcagacgctggtgcag	35	1	58	662.552	275.977	608
1	1111	47	20	TRUE		Probe Sequence	8e2f869d37f1f3a9fc3336eb5019c19b		1089	W3110_551478_551987(AS)|Up_21_55	cagacagcaatgcctaacggttcgcctgcctgacg	35	1	58	1196.95	409.656	1244
1	1112	48	20	TRUE		Probe Sequence	57a57d8ee2ea0c34a55e6cf04a27590a		1090	W3110_551478_551987(AS)|Dn_16_48	tgtggtgcacaactctcggctttagagggcaca	33	2	52	1093.02	368.159	1114.5
1	1113	49	20	TRUE		Probe Sequence	c53e1033601620886cedb95a65195207		1091	W3110_552105_552827(AS)|Up_65_99	tgcgtggctgtgaaatcagcaaagttgcgggtttt	35	1	56	2636.79	979.202	2947.5
1	1114	50	20	TRUE		Probe Sequence	cbad8c9e50ba8d52037f28d4aad84da6		1092	W3110_552105_552827(AS)|Dn_2_36	attactcgctaacggtcacgctttcaatgataacg	35	1	56	1152.02	466.319	1184
1	1115	51	20	TRUE		Probe Sequence	6b530d4fd42229b46f899f2aeb1e372e		1093	W3110_552830_553324(AS)|Up_41_73	ggtgatcgccggttcttccacgcagagatgaag	33	2	57	839.439	259.672	881
1	1116	52	20	TRUE		Probe Sequence	1fddd8f9466bbcf0a0ebe07a1b860756		1094	W3110_552830_553324(AS)|Dn_56_90	ggtggtgttatagcataaccgcacgatcggatcat	35	1	58	1939.33	937.038	2218.5
1	1117	53	20	TRUE		Probe Sequence	e6652e5631ba162b1b235a7a86a44afb		1095	W3110_553498_554883(S)|Up_33_67	attcgcgcgggaaatatgggtattatacgcaactc	35	1	58	605.259	170.397	630.5
1	1118	54	20	TRUE		Probe Sequence	2fdf8cfdf03fdeb1eb7edc9de6424ac3		1096	W3110_553498_554883(S)|Dn_21_55	agttttcgcatccggttatcgtctgcgccaccaca	35	2	52	914.308	328.753	963
1	1119	55	20	TRUE		Probe Sequence	dd5403ea1631deb0e249dff14a833819		1097	W3110_554919_555440(AS)|Up_45_79	ccacctggcgtcgtaagtaattgcgctattgccgg	35	1	56	3554.14	1720.96	3946
1	1120	56	20	TRUE		Probe Sequence	2393a098d798c096ead570b82d731207		1098	W3110_554919_555440(AS)|Dn_32_66	cagcatggatgaacggggcgtagagggcaaaagtc	35	1	57	4096.7	1759.76	4746
1	1121	1	21	TRUE		Probe Sequence	753b67fed3b3caaef234045350dfb186		1099	W3110_555548_555760(AS)|Up_7_41	caaaatgtcgatgctatcagcatggatgaacgggg	35	2	46	2087.24	692.542	2231.5
1	1122	2	21	TRUE		Probe Sequence	e357b8e65b1218b003781269212d24c8		1100	W3110_555548_555760(AS)|Dn_9_43	tcctgtggatcatgatattcaacgcacgcctgtag	35	1	52	2419.6	891.759	2645.5
1	1123	3	21	TRUE		Probe Sequence	ce2e2fed599f17c2ee208ae51b8e3dfd		1101	W3110_555762_556628(AS)|Up_33_68	gccttccagtttcagcaagtcgcacagctcaacgtg	36	1	52	1824.44	632.445	1968
1	1124	4	21	TRUE		Probe Sequence	424da28e40ac89ee21dd72a4e1a446ef		1102	W3110_555762_556628(AS)|Dn_13_45	tccatctgttacgtagatcgaaggggatgcgcc	33	2	53	962.377	335.711	912
1	1125	5	21	TRUE		Probe Sequence	f8fd99e67f792ae10e948a86fc3cca7f		1103	W3110_557099_557641(S)|Up_49_83	aatcggttatatacggatgtggagtcgataaatga	35	1	52	11575.5	3414.67	12103
1	1126	6	21	TRUE		Probe Sequence	99f93d0362cc37b0a7e5897dbec17b18		1104	W3110_557099_557641(S)|Dn_57_91	gttgtctgaagcggtatggtggcaatgtaaatcga	35	1	46	11025.2	1340.61	10836.5
1	1127	7	21	TRUE		Probe Sequence	f85331bc504181888a98b626d3edeb50		1105	W3110_557861_558553(S)|Up_65_99	tttttgccgtcaggaatacacaaggcgtattaact	35	2	52	12934.8	2139.53	12992
1	1128	8	21	TRUE		Probe Sequence	e8ac568af31af6d47187f5ba96d167b3		1106	W3110_557861_558553(S)|Dn_53_87	atattccgcagaggtatacctggtgtctggccgga	35	1	52	1440.44	359.155	1390
1	1129	9	21	TRUE		Probe Sequence	af8df08f9f0defeb8cd05e3ead586ce1		1107	W3110_558584_561187(S)|Up_17_51	ccgttaatgattatggttcagtaactccggtcaga	35	1	53	5038.94	1602.2	5126
1	1130	10	21	TRUE		Probe Sequence	cf2aa58b77e31c40e0ee1e4140d13294		1108	W3110_558584_561187(S)|Dn_53_84	gtgtctggcaaacatatcctgggctactgttt	32	2	58	3114.86	950.689	3298.5
1	1131	11	21	TRUE		Probe Sequence	c31b527e5e97905c36f74f1db342f0e7		1109	W3110_561229_562206(S)|Up_23_56	gttatttcggcagtttgcacacatcctggctcat	34	1	58	3107.78	1181.12	3386.5
1	1132	12	21	TRUE		Probe Sequence	1321ec283baf079aef050a45f002aa28		1110	W3110_561229_562206(S)|Dn_65_99	tgggcagttgaccctttaggaacgattaatatcaa	35	1	52	6631.48	1799.11	7018
1	1133	13	21	TRUE		Probe Sequence	33450fdf8eed23e8398e2d136c4d4f83		1111	W3110_562217_562732(S)|Up_66_99	tatttacgcgtcgattatcaatgaggtacggaga	34	2	56	6455.12	1869.18	6862.5
1	1134	14	21	TRUE		Probe Sequence	87a10773d0eb8b5f18b5569ec9e3c8a4		1112	W3110_562217_562732(S)|Dn_25_59	gcgtagtcgataagctctacaattgaatgcaaacc	35	1	57	3479.02	1181.2	3837
1	1135	15	21	TRUE		Probe Sequence	8e1e9a2cbe98d8fd5629a5d209551134		1113	W3110_562735_563367(AS)|Up_17_51	gccaattatcgagcgttagccagcggtgttcggcc	35	1	58	3297.22	896.798	3362
1	1136	16	21	TRUE		Probe Sequence	0bf6a5308421ebb6a670113440c5e6fe		1114	W3110_562735_563367(AS)|Dn_2_33	gttaccagtctcataggagcggacaattttcc	32	2	58	2834.52	843.758	2957
1	1137	17	21	TRUE		Probe Sequence	253cffce9487450bc338efa243926ef4		1115	W3110_563702_564865(AS)|Up_18_49	ctcagttggatagagcaacgaccttctaagtc	32	1	52	4126.08	679.33	4147.5
1	1138	18	21	TRUE		Probe Sequence	ba3535ef0c4cbb7712b7e2329e116a8f		1116	W3110_563702_564865(AS)|Dn_2_34	ttctttcctctgttatgccatcacccgcgctca	33	1	56	2727.16	729.6	2694
1	1139	19	21	TRUE		Probe Sequence	edffbad2d9b0a79a77ef367e6b33c884		1117	W3110_564985_565248(AS)|Up_65_99	gttgtgaggtacccggatattatcgtgaggatgcg	35	2	56	9409.75	2211.51	9870.5
1	1140	20	21	TRUE		Probe Sequence	a6cda989dfa2131d72a17b32f18c021d		1118	W3110_564985_565248(AS)|Dn_161_195	cgatgaactgacctgtatgacagcgcgaattaacc	35	1	58	2386.17	537.262	2416
1	1141	21	21	TRUE		Probe Sequence	a253df2436d9258b5399071bce6e8535		1119	W3110_565338_565574(S)|Up_6_38	ttcatgaaatcccgggaggtacgagtattgccg	33	1	58	1204.17	357.443	1234
1	1142	22	21	TRUE		Probe Sequence	f3da91c8e754deb14eeb93e9a19f0858		1120	W3110_565338_565574(S)|Dn_17_51	tattcattacctggggacgcataagagcttctgtg	35	2	52	2329.27	451.695	2335.5
1	1143	23	21	TRUE		Probe Sequence	89e277daee095f0cf1ca579212cca276		1121	W3110_565720_566028(S)|Up_24_57	taacaggcgcaaccgtaatctgatcttacccagc	34	1	56	1299.36	281.539	1284.5
1	1144	24	21	TRUE		Probe Sequence	4b69a7a29d07ee5e49c79b7d1e72f4fe		1122	W3110_565720_566028(S)|Dn_30_64	gagttcagcatcaaagcaatgtgccgcgtgctccg	35	1	56	1756.07	362.976	1797.5
1	1145	25	21	TRUE		Probe Sequence	9e9dd60a9c02738ab666db4fa556bd23		1123	W3110_566025_566891(S)|Up_51_85	agctggctatcctccaaaaggccgcgacatacttc	35	2	58	3035.16	685.991	3183
1	1146	26	21	TRUE		Probe Sequence	80d9cee3a32056e009eec050368d4036		1124	W3110_566025_566891(S)|Dn_67_99	gcaggaatcctggtcgttgatggtaaggtctgg	33	1	58	2698.81	596.023	2768.5
1	1147	27	21	TRUE		Probe Sequence	a084c536b2d4c650e103895760dd2f39		1125	W3110_566949_567134(S)|Up_56_90	ttacgtgggtaggatcaaccagcataaatcaggct	35	1	52	11214.8	2135.35	11395.5
1	1148	28	21	TRUE		Probe Sequence	4b889a57224f80ca0518a3799e7cb907		1126	W3110_566949_567134(S)|Dn_8_43	ggtgagttgagttcaaactgtagtacaattctctcc	36	2	56	8653.27	2187.23	9055.5
1	1149	29	21	TRUE		Probe Sequence	6a32960d0f75a3dbc21250cbb5006205		1127	W3110_567202_567534(S)|Up_34_68	gaaacaggtgagttgagttcaaactgtagtacaat	35	1	56	8137.71	1807.25	8516.5
1	1150	30	21	TRUE		Probe Sequence	bc4d951c234b2ff9567042276da30b52		1128	W3110_567202_567534(S)|Dn_104_139	gctttcaagattatggcgtaagaaaattgcaatacg	36	1	57	4942.4	1050.54	5087
1	1151	31	21	TRUE		Probe Sequence	2fe0a96852ded1add4a5506a494f36c6		1129	W3110_567582_567731(S)|Up_3_37	gtgccggtgtgttgattattaatttattgtcacga	35	2	58	10895	2289.43	11302.5
1	1152	32	21	TRUE		Probe Sequence	d96c6310b56af1e2659a4af4d252c78e		1130	W3110_567582_567731(S)|Dn_67_99	gccatagcatatatgcgattttcatcaccaggt	33	1	58	822.103	244.392	761.5
1	1153	33	21	TRUE		Probe Sequence	0ecff80626b6feabc715c996dd866ee0		1131	W3110_567789_569315(S)|Up_56_91	cccaccactaaggtttataaaagcatacgttagcag	36	1	52	3673.4	757.115	3710
1	1154	34	21	TRUE		Probe Sequence	1e9c5bd9a0f2a6aaf09f512ebf0c0d71		1132	W3110_567789_569315(S)|Dn_9_44	ctcggattttaagttatgctatggtgataaagtgca	36	2	56	3574.89	984.497	3677
1	1155	35	21	TRUE		Probe Sequence	0044526894435a45bfc259b40ae68e23		1133	W3110_569780_570331(S)|Up_17_51	ttgcatgaacattgcgcctttatgcataatgagat	35	1	57	6773.98	1953.52	6921
1	1156	36	21	TRUE		Probe Sequence	fdc4b8a2001360e173fe28c89c6d16fb		1134	W3110_569780_570331(S)|Dn_65_99	atcatgagattcatagggttaagcctcttatgcca	35	1	58	1109.5	315.955	1108
1	1157	37	21	TRUE		Probe Sequence	2c1664ee96ad1267d5d87c173223c303		1135	W3110_570341_571138(S)|Up_49_83	atcgcaaccgctgagataacaccagtttatgagat	35	2	58	2516.55	777.946	2612.5
1	1158	38	21	TRUE		Probe Sequence	df5c2e7e5eb684fb9e8c4c5b3c7b86c4		1136	W3110_570341_571138(S)|Dn_41_75	gggaaatcaacacggcataattatgtcaccggagc	35	1	52	2360.42	674.989	2423
1	1159	39	21	TRUE		Probe Sequence	f7c50bf86561232ded8f36553a3f4a24		1137	W3110_571353_571808(S)|Up_2_34	atgcgcacatacaatccaaactctcttctccct	33	1	56	3932.04	1580.66	4351
1	1160	40	21	TRUE		Probe Sequence	959f6a90c695d36f2dbbad6cedc596f1		1138	W3110_571353_571808(S)|Dn_33_67	cacatctacagagtaccaaatcgtcgtaagcgtaa	35	2	56	2979.82	1008.22	3181
1	1161	41	21	TRUE		Probe Sequence	6cea8f518bc9615397e2ce6a526a5c11		1139	W3110_571808_571978(S)|Up_26_60	atgaatattggttgccacctgactattccacagag	35	1	58	4959	2019.21	5350
1	1162	42	21	TRUE		Probe Sequence	5f66e2f5cced192cb01810689124c206		1140	W3110_571808_571978(S)|Dn_65_99	cctgaaacgtctgtactggcacatatccggctgac	35	1	58	2803.45	988.276	3073
1	1163	43	21	TRUE		Probe Sequence	31c7a59ce1e1e0f62a736306a7c15e2e		1141	W3110_571971_572261(S)|Up_31_62	caacactgctcggatataccgccagcttggtt	32	2	52	1537.5	492.804	1559
1	1164	44	21	TRUE		Probe Sequence	40b54279c808018eb2697b5176d1a73e		1142	W3110_571971_572261(S)|Dn_25_59	ggcctccgagcaataatcgctattaccgccataat	35	1	56	2664.54	926.216	2925.5
1	1165	45	21	TRUE		Probe Sequence	fe5950b201c674e27450ba6515f0ebc0		1143	W3110_572258_572620(S)|Up_43_77	gctggaaggtatggcgagaacacaggttatctggc	35	1	56	10422.1	2476.72	10837.5
1	1166	46	21	TRUE		Probe Sequence	bf091bc47a85198c5b6971fca26d9b6d		1144	W3110_572258_572620(S)|Dn_41_75	ggggcgtctgcgcttatatcgtttccccggttctg	35	2	58	964.121	319.781	979.5
1	1167	47	21	TRUE		Probe Sequence	5d1a54faa3b825b41195783beff417f5		1145	W3110_572617_572757(S)|Up_11_45	gatgctcaggtcgttgattaccgcgttgtgaagat	35	1	58	3402.12	985.826	3577
1	1168	48	21	TRUE		Probe Sequence	8b06a896ff5a5d5d5cfcb0f70772e2a6		1146	W3110_572617_572757(S)|Dn_63_97	tctgatttttgtggagtaagttgatgcgtgatatt	35	1	52	11936.4	3514	13093
1	1169	49	21	TRUE		Probe Sequence	db5e83893aa3b69d0b7fa8d64c1c06e8		1147	W3110_572843_573226(S)|Up_2_35	agcaggagtatgaagtcagagataacaatcaact	34	2	56	8170.91	2847.9	8960.5
1	1170	50	21	TRUE		Probe Sequence	95566ae1b058fbb6fd4607ca9464ee8c		1148	W3110_572843_573226(S)|Dn_38_72	cgttgagacgcccccaaaaataaagggtaatatat	35	1	56	1658.02	420.921	1713
1	1171	51	21	TRUE		Probe Sequence	442c1a1bc06e65ccce6cb9ff04e85b30		1149	W3110_573624_574640(AS)|Up_41_76	gccttgaatcagcctatttagaccgtttcttcgcc	35	1	57	7403.28	3000.74	8400
1	1172	52	21	TRUE		Probe Sequence	7d6efc587246813b9a63f6a119a6fb53		1150	W3110_573624_574640(AS)|Dn_22_56	tcgcaccttccttagtgaagtcatttttgtcaagc	35	2	58	434.793	144.312	413.5
1	1173	53	21	TRUE		Probe Sequence	148660246b79a333515e3caec781b174		1151	W3110_573972_574328(S)|Up_68_100	cggcatcggctgagacaaattgctcctctcca	32	1	58	1150.66	312.387	1168.5
1	1174	54	21	TRUE		Probe Sequence	8eb6fdefec1b2c143f6ad920736c54cd		1152	W3110_573972_574328(S)|Dn_51_85	cgccatcgctcaggttgtaccaatgctgcatgcag	35	1	52	3354.08	1457.55	3641
1	1175	55	21	TRUE		Probe Sequence	0eb8c6df41594b3fd82f7e3cd9cdd13f		1153	W3110_574645_575772(AS)|Up_40_74	aaggtaagttgatgactcatgatgaaccctgttct	35	2	56	19898.8	10972	24895.5
1	1176	56	21	TRUE		Probe Sequence	00d0b005bcf25c350fabc861e3ec790d		1154	W3110_574645_575772(AS)|Dn_39_80	tctcgtttgatttgtgaagtagatctctatttttatctgaac	42	1	57	5835.09	2777.72	7116
1	1177	1	22	TRUE		Probe Sequence	5d42a130670ebe379a248ff663ea632a		1155	W3110_576285_576500(S)|Up_33_67	actccgagtctgttacgtttcgtagtattccctca	35	1	52	5667.92	3037.9	7042
1	1178	2	22	TRUE		Probe Sequence	4e7c228713f9d26202bcca03dd5153bc		1156	W3110_576285_576500(S)|Dn_41_75	tggcggagcaattgctatagcatcagtgttaatca	35	2	58	838.517	347.891	847
1	1179	3	22	TRUE		Probe Sequence	7e961dec62946ecea58e270bb777e424		1157	W3110_576500_576997(S)|Up_12_46	gtagcctggtatttggcctgctgacgtacctgaca	35	1	58	11474.6	5839.96	13741
1	1180	4	22	TRUE		Probe Sequence	aae533966dd7436687bcce2d2f515600		1158	W3110_576500_576997(S)|Dn_5_39	agtaaccgcgattatatccgctctgattatctgca	35	1	58	1485.64	613.932	1626.5
1	1181	5	22	TRUE		Probe Sequence	9dfb44125e6fe2ff2083602f980b265f		1159	W3110_576994_577455(S)|Up_44_77	aaaggcctgatgactcgtcgtgagattgagcgtg	34	2	57	6264.46	2379.89	6955
1	1182	6	22	TRUE		Probe Sequence	3542f0bb66d1d6b715553b04dcefb304		1160	W3110_576994_577455(S)|Dn_41_75	gcaatacacacgcgcttccagcggagtataaatgc	35	1	46	2759.74	836.137	2750
1	1183	7	22	TRUE		Probe Sequence	f0cb5aa5668371ee127596385d4e6c83		1161	W3110_577214_577396(S)|Up_54_88	cgtgatgttgctgcgctcgatgcaaaatacacgaa	35	1	52	10503.8	2953.83	11337
1	1184	8	22	TRUE		Probe Sequence	31b35edcbfe255ab5205fd3beba3a63d		1162	W3110_577214_577396(S)|Dn_40_74	ttaatgagcagtgcagatagagctgaccatatcga	35	2	52	7127.35	2377.21	7585.5
1	1185	9	22	TRUE		Probe Sequence	be937961a1f1a47d2e100c236984dcb3		1163	W3110_577487_577780(AS)|Up_50_84	taatgagcagtgcagatagagctgaccatatcgat	35	1	53	8589.64	3054.53	9607
1	1186	10	22	TRUE		Probe Sequence	2e412912f55a19eb2c4b4bdcc5f1df31		1164	W3110_577487_577780(AS)|Dn_16_50	gctttttgaagttcgcagaatcgtatgtgtagaaa	35	1	52	5118.56	2128.48	5692.5
1	1187	11	22	TRUE		Probe Sequence	4c33f8c155b1334081b74f31b801475b		1165	W3110_578071_578481(AS)|Up_25_59	cagggtttagcgcgtacatgtattgtattatgcca	35	2	52	6044.35	2742.59	7128.5
1	1188	12	22	TRUE		Probe Sequence	3519d60e935e74b23a29d15eec6e6fed		1166	W3110_578071_578481(AS)|Dn_15_49	atgtgatacgagggcgcgtagtttgcattatcgtt	35	1	46	4496.17	1133.16	4708
1	1189	13	22	TRUE		Probe Sequence	9b4d31528cf970aad3a6b4d36ceed0b1		1167	W3110_578767_578973(S)|Up_9_43	atgtaaggccaacgtgctcaaaccttcatacagaa	35	1	52	8143.02	2563.03	8883
1	1190	14	22	TRUE		Probe Sequence	09fc3d1ed710a05ec0eddd696f133e77		1168	W3110_578767_578973(S)|Dn_8_43	aactgctaatcattcaaactacttaacctgtgacag	36	2	53	1878.64	656.355	2036
1	1191	15	22	TRUE		Probe Sequence	871c8cad1632058410dae4e2aa0c7266		1169	W3110_579721_580266(S)|Up_28_62	acgacaggtgctgaaagcgagctttttggcctctg	35	1	52	3762.96	1159.8	3999.5
1	1192	16	22	TRUE		Probe Sequence	1c620f9aed1ba29fa20e211924208c0f		1170	W3110_579721_580266(S)|Dn_30_61	ttcgctcactgttcaggccggagccacagacc	32	1	52	2251.19	699.062	2293
1	1193	17	22	TRUE		Probe Sequence	45866d92f90511b9ad5af6add3ce37a7		1171	W3110_580421_580984(S)|Up_25_59	gctaattactatctcccgaaagaatccgcatacca	35	2	46	10103.9	3213.48	11241.5
1	1194	18	22	TRUE		Probe Sequence	7c28a4a50c38177c2721295f395fa6a0		1172	W3110_580421_580984(S)|Dn_65_99	cctgaagcggaaaacattactacagtaccttgaac	35	1	52	3739.38	839.652	3937
1	1195	19	22	TRUE		Probe Sequence	e7a2f7d0909c4d5c1e4696e03d264353		1173	W3110_581039_581623(AS)|Up_3_37	tgcacctgatattgagtggcctacgaaccctgtca	35	1	52	4186.94	1374.26	4551
1	1196	20	22	TRUE		Probe Sequence	fb0943aa5bd413d99bf9664fcb9f321c		1174	W3110_581039_581623(AS)|Dn_3_37	cccaccagtcataaagctttagggtaagtggtgtg	35	2	52	2078.96	616.174	2100
1	1197	21	22	TRUE		Probe Sequence	106de2cb3353e35e87a8249778c27b49		1175	W3110_581762_581947(S)|Up_56_95	tttgtgaattaaatcaattatggcaatgaattacaagggg	40	1	52	9576.54	2669.2	10244
1	1198	22	22	TRUE		Probe Sequence	8e763524a94d66b8aa8ebcfd3ad45acf		1176	W3110_581762_581947(S)|Dn_33_67	cacttccgtagcaccagatatcgagtggcttattc	35	1	46	1124.41	269.765	1119
1	1199	23	22	TRUE		Probe Sequence	b99e2230393723b4182c1da6b1678ec4		1177	W3110_582568_583317(S)|Up_14_51	tgcacatcatcctgattatgattgtgtatttaattggt	38	2	52	14965.9	2973.15	15202.5
1	1200	24	22	TRUE		Probe Sequence	abe44961d9c514c8ada3b2ceb767280f		1178	W3110_582568_583317(S)|Dn_61_97	gtgatattctggaaccattaatttgtaattgggttgc	37	1	52	10300.2	1458.75	10544.5
1	1201	25	22	TRUE		Probe Sequence	71c3b4173fc169ebc0768d5530e5d492		1179	W3110_583567_584520(AS)|Up_41_75	gaaatggctagttattccccggggcgattttcacc	35	1	52	8344.37	1696.47	8039
1	1202	26	22	TRUE		Probe Sequence	f193694c5abb5148751fd3c9f5077d9c		1180	W3110_583567_584520(AS)|Dn_50_88	tctaacttaatgagtcaattacatattgctccactgttt	39	2	52	6833.19	1283.74	7091.5
1	1203	27	22	TRUE		Probe Sequence	fba8f6bce2dcd97d6ffec85544b77be6		1181	W3110_585034_585795(AS)|Up_4_36	taggaacttctaagtcgtgggccgcaggttcga	33	1	46	13444.9	2035.44	13802
1	1204	28	22	TRUE		Probe Sequence	aec62e090b868a3298fa98480be44282		1182	W3110_585034_585795(AS)|Dn_9_43	cctcagatatcagaaactccgctcaaaggatctat	35	1	52	8182.19	1916.22	8766.5
1	1205	29	22	TRUE		Probe Sequence	bb83b17de8441628902497b8bfcda4c4		1183	W3110_585978_586868(AS)|Up_47_82	tgatgagagcgaaagaggtaagccaggtcgtacccg	36	2	52	15734.9	2159.25	15985.5
1	1206	30	22	TRUE		Probe Sequence	fc39ec73e2a68a1e8fcfbc1940be870d		1184	W3110_585978_586868(AS)|Dn_33_67	tgttgcgctctccgttacgttgattaatcgcctta	35	1	53	4533.66	1014.96	4672
1	1207	31	22	TRUE		Probe Sequence	605b334af6d8880ddd793a5d3f44bb23		1185	W3110_586869_589841(AS)|Up_2_35	ctatctcggttttgtggttgccagataatacctt	34	1	52	13094	3504.33	13826.5
1	1208	32	22	TRUE		Probe Sequence	76d6d0fe85b97c543a85f90d6ed1bfa8		1186	W3110_586869_589841(AS)|Dn_41_75	tgctttgagtaatagtgattgcatcgaaacttgta	35	2	52	7954.63	2360.26	8511
1	1209	33	22	TRUE		Probe Sequence	7aafa47cc95663f9ddef5f586f604713		1187	W3110_589828_592065(AS)|Up_65_99	gcagtaaaccagaccatccgatgacgcgattaagg	35	1	46	3391.48	492.335	3334.5
1	1210	34	22	TRUE		Probe Sequence	d96e7aa2b44a0c56d4f49078d8c4c6aa		1188	W3110_589828_592065(AS)|Dn_9_43	cttacattaacgctggttatgtttagggtggcgta	35	1	52	4708.5	914.979	4596.5
1	1211	35	22	TRUE		Probe Sequence	e10ef03f4cb157efabadffb3848b457e		1189	W3110_592215_593657(AS)|Up_66_98	acactggttataaaagttgccgtttgctgaagg	33	2	53	14489.3	2337.76	14091
1	1212	36	22	TRUE		Probe Sequence	b5f0d2b555b04a57fa9a49104b691b26		1190	W3110_592215_593657(AS)|Dn_33_67	acggtctgaattagcttcggctcaaagtcgttgtc	35	1	52	6469.56	1316.1	6497.5
1	1213	37	22	TRUE		Probe Sequence	6073c442c87822af75f22796b4828046		1191	W3110_593647_594330(AS)|Up_90_124	cttttactgagtggatcatgatccatgcaaaggcg	35	1	52	2827.98	661.457	2804.5
1	1214	38	22	TRUE		Probe Sequence	005da778441b7da7027d25038d613396		1192	W3110_593647_594330(AS)|Dn_17_51	gcccgggcaattctagagtagcgggatcagatggc	35	2	46	3752.17	623.365	3703
1	1215	39	22	TRUE		Probe Sequence	a3b220303173500423d2b74c59277c32		1193	W3110_594487_595860(S)|Up_46_80	tcagagcctggcgagtaaagttggcggcataaaat	35	1	52	6665.62	1567.05	6612.5
1	1216	40	22	TRUE		Probe Sequence	679558ef325899e161ef755949d569dc		1194	W3110_594487_595860(S)|Dn_167_199	gcactgcaagtcgcaatgttcagtctgtttacc	33	1	52	2517.63	612.71	2529.5
1	1217	41	22	TRUE		Probe Sequence	6d15ccb39ac992b2b5bfbcd99238039c		1195	W3110_596018_596350(S)|Up_51_89	tgcaactcgaattatttagagtatgacttttaactccag	39	2	52	4376.58	1280.79	4621.5
1	1218	42	22	TRUE		Probe Sequence	02604ff311f4f42716a43f92f315123a		1196	W3110_596018_596350(S)|Dn_65_99	tttctgcggcaggttttacctgggttgcaaaggcg	35	1	52	854.077	239.301	840.5
1	1219	43	22	TRUE		Probe Sequence	29a2ac929a0a83ac5d74e11c311c3d2f		1197	W3110_596366_597589(S)|Up_57_91	attacaggatattaaagtcagccagtaacccaggt	35	1	46	10243.7	2126.63	10387
1	1220	44	22	TRUE		Probe Sequence	18d428f71f146eeeb52c59e7433e1303		1198	W3110_596366_597589(S)|Dn_9_43	ccaatgattgaatggattattcgtcgctcggtggc	35	2	52	4561.56	1169.42	4868.5
1	1221	45	22	TRUE		Probe Sequence	c55e9f8f7986efa49f57ae63f3fbd7d2		1199	W3110_597601_600744(S)|Up_65_99	gaaagtgctacccatgcgcattgagggaataacca	35	1	52	5875.6	1562	6189.5
1	1222	46	22	TRUE		Probe Sequence	d624a8d0036ac53cd36f9adc376b80e8		1200	W3110_597601_600744(S)|Dn_28_59	gattgtgtcttgcgacgatgggcactaaatgt	32	1	52	2449.04	483.64	2420.5
1	1223	47	22	TRUE		Probe Sequence	7d40b0fb41a7075a771f146fdf8cb456		1201	W3110_600846_602222(S)|Up_28_59	ttgtgtcttgcgacgatgggcactaaatgtta	32	2	52	2259.29	465.635	2183
1	1224	48	22	TRUE		Probe Sequence	77b9b12e919cd662a11a0dc270268753		1202	W3110_600846_602222(S)|Dn_16_51	tccgacaaaacgatgtcaaccatccgaaaccgctct	36	1	46	5488.2	1303.57	5808.5
1	1225	49	22	TRUE		Probe Sequence	5838216a31d4b4b33f7275e9b1e3ae74		1203	W3110_602303_603550(AS)|Up_2_36	acgctgcgtcggaaataaggcattcacgctacatc	35	1	52	4188.85	944.612	4188
1	1226	50	22	TRUE		Probe Sequence	60022a794dbab5d165875d6965b1801e		1204	W3110_602303_603550(AS)|Dn_43_77	acagggttatgcaaatcaggagaatctgagaggaa	35	2	52	8155.98	2031.28	8720.5
1	1227	51	22	TRUE		Probe Sequence	4ec0aecbaac4a0212647c53ddf203127		1205	W3110_603658_604311(AS)|Up_27_61	cggctgaaacagggttatgcaaatcaggagaatct	35	1	53	6884.23	1877.77	7399
1	1228	52	22	TRUE		Probe Sequence	53fd1d4d99d671e6c8ebc323a050dcbc		1206	W3110_603658_604311(AS)|Dn_26_60	gcgtgccagcagattacaaggttcaacgagaaatg	35	1	52	5730.67	1705.07	6062
1	1229	53	22	TRUE		Probe Sequence	53fd1d4d99d671e6c8ebc323a050dcbc		1207	W3110_604405_604773(AS)|Up_32_66	gcgtgccagcagattacaaggttcaacgagaaatg	35	2	46	5386.48	1419.03	5500.5
1	1230	54	22	TRUE		Probe Sequence	99f432dd1d9ea2de8993bd44faf03169		1208	W3110_604405_604773(AS)|Dn_53_86	gataatcgacgtttaatccgccagcgagaaccag	34	1	46	4953.83	1190.29	4966
1	1231	55	22	TRUE		Probe Sequence	229f91ad26b90ad97c3c7bae30172da2		1209	W3110_604838_605086(AS)|Up_17_51	gcagtgattgcttatccataaacgttcctttaggc	35	1	52	2952.25	1083.64	3116
1	1232	56	22	TRUE		Probe Sequence	469184846b0c16f1ac4bfe4b815ca9cf		1210	W3110_604838_605086(AS)|Dn_31_65	tgtcagggatattcttctgtaaggcaattcccggc	35	2	53	9995.23	3491.09	10646
1	1233	1	23	TRUE		Probe Sequence	fdfb348e56f3d8aa013a3746ee39039e		1211	W3110_605152_606270(AS)|Up_2_34	tgcggtggtcaaggtttctaaagggtgtttcat	33	1	52	8383.12	4670.86	10699
1	1234	2	23	TRUE		Probe Sequence	ef078608adba53307f93908ad66af92d		1212	W3110_605152_606270(AS)|Dn_33_67	tatagaagtcggagcggctgggcgagatgcggaag	35	1	58	6919.72	3066.26	8418
1	1235	3	23	TRUE		Probe Sequence	5b4c8ec635d3a6b23950be4b87c2a55c		1213	W3110_606723_606875(S)|Up_58_90	atttggatggtagtcccttcttcgcatggaggc	33	2	58	5238.12	2762.51	6020.5
1	1236	4	23	TRUE		Probe Sequence	57d53cf4d495899f014b4a14d0e54994		1214	W3110_606723_606875(S)|Dn_61_95	atgatttaacgtgccgatgaattactctcacgata	35	1	57	3397.61	1531.57	3918
1	1237	5	23	TRUE		Probe Sequence	81136d5c4d63e4e52fa598436336aeaf		1215	W3110_606952_608064(S)|Up_5_39	ttacgaaccgaagaagtagccgttgtgcggggagt	35	1	57	3256.19	1309.12	3479
1	1238	6	23	TRUE		Probe Sequence	b79d41b22161fe02768c63cc5e58dc20		1216	W3110_606952_608064(S)|Dn_33_67	ggagcttacaggtggccattcgtgggacagtatcc	35	2	52	8532.15	2995.96	9640.5
1	1239	7	23	TRUE		Probe Sequence	dc715a4ad1217ced841a863cde43acac		1217	W3110_607376_607684(AS)|Up_61_96	ggcgactacatatgggatatgatcctcatacctgtc	36	1	58	1564.29	486.651	1619.5
1	1240	8	23	TRUE		Probe Sequence	047c3f1258e6c7672551fe780ccacaac		1218	W3110_607376_607684(AS)|Dn_47_81	aacccgactgctcagcgagaatcgtcgaaaaggac	35	1	58	937.741	299.536	971.5
1	1241	9	23	TRUE		Probe Sequence	e3ce96b9cb64531fd1dab21a9587c0ce		1219	W3110_608346_608975(AS)|Up_35_68	acctgctttacactttcgcccgtggtcagtgatg	34	2	58	577.172	213.844	592.5
1	1242	10	23	TRUE		Probe Sequence	fbfaaf325720290b2d17354b3908ad97		1220	W3110_608346_608975(AS)|Dn_47_81	atcaggcctacatggtcctgcaatatattgaattg	35	1	57	1011.75	397.708	1062
1	1243	11	23	TRUE		Probe Sequence	88367573ee85ff278a35cd037f3455c8		1221	W3110_609141_611381(AS)|Up_5_39	ggaggtatgcgtagttttcatatcgaccatattcg	35	1	57	9341.09	4865.32	11271
1	1244	12	23	TRUE		Probe Sequence	8faa929ef4ef37fd250be6ebfe04a5fe		1222	W3110_609141_611381(AS)|Dn_24_55	acgaattgcaactgtcgggcatggtcgtcatc	32	2	52	1692.71	617.326	1792
1	1245	13	23	TRUE		Probe Sequence	669aa3bc308ca934b96c37f61e838990		1223	W3110_611702_612826(S)|Up_51_84	ctggtggcagtcgaaacatggcccggaatggcag	34	1	58	4825.36	1643.77	5244.5
1	1246	14	23	TRUE		Probe Sequence	2c44062032eb60461aaa4c9270b08e24		1224	W3110_611702_612826(S)|Dn_2_36	tatggcattcagtaatcccttcgatgatccgcagg	35	1	58	6214.29	2597.73	7149
1	1247	15	23	TRUE		Probe Sequence	fae384280f795133750431b1d45bb98f		1225	W3110_612829_613047(S)|Up_65_99	ctctggcaaccacttttccatgacaggagttgaat	35	2	57	10847.1	4664.31	12449
1	1248	16	23	TRUE		Probe Sequence	75551e018d0ae27072e391885260984a		1226	W3110_612829_613047(S)|Dn_2_34	ccagcatttacctttggtcgccgcacagcccgg	33	1	57	2946.81	1126.76	3087
1	1249	17	23	TRUE		Probe Sequence	12e1c49f273f0e9902cf2196d04d9ccb		1227	W3110_613044_616925(S)|Up_57_91	gtactctgacaccgacgaattttacccagttgcag	35	1	52	4128.15	1108.15	4307
1	1250	18	23	TRUE		Probe Sequence	6f97b4274f1291e7c4e27ed88b717812		1228	W3110_613044_616925(S)|Dn_130_164	cttcagcttcggataattatcaccaactggtaaag	35	2	58	6599.76	2365.49	7131.5
1	1251	19	23	TRUE		Probe Sequence	1045f93ef31b11eb74296f5b01e58be8		1229	W3110_617141_618274(S)|Up_18_52	agcttcggataattatcaccaactggtaaagtgag	35	1	58	4448.59	1608.53	4707
1	1252	20	23	TRUE		Probe Sequence	6dd702d0969560adc547bd84656f7432		1230	W3110_617141_618274(S)|Dn_49_83	gttccggcaactggatcgtcaatgatcatgcagcg	35	1	57	3166.58	1085.43	3329
1	1253	21	23	TRUE		Probe Sequence	bda2fb36b8b7316a5fc9b41425b14f24		1231	W3110_618271_619086(AS)|Up_32_64	ggtggcgtgctgttgcgctatgcgatggcatcc	33	2	57	15896.9	5311.49	17336
1	1254	22	23	TRUE		Probe Sequence	54937bac997db97d9e420238f81d2ff6		1232	W3110_618271_619086(AS)|Dn_65_99	cgccaaccggaagttgatacggcataaacagttgt	35	1	52	2405.48	635.199	2496.5
1	1255	23	23	TRUE		Probe Sequence	5d310994fc367a5b958d48dc161fe630		1233	W3110_619083_620075(AS)|Up_43_77	tatatttgccatatcccagggttaactgttcgccg	35	1	58	7481.47	2037.11	7678
1	1256	24	23	TRUE		Probe Sequence	db07ede7fd6c074c1277c266fbb8828f		1234	W3110_619083_620075(AS)|Dn_17_51	tacgtcgcacgaggaagatcagcaccggtgcacca	35	2	58	3403.78	853.726	3379.5
1	1257	25	23	TRUE		Probe Sequence	cdbf196f7d337b1d66e347c0bc6375a9		1235	W3110_620072_621076(AS)|Up_65_99	caaacaggtgatgagtaatcggcgagagacgtaaa	35	1	57	5351.44	892.434	5332
1	1258	26	23	TRUE		Probe Sequence	51b44d151e08cafdab6f7307b98bc23c		1236	W3110_620072_621076(AS)|Dn_48_84	ggatatgttagcatgtgcagcctaagaataggtattt	37	1	57	4313.77	1001.34	4517
1	1259	27	23	TRUE		Probe Sequence	ebad84acbac155a4ac16a24af6e652c3		1237	W3110_621187_622437(S)|Up_32_68	tatttggatatgttagcatgtgcagcctaagaatagg	37	2	52	3956.02	630.246	3939.5
1	1260	28	23	TRUE		Probe Sequence	a0c56c46888db0a18611b2012337849b		1238	W3110_621187_622437(S)|Dn_29_61	agcacttgcatggcgctgtagtaatccagacgg	33	1	58	596.121	180.047	551.5
1	1261	29	23	TRUE		Probe Sequence	720d07dd63df4310301a355eacdaedbe		1239	W3110_622441_623397(AS)|Up_65_98	cgccgccgcaggtgacagcgtccgacagttaatg	34	1	58	2295.9	461.098	2291
1	1262	30	23	TRUE		Probe Sequence	06f1627fa1803eb174f9b49e5d402f4c		1240	W3110_622441_623397(AS)|Dn_7_42	gcttcctgttattaataaggttaagggcgtaatgac	36	2	58	2787.03	702.97	2933.5
1	1263	31	23	TRUE		Probe Sequence	4b57ef060d016ad709836564046cc3ed		1241	W3110_623772_624947(S)|Up_2_33	ctcaagagttgacatagtgcgcgtttgctttt	32	1	57	4585.53	1280.54	4881
1	1264	32	23	TRUE		Probe Sequence	7217c4ec30de0293f29f6f90f1c49aa0		1242	W3110_623772_624947(S)|Dn_2_33	gagcgaggatgagcattccattcacccgctgg	32	1	57	3242.51	759.315	3396
1	1265	33	23	TRUE		Probe Sequence	98afedeb7abfee68aa62a9683b26edb6		1243	W3110_624957_626567(S)|Up_25_59	ttgggtgagtggcgcgaaacaggcgtcaaactttc	35	2	52	6502.27	1137.87	6416.5
1	1266	34	23	TRUE		Probe Sequence	fc8b2bcf0c9196db163c03195785ac9a		1244	W3110_624957_626567(S)|Dn_34_66	ggcttacgcactgccggagtctcacgatattcc	33	1	58	2191.24	548.187	2149
1	1267	35	23	TRUE		Probe Sequence	f9dafab02a139df01976566d13d7f439		1245	W3110_626581_627438(S)|Up_62_95	gctggcgtcacgcgcatcagcctgaaggagagaa	34	1	58	1571.6	414.908	1570
1	1268	36	23	TRUE		Probe Sequence	1296f65600c27af12d0287f75c2f5655		1246	W3110_626581_627438(S)|Dn_27_61	gtaaccggcgcaggtaaaggtatcggctacgccac	35	2	57	2904.7	586.643	2826
1	1269	37	23	TRUE		Probe Sequence	555524292cf268a20607e74f40b8c1cb		1247	W3110_627438_628184(S)|Up_11_46	aaagtgcatggtgatatcgactttgtcatgctggcg	36	1	57	2918.04	711.65	2900
1	1270	38	23	TRUE		Probe Sequence	f12895f6d1a7f346d1ecf6278a137fe0		1248	W3110_627438_628184(S)|Dn_9_43	tggaaacgccatttaacgctcgacgaactgaacgc	35	1	52	3138.62	715.821	3195.5
1	1271	39	23	TRUE		Probe Sequence	45fe8c428ae6d5859835bb0a023816b3		1249	W3110_628187_628600(S)|Up_33_67	acctcgccagccatattaccctacaggatattgtg	35	2	58	2045.52	431.285	2070
1	1272	40	23	TRUE		Probe Sequence	75de3908740b5b3b5cfb3526cbb89517		1250	W3110_628187_628600(S)|Dn_22_54	ttgcaggaaaactcggttaacggagtgatcgag	33	1	58	4793.6	986.677	4775.5
1	1273	41	23	TRUE		Probe Sequence	bd4cb817bb701d6a9a591c761c7336cb		1251	W3110_628781_630886(S)|Up_2_36	caactccgatttacatggttgctgtgttgttaaat	35	1	57	9899.32	2475.14	10454
1	1274	42	23	TRUE		Probe Sequence	488345b72e9a14e38d65d2ec8a6aa4a6		1252	W3110_628781_630886(S)|Dn_19_50	atgttggcgaatgttggcttagtgcccagggt	32	2	57	9802.67	2183.22	9835
1	1275	43	23	TRUE		Probe Sequence	43713eabcfd4ac6fd4dd19a249d9cec7		1253	W3110_631069_631266(S)|Up_7_41	actgaccgagcgcgttgatagcatttgtaggccgg	35	1	52	3665.15	890.146	3702.5
1	1276	44	23	TRUE		Probe Sequence	cc0a4bb6bc453d94c1da9f0b53658280		1254	W3110_631069_631266(S)|Dn_49_83	caacgtatctggtgtcagcgtgactggcaggtaat	35	1	58	1248.86	315.295	1270
1	1277	45	23	TRUE		Probe Sequence	c086f967dbf41e20622ccca8869c449e		1255	W3110_631276_632364(AS)|Up_2_34	ccgatcaaacgccgatgacctacgaagagtttt	33	2	58	4502.69	1044.99	4637.5
1	1278	46	23	TRUE		Probe Sequence	1cdca66584d42d8fa1d5ac2782e34df5		1256	W3110_631276_632364(AS)|Dn_27_61	agacatctaaacgtcttgattgccaaatactagca	35	1	57	5665.96	1465.7	5953
1	1279	47	23	TRUE		Probe Sequence	30646ef28f35a45efebd64759e3a30d2		1257	W3110_632473_633633(S)|Up_23_57	tctaaacgtcttgattgccaaatactagcatcgtg	35	1	57	5270.65	1203.23	5384
1	1280	48	23	TRUE		Probe Sequence	462c9170ac72fe87120bf1e829878de4		1258	W3110_632473_633633(S)|Dn_17_51	gcgcgggaatattgacggtcggcaaacaactcttg	35	2	52	6898.73	957.736	6906.5
1	1281	49	23	TRUE		Probe Sequence	07ee05dcfacd9994ec78cb1624747caa		1259	W3110_633634_634263(AS)|Up_40_71	tgttttgccaagaaggaatcgacgttgctggc	32	1	58	3339.29	782.962	3398.5
1	1282	50	23	TRUE		Probe Sequence	0e4fdf6552c05e95017e52cdaf3f4389		1260	W3110_633634_634263(AS)|Dn_65_99	atgataatgcccgacaccagtaatcgttattgagt	35	1	58	2664.31	534.812	2740.5
1	1283	51	23	TRUE		Probe Sequence	3bcbab11591931636d9ca19dd732a1f3		1261	W3110_634236_635456(AS)|Up_66_99	ggcaagctggcgagaaattgcgttaaatcctgcg	34	2	58	11107.7	2559.18	11781
1	1284	52	23	TRUE		Probe Sequence	3f76401b71836a30b71e2faf403ec58a		1262	W3110_634236_635456(AS)|Dn_9_43	gctctctgaacgttacagggtgatcagtgagataa	35	1	57	4057.86	1230.51	4231
1	1285	53	23	TRUE		Probe Sequence	3c1ab5e2a62d1a723d2df6e2796b4109		1263	W3110_635603_636505(AS)|Up_49_85	cgcgctgtgaataaatagatgaaagttatagtagctg	37	1	52	12078.4	2836.25	12436.5
1	1286	54	23	TRUE		Probe Sequence	3e5a62847cba37b381577a0f302a99ef		1264	W3110_635603_636505(AS)|Dn_2_42	cactactccggttatatttttcttccatgatatattcactt	41	2	52	9897.69	2617.9	10372
1	1287	55	23	TRUE		Probe Sequence	bf821e386e068e9294435754f768c9f2		1265	W3110_636714_637460(AS)|Up_65_99	gcagggatatagttcaaccatccatgaattacctt	35	1	58	10293.8	3652.18	11582.5
1	1288	56	23	TRUE		Probe Sequence	234e18a75470bf1dd3cbd080beadc281		1266	W3110_636714_637460(AS)|Dn_53_87	actgtcataggtaagagcttagatcaggtgattgc	35	1	58	3002.59	819.387	3068.5
1	1289	1	24	TRUE		Probe Sequence	3e3f2bb0899feaae078cc836db443b7a		1267	W3110_637832_638395(S)|Up_65_99	ccttacatctcatcgaaaacacggaggaagtatag	35	2	51	8054.75	3864.08	9729
1	1290	2	24	TRUE		Probe Sequence	7fce9ea30ac21268c961db4da8b994cb		1268	W3110_637832_638395(S)|Dn_105_139	gacgcgaaatacttcggaaattcacctaattcttc	35	1	57	2911.33	1305.21	3317
1	1291	3	24	TRUE		Probe Sequence	946596e24f647c37e68eaa7feb931df0		1269	W3110_638640_640205(S)|Up_65_99	cttgcatgatgatgtttaaagcccaggagataaac	35	1	57	6496.05	2959.07	7805
1	1292	4	24	TRUE		Probe Sequence	a658de52ff3b7217063f8dad832d79f8		1270	W3110_638640_640205(S)|Dn_2_36	aagaagtaagattcacctgcaattgcttagccgcc	35	2	57	2994.53	1214.7	3243
1	1293	5	24	TRUE		Probe Sequence	71e51b1cf1ad765f77eba6142b5f7052		1271	W3110_640326_640754(AS)|Up_65_97	tggctccgggcagggcgggatacttattctggc	33	1	57	2398.33	656.793	2541
1	1294	6	24	TRUE		Probe Sequence	f47203465759814b6915f9c2bd101d55		1272	W3110_640326_640754(AS)|Dn_5_39	ctttctccctgttaatcatgaacaaatcattcgcc	35	1	51	4540	1465.61	4972
1	1295	7	24	TRUE		Probe Sequence	893b95afef7a366964d8767ee52e852f		1273	W3110_640975_642213(S)|Up_34_68	ccgttttcccgctgtgatagctacccttaaagact	35	2	57	6734.49	1866.36	7095
1	1296	8	24	TRUE		Probe Sequence	d054af0cdd9815cc49b6038e14ea5e3f		1274	W3110_640975_642213(S)|Dn_2_34	cgtcaggagtggttttcgaggtaaaggacagcc	33	1	57	5194.19	1506.34	5637
1	1297	9	24	TRUE		Probe Sequence	5b4081018deb9e3acd0e98174b925ffc		1275	W3110_642444_642854(AS)|Up_28_60	ttgctgattttgcgtaaagaggatgcgagtgca	33	1	59	1976.98	642.873	2060
1	1298	10	24	TRUE		Probe Sequence	c3163e6dcd5ef1c568c6d2b2f4e282ff		1276	W3110_642444_642854(AS)|Dn_2_34	tttactccatgtcgtcggtgctgcgagtgtcgc	33	2	57	2917.09	892.556	3054
1	1299	11	24	TRUE		Probe Sequence	43f2eddd751559dd7ccb16492071218b		1277	W3110_643084_643890(AS)|Up_42_76	aaatcttaatcgccttggtttatggaagacgaatt	35	1	57	8975.56	3605.17	10362
1	1300	12	24	TRUE		Probe Sequence	af37f3756a1bac24ee339fe7425bfee5		1278	W3110_643084_643890(AS)|Dn_4_38	gggtgtggaactcatacatacactgaatactatct	35	1	51	3865.18	1175.33	4265
1	1301	13	24	TRUE		Probe Sequence	3469f0cb3d8f52bf60202aed00626baf		1279	W3110_644004_645467(AS)|Up_66_99	ggcgtgatgatttattcagcgtttggcgaacgta	34	2	57	7428.53	2113.55	7986
1	1302	14	24	TRUE		Probe Sequence	609be5d92a8c540b8b3b9ea7d5265bd8		1280	W3110_644004_645467(AS)|Dn_64_96	aaaaaccaggtaaggatcagtaggtcagcactg	33	1	59	2851.15	846.79	2974
1	1303	15	24	TRUE		Probe Sequence	d7c2b2c4d88b62f19bd4b9ba5bf8d5f9		1281	W3110_645518_646396(AS)|Up_33_67	tcttttgctaaagacatacgggttctccgaaaatt	35	1	57	2999.46	908.183	3046
1	1304	16	24	TRUE		Probe Sequence	4ca98e0e2baa941703bdb19064b9b847		1282	W3110_645518_646396(AS)|Dn_13_47	cctccatgcggttgagtaaatcggtcagttgatgg	35	2	57	4643.35	1453.77	4939
1	1305	17	24	TRUE		Probe Sequence	e6ffe7e61ec4d8980ac870f75b062679		1283	W3110_646371_646922(AS)|Up_57_91	cagggcgtactcatcgattaatgacgtcgcaagct	35	1	51	8031.67	1995.02	8626
1	1306	18	24	TRUE		Probe Sequence	13f4538f5a30c2b59ba97e0288ecf753		1284	W3110_646371_646922(AS)|Dn_10_45	cttcacctgatgcacaacatcgatcaccgagccatc	36	1	57	3569.79	1141.48	3499
1	1307	19	24	TRUE		Probe Sequence	0f34668249ebcea3c598f5d8f1ae4b74		1285	W3110_646926_648458(AS)|Up_37_71	gacgagcagctcgggaattgataccgcatggtggc	35	2	57	1105.12	333.491	1074
1	1308	20	24	TRUE		Probe Sequence	8dadb337ae8bfe16b63b17faed14cf16		1286	W3110_646926_648458(AS)|Dn_65_99	atcgataaccggaccgtccaccatcttgccgttca	35	1	57	1593.65	415.014	1580
1	1309	21	24	TRUE		Probe Sequence	3cf9c202ba242e0c9190657e78f059c4		1287	W3110_648469_649377(AS)|Up_35_69	gattccaggccgctacccgttcttgtcgttgagat	35	1	57	4645.46	1202.36	4653
1	1310	22	24	TRUE		Probe Sequence	360bc330fd61a766ade7b83827e64d00		1288	W3110_648469_649377(AS)|Dn_65_99	cacgtaaaatgcagtccagtgcgcctttgtcatcg	35	2	52	4411.19	1030.36	4324.5
1	1311	23	24	TRUE		Probe Sequence	58bf9a2d745dd3142e328b023ecc6e86		1289	W3110_649374_649670(AS)|Up_65_99	ggtgcgagttttacgttgttgcagcgaagcggaaa	35	1	58	19429.7	2865.97	20120.5
1	1312	24	24	TRUE		Probe Sequence	ad1c7e080c0b4864c013e8a2f4ab8d37		1290	W3110_649374_649670(AS)|Dn_51_84	gcgggagtgctcaagcaggttctgcaaataatgc	34	1	58	3840.41	564.413	3944.5
1	1313	25	24	TRUE		Probe Sequence	e3a3d8a44e3df7a9da29fdaaa6e344b4		1291	W3110_649685_650743(AS)|Up_33_67	atcacatccccagactcaagggtgcctgcaacggc	35	2	57	3598.47	666.699	3553
1	1314	26	24	TRUE		Probe Sequence	602ddaa7fdcee485e58f02f580d649a0		1292	W3110_649685_650743(AS)|Dn_16_50	gaaggtgcatgttgttatcgatttgcaacgaatgt	35	1	57	6830.3	1468.96	7137
1	1315	27	24	TRUE		Probe Sequence	001213bcebc8849657cb144ba04081a3		1293	W3110_651122_652780(S)|Up_53_87	ttaattacatccgtcaaagaggctcgggacaaccc	35	1	52	8698.56	2061.78	9075
1	1316	28	24	TRUE		Probe Sequence	a6874c6d66a6aac2fc01665336cc1f4e		1294	W3110_651122_652780(S)|Dn_37_71	tattcgtcacattcccggattcagtcagatattac	35	2	58	5174.34	1107.52	5227.5
1	1317	29	24	TRUE		Probe Sequence	8458ac09193c7b3ee714d9f8ca68ee2d		1295	W3110_652749_653429(S)|Up_25_59	gtggtgttatcactctcgaagataatgatccctgc	35	1	58	9801.83	2164.91	10283.5
1	1318	30	24	TRUE		Probe Sequence	3900e8485a0a139cd3b6a4a41b02bdce		1296	W3110_652749_653429(S)|Dn_31_64	gcattactatttacttgcctgtgaccgctgctgc	34	1	58	1412.69	385.778	1337
1	1319	31	24	TRUE		Probe Sequence	60742f5172f1f1c4b93d55250cd5bfec		1297	W3110_653470_653946(AS)|Up_5_38	tgaaattgttcacggcaaagttggcagaccacaa	34	2	57	2711.05	685.001	2802
1	1320	32	24	TRUE		Probe Sequence	09fa4efd333944c9228584ef456c44ac		1298	W3110_653470_653946(AS)|Dn_48_79	gtcagaccagaaaagagattttcttgtcccgc	32	1	52	1693.62	389.972	1726.5
1	1321	33	24	TRUE		Probe Sequence	f6c6d1ac07e9cfa78aea4e1770e66587		1299	W3110_653909_654925(S)|Up_8_40	tcgccgaaccaaacgaggtagcgatagaaatca	33	1	52	1102.96	224.136	1102.5
1	1322	34	24	TRUE		Probe Sequence	26d075fa19c8ba8c3a8268d82d0b8b78		1300	W3110_653909_654925(S)|Dn_153_184	ccctgagcgaataccccagcggcaaccagcag	32	2	58	706.655	206.17	712.5
1	1323	35	24	TRUE		Probe Sequence	7cc3bd265864eb33e060c74961e82bca		1301	W3110_654221_654577(AS)|Up_12_43	tcactgcatgcagcattggtacaacctgagcg	32	1	58	844.638	200.844	831.5
1	1324	36	24	TRUE		Probe Sequence	fdd57974111ccd23627cd1b4c04f52b6		1302	W3110_654221_654577(AS)|Dn_112_147	gaaccttgaaacagcatccacgcaagaacaaaacg	35	1	57	3545.88	891.283	3800
1	1325	37	24	TRUE		Probe Sequence	d2375248d4cef7dff685ba37d4c22172		1303	W3110_654963_656054(AS)|Up_44_78	gtgggagagatctcactaaaaactggggataacgc	35	2	57	5548.51	1129.89	5729
1	1326	38	24	TRUE		Probe Sequence	224574ad330d5b8ef33a729769402c39		1304	W3110_654963_656054(AS)|Dn_64_98	tatgcccaataaattggcgatgaatgctgattaaa	35	1	52	630.692	166.977	665.5
1	1327	39	24	TRUE		Probe Sequence	d898d0ff3cff34fc4fd976fe8e7b26ac		1305	W3110_656643_657203(S)|Up_56_98	gctatgctagtagtagatttttgataaatgttttatggtcaca	43	1	58	17220.4	2548.97	17543
1	1328	40	24	TRUE		Probe Sequence	6c4e7a543ef72ab4aa1f52b993474937		1306	W3110_656643_657203(S)|Dn_63_99	acgcgacttttatcactttttagtaaagttacactgg	37	2	58	17626.1	3267.16	18060.5
1	1329	41	24	TRUE		Probe Sequence	2ad9b916055b8dbae5f838b2769f760a		1307	W3110_657378_657587(S)|Up_35_67	ccacaattggtgtactggtaaccgacacagcat	33	1	57	9665.63	2067.64	9557
1	1330	42	24	TRUE		Probe Sequence	2c083e8e4113598f1948b9621b213224		1308	W3110_657378_657587(S)|Dn_49_81	ggtctttagtgtgcggttgaggccgaaaacagc	33	1	57	12079.1	1481.25	12102
1	1331	43	24	TRUE		Probe Sequence	c8483656ab905a04e4b7d43115431222		1309	W3110_657641_658024(AS)|Up_21_55	ctgctgcaaacgtaatcgctctgtaagatacgtca	35	2	52	2928.71	580.113	2859
1	1332	44	24	TRUE		Probe Sequence	410c52b18d448d629218d0836e93a491		1310	W3110_657641_658024(AS)|Dn_20_56	atttgtatgagtgataagtgtaacgccgaataatcgt	37	1	58	16126	2262.24	16218.5
1	1333	45	24	TRUE		Probe Sequence	4c2d65d7a62fd1a673df2f2318d9f619		1311	W3110_658117_658344(S)|Up_24_60	ttgatttgtatgagtgataagtgtaacgccgaataat	37	1	58	16636	1639.55	16846.5
1	1334	46	24	TRUE		Probe Sequence	1e5e778b394266b04c15a75bfb530a7d		1312	W3110_658117_658344(S)|Dn_3_37	acgacaattctgacgattcatgttccttcaacgcc	35	2	57	4467.75	1323.99	4487
1	1335	47	24	TRUE		Probe Sequence	6ae40b5eaef007cebc288d1abec405ca		1313	W3110_658341_658904(S)|Up_52_84	gctggaaggcgaattcctcggactttacggcga	33	1	57	8110.91	1196	8165
1	1336	48	24	TRUE		Probe Sequence	2979ec3fb44ea3cc61f9ca42f958e158		1314	W3110_658341_658904(S)|Dn_11_45	ctcggcgcttgattcaccttgttacagattgctat	35	1	52	8537.67	1794.33	8688
1	1337	49	24	TRUE		Probe Sequence	cf17d660f39f6505739ffa1f23d96565		1315	W3110_659033_659236(S)|Up_6_40	cagattgctattgtgtgcgcgcgtcgaatgaccgt	35	2	58	6795.05	1272.79	6687
1	1338	50	24	TRUE		Probe Sequence	58d9a679650d37e3ac09a168365db577		1316	W3110_659033_659236(S)|Dn_125_160	ctgcaaatcggcgtggtaagaagagcggacaaacgg	36	1	58	4279.34	917.687	4237
1	1339	51	24	TRUE		Probe Sequence	c455992a3631eb1b7a33e0fa940a75a5		1317	W3110_659337_660302(AS)|Up_77_111	aaaagctctctcataaagagtgacgtggcgagcag	35	1	58	2312.17	493.796	2204.5
1	1340	52	24	TRUE		Probe Sequence	aff1c88fcad9bed12dd62b70f01dd546		1318	W3110_659337_660302(AS)|Dn_9_43	tgttccagttgcgaattacgaaggaaagcgtttca	35	2	57	4183.16	1006.83	4158
1	1341	53	24	TRUE		Probe Sequence	f57d6772e22748c5db893fe4b83ca1b0		1319	W3110_660511_661464(AS)|Up_55_89	ccattttatcgttctgcgctgtgatctggctgtaa	35	1	52	6159.79	1021.78	6246
1	1342	54	24	TRUE		Probe Sequence	60594ed229d3e50022427c5ec3c4eed7		1320	W3110_660511_661464(AS)|Dn_53_87	atcttatgtctaattggaacggaacgcttttgctc	35	1	52	1857.75	418.437	1893
1	1343	55	24	TRUE		Probe Sequence	38d138575c4668941e2897251eecf284		1321	W3110_661723_662364(AS)|Up_37_74	gtaaagcattagcagatattatgagtaatgacccagtg	38	2	58	1856.38	523.546	1840
1	1344	56	24	TRUE		Probe Sequence	a92c380a4d1b1241e76909ddfdbd9019		1322	W3110_661723_662364(AS)|Dn_36_69	gaaaagtatatcacagcgaggagaggggagttac	34	1	58	452.431	144.379	426.5
1	1345	1	25	TRUE		Probe Sequence	6f6e07874ad2a14f1868547a5ed0ad90		1323	W3110_662465_662728(AS)|Up_44_77	atcacagcgaggagaggggagttacccgaccagg	34	1	52	1078.25	333.236	1141.5
1	1346	2	25	TRUE		Probe Sequence	34d130e2b92cd0297271f91e452448b4		1324	W3110_662465_662728(AS)|Dn_2_36	tcagctccggcgtaacgtaattaaatagcaactcc	35	2	56	1891.29	844.932	2053.5
1	1347	3	25	TRUE		Probe Sequence	82ca5cf596914029f89910cbcd5ef8be		1325	W3110_662838_664049(AS)|Up_88_120	catgtcagctccggcgtaacgtaattaaatagc	33	1	56	1971.46	812.064	2110.5
1	1348	4	25	TRUE		Probe Sequence	d8bfe04ba3bd9504bc0a6adb6e84f95e		1326	W3110_662838_664049(AS)|Dn_38_69	tgccctactatagcaaatgcactaccggcagg	32	1	58	1738.55	683.197	1830
1	1349	5	25	TRUE		Probe Sequence	1a8755b17486dd3fa942b51618adb2bc		1327	W3110_664188_665276(AS)|Up_57_91	aacgtcatttacagaaattgacacatcagatgcct	35	2	58	2312.78	819.613	2442.5
1	1350	6	25	TRUE		Probe Sequence	345403e1d2e1ae129526b71754d01045		1328	W3110_664188_665276(AS)|Dn_54_89	attacaatcccgaacccagccatcagcacaattagc	36	1	52	1992.12	377.207	1983
1	1351	7	25	TRUE		Probe Sequence	5d556a027861db7cff3e23821679ec61		1329	W3110_665287_666399(AS)|Up_65_99	agatcccgagccactgcttacgcattgcgcacctc	35	1	56	966.321	257.413	944.5
1	1352	8	25	TRUE		Probe Sequence	e1ccd00ebc1092eb7193693012e2a5ca		1330	W3110_665287_666399(AS)|Dn_65_99	ccagcataatgtggtcgaggatctggcgcatcagt	35	2	56	961.661	211.863	983
1	1353	9	25	TRUE		Probe Sequence	6999ec4b3124c416571849a75749177a		1331	W3110_666402_668303(AS)|Up_32_65	cagcagcattgtgggatcgagatggactttatcc	34	1	57	1671.72	322.969	1700
1	1354	10	25	TRUE		Probe Sequence	690575f4b856889cf2bbdbec79c3210f		1332	W3110_666402_668303(AS)|Dn_31_62	tcactcacggtgataaggatggttggtggtga	32	1	58	937.793	277.806	988
1	1355	11	25	TRUE		Probe Sequence	18b11eaaeb97f123c680c2f7114313b7		1333	W3110_668334_668801(AS)|Up_33_67	ctgccgtatagtcgcgaaaagagttctgtagtttc	35	2	58	8316.64	3284.06	9443.5
1	1356	12	25	TRUE		Probe Sequence	1b826992a02ca8d85bcfb2b2921960ac		1334	W3110_668334_668801(AS)|Dn_40_74	gctctcttcctgcatgacatggacaatcacatcgc	35	1	52	2685.79	1071.4	2691
1	1357	13	25	TRUE		Probe Sequence	e6be29a3f28a9de34d500fae39721307		1335	W3110_668805_669122(AS)|Up_5_39	atatctttcggaaaacgacgcaggtactcggtaaa	35	1	56	11084.3	3468.01	12299.5
1	1358	14	25	TRUE		Probe Sequence	c34851b40052f4e089e1af84bc16134e		1336	W3110_668805_669122(AS)|Dn_49_81	cctgaaccagaggcgatttcgggacaattgtcg	33	2	57	4165.63	1447.36	4652
1	1359	15	25	TRUE		Probe Sequence	87a4fb4c67975fc65043c9b61d64f8d7		1337	W3110_669382_669993(AS)|Up_47_81	ctgcccgggtctgtcaatggtcgttgcggcttacc	35	1	58	3671.84	896.34	3821.5
1	1360	16	25	TRUE		Probe Sequence	a37363dc5d6b9ffa3d08e37286bcc6f8		1338	W3110_669382_669993(AS)|Dn_65_99	gttccggcaataaatcctcacatgattcaccgttt	35	1	58	4169.97	1135.55	4360.5
1	1361	17	25	TRUE		Probe Sequence	64a1932cb8096c2a8c1fa639e54770d2		1339	W3110_670017_670658(AS)|Up_17_51	gctgtaaagaccatcgatattcgcttgcgtttcac	35	2	52	642.115	180.49	620.5
1	1362	18	25	TRUE		Probe Sequence	76cceef8fcd89c9150815355a350f7a3		1340	W3110_670017_670658(AS)|Dn_33_67	ttatggcacaacagaagagataacccttccagctc	35	1	56	1144.41	226.928	1138.5
1	1363	19	25	TRUE		Probe Sequence	6a231840c8f3b81cbd717afc41b297f4		1341	W3110_670660_671691(AS)|Up_33_67	gggttttagatgaccatagtgcaccggatcaaagg	35	1	56	802.464	198.121	803
1	1364	20	25	TRUE		Probe Sequence	0a65de0643ff5864f24cf5406ce1ee4b		1342	W3110_670660_671691(AS)|Dn_37_71	gccggagtatccgttgtggtcgacgtctgttcttc	35	2	58	670.966	233.148	669.5
1	1365	21	25	TRUE		Probe Sequence	2a4ac076e1294344269cc7b2652d4114		1343	W3110_671691_672272(AS)|Up_17_51	aggatcgttaccaagtaaaagatacgccgcgcgca	35	1	58	405.793	149.873	385
1	1366	22	25	TRUE		Probe Sequence	80321c9ab7f54b2ca0736ae51b8f0711		1344	W3110_671691_672272(AS)|Dn_6_40	ctcccgcgcttagccaacgaccagattgaggagtt	35	1	52	858.481	233.636	866.5
1	1367	23	25	TRUE		Probe Sequence	8fd1dcae87525379e2572732a05a0f04		1345	W3110_672287_674869(AS)|Up_61_95	acaacaatgttgccagatatcgcacgcttcctccc	35	2	56	579.286	152.762	555
1	1368	24	25	TRUE		Probe Sequence	9888a37e7f54b248c2c10ae091dadb18		1346	W3110_672287_674869(AS)|Dn_61_95	atccgcatagcatagcccaaacgtccgcgtcaaaa	35	1	56	4908.86	1488.59	5341
1	1369	25	25	TRUE		Probe Sequence	7a37a0ba6e0d357ceef3a97aaade9f9c		1347	W3110_675104_675586(S)|Up_57_91	acgtctattattatagtcagttaacgacccgggag	35	1	58	6682.52	1711.13	6729.5
1	1370	26	25	TRUE		Probe Sequence	61d1994d1487bf1454474ab4e40c7bd9		1348	W3110_675104_675586(S)|Dn_8_42	atttcgcacagcaataaagagaatatgggccgaat	35	2	58	16232.3	5172.92	17864
1	1371	27	25	TRUE		Probe Sequence	e83689d72083289984a74ae5fa068f78		1349	W3110_675656_676633(AS)|Up_9_43	gagacgcccgtttgagccgtaatagtctgatttcg	35	1	52	13496.6	2493.43	13828
1	1372	28	25	TRUE		Probe Sequence	5385356db862c1230b3cc0ae2cd1339d		1350	W3110_675656_676633(AS)|Dn_56_89	ttgcgtaagccttattttatgcgtattatgtcgc	34	1	56	3116	674.021	3160
1	1373	29	25	TRUE		Probe Sequence	11ba8c91fbb2e7445e68467831da52df		1351	W3110_676797_677504(S)|Up_49_81	gcctcgcaatgcggctaatattcatttaatgaa	33	2	56	1809.91	483.691	1747
1	1374	30	25	TRUE		Probe Sequence	5324c780c8cb9640a2443e3756579bc3		1352	W3110_676797_677504(S)|Dn_35_69	gactgacgtcgatattatccgccgcgcttatctgg	35	1	57	873.175	250.803	873
1	1375	31	25	TRUE		Probe Sequence	527ce7472f7b3b25876f6f6547cac163		1353	W3110_677501_678928(S)|Up_12_44	gtgatgatgcgtattaccctaccttgtcctggc	33	1	58	6698.21	2000.64	7182
1	1376	32	25	TRUE		Probe Sequence	afade55d81bec1658275539e588a31c3		1354	W3110_677501_678928(S)|Dn_9_43	gttaatgtgcgggaagcccggcaagtaatctttcc	35	2	52	8250.42	1911.45	8644
1	1377	33	25	TRUE		Probe Sequence	92506c5aecd753995ac4bdabbd3fadaa		1355	W3110_678938_679492(AS)|Up_49_83	tttgctggtttgatagggaaaatactccatctgtt	35	1	52	10831.5	2480.95	11524.5
1	1378	34	25	TRUE		Probe Sequence	1dd75a20176730e308f54c9d6d5ee682		1356	W3110_678938_679492(AS)|Dn_137_171	ttctgcgcccatggaaatacttaatcagggttgca	35	1	56	1001.84	254.288	1009.5
1	1379	35	25	TRUE		Probe Sequence	128814e6619e772970cad235bdf99904		1357	W3110_679594_680301(S)|Up_24_57	tttcttgggttggctaatacaggtaattgctgca	34	2	57	2786.98	751.725	2918
1	1380	36	25	TRUE		Probe Sequence	c8c4cd78c40c121dca79316c883f206b		1358	W3110_679594_680301(S)|Dn_33_67	acgacgcaaatagacattatccgccaggcttatct	35	1	58	2685.62	772.389	2850
1	1381	37	25	TRUE		Probe Sequence	a16c5046f3e53fde7c5513b08f82b839		1359	W3110_680298_681749(S)|Up_45_79	agccattaactgtccagtctgaatgcccggtaacg	35	1	58	5742.26	1756.84	5903.5
1	1382	38	25	TRUE		Probe Sequence	6ccd80f7a9f3bca6ef92c1fa67d31fb9		1360	W3110_680298_681749(S)|Dn_49_83	ggcagccgtgtttatgggatctcaatggctaaata	35	2	52	7054.94	1526.53	7166.5
1	1383	39	25	TRUE		Probe Sequence	996b5a58d0123e8cbe1fc6ad47d59695		1361	W3110_681809_683479(AS)|Up_9_43	ctctcggcaaaatcgcgatgttgtttagctgacga	35	1	56	2127.95	521.124	2166
1	1384	40	25	TRUE		Probe Sequence	658aa189e537f493253b5b024ef34a2d		1362	W3110_681809_683479(AS)|Dn_56_90	gcgtggtgatcttaatcaatgacgtgtgttaagcg	35	1	56	5540.54	1025.3	5597
1	1385	41	25	TRUE		Probe Sequence	bad3cd9f9cb91a61fd6b8e537a1a6cb8		1363	W3110_683563_684498(AS)|Up_64_97	caggtaacgcgtggtgatcttaatcaatgacgtg	34	2	58	2060.72	488.307	2004
1	1386	42	25	TRUE		Probe Sequence	e5b90cecc6f0c89a45cba419b42e0eec		1364	W3110_683563_684498(AS)|Dn_20_54	cttctttgcgacaagggtaacgccaggatgtaaca	35	1	58	5780.02	1305.24	5848
1	1387	43	25	TRUE		Probe Sequence	e5b90cecc6f0c89a45cba419b42e0eec		1365	W3110_684616_685341(AS)|Up_2_36	cttctttgcgacaagggtaacgccaggatgtaaca	35	1	52	5599.79	1001.77	5653
1	1388	44	25	TRUE		Probe Sequence	585cb70f0cb98ee175921d7b3622aeb6		1366	W3110_684616_685341(AS)|Dn_17_51	tcaagtagctgaccaacaacgacgcgctaagacta	35	2	56	2306.3	534.47	2362.5
1	1389	45	25	TRUE		Probe Sequence	76e1fe532b829f8b6284f055ab3cbcca		1367	W3110_685341_686015(AS)|Up_29_61	cacttcggttgagcagtcggtcagcacctgaaa	33	1	56	3501.61	668.336	3624
1	1390	46	25	TRUE		Probe Sequence	622373cb603a71c3fb7a6d9a5335b4f7		1368	W3110_685341_686015(AS)|Dn_25_58	aggcgaactttacgttcaaccagcgtcatcacca	34	1	58	1548.59	363.306	1584
1	1391	47	25	TRUE		Probe Sequence	136f66793234f440e79580371a54b3be		1369	W3110_686015_686755(AS)|Up_65_99	ggaagggacaatggaactccagtcaaactcgtaca	35	2	58	4969.79	974.592	5104
1	1392	48	25	TRUE		Probe Sequence	24410d5e0f6b957a402000011cdbce3e		1370	W3110_686015_686755(AS)|Dn_33_67	ttaactgctaccctcgaagattgttacccagcgta	35	1	52	1378.58	392.097	1357
1	1393	49	25	TRUE		Probe Sequence	e2425a5d2104afa4f1249fe84b24b244		1371	W3110_686925_687833(AS)|Up_33_67	ggcgtatagtctgtccgtgctacgtaacaatcgag	35	1	57	9977.91	2635.85	10665
1	1394	50	25	TRUE		Probe Sequence	e80e74244f6526145be3c2053832474f		1372	W3110_686925_687833(AS)|Dn_25_59	taagaacgcatggatacccgttgtgagtgtttgtg	35	2	57	4673.67	1183.02	4725
1	1395	51	25	TRUE		Probe Sequence	442c1a1bc06e65ccce6cb9ff04e85b30		1373	W3110_688083_689099(AS)|Up_41_76	gccttgaatcagcctatttagaccgtttcttcgcc	35	1	59	7844.34	2592.43	8562
1	1396	52	25	TRUE		Probe Sequence	5ea64128227b90138b049cb5fda0d8a8		1374	W3110_688083_689099(AS)|Dn_23_57	cgcaccttccttaggtaacatttagtttggctaaa	35	1	57	719.298	205.523	710
1	1397	53	25	TRUE		Probe Sequence	148660246b79a333515e3caec781b174		1375	W3110_688431_688787(S)|Up_68_100	cggcatcggctgagacaaattgctcctctcca	32	2	51	1403.06	327.417	1360
1	1398	54	25	TRUE		Probe Sequence	8eb6fdefec1b2c143f6ad920736c54cd		1376	W3110_688431_688787(S)|Dn_51_85	cgccatcgctcaggttgtaccaatgctgcatgcag	35	1	51	3704.25	921.151	3789
1	1399	55	25	TRUE		Probe Sequence	8894ae4ed952f46d79b0a92effd09b06		1377	W3110_689429_690967(AS)|Up_61_95	gccgaaatatgggatgtattccggcacgataagaa	35	1	57	627.912	192.641	617
1	1400	56	25	TRUE		Probe Sequence	ce69288af07743f58c85309d8917bc7f		1378	W3110_689429_690967(AS)|Dn_61_95	gattttgacatgaacctgaataatacgccgactgt	35	2	59	479.22	177.567	437
1	1401	1	26	TRUE		Probe Sequence	1d38e341facedd15b0740d0743ceeb77		1379	W3110_690992_691870(AS)|Up_38_69	cgaatgcgctggcgttcaattaatgaggcaaa	32	1	52	1363.27	488.773	1459
1	1402	2	26	TRUE		Probe Sequence	f2255ba2bd5c7ea877b5dbecf2aa1890		1380	W3110_690992_691870(AS)|Dn_11_45	gggttctcatgttagttaatcaaaacgccgtcgtt	35	1	56	5158.95	3096.14	5764.5
1	1403	3	26	TRUE		Probe Sequence	526155e662e95146693e5524ca69b8ea		1381	W3110_691960_692427(AS)|Up_13_47	cgtcgtatgggttctcatgttagttaatcaaaacg	35	2	56	10469	5736.83	12946.5
1	1404	4	26	TRUE		Probe Sequence	d6b25d3b583015882d1d12fb9a00c0fa		1382	W3110_691960_692427(AS)|Dn_64_95	tcttcccaggcttcataggcgttaacgatacg	32	1	58	531.017	163.249	526
1	1405	5	26	TRUE		Probe Sequence	45ff9f849beac1baec0aea1da388e94e		1383	W3110_692424_693503(AS)|Up_65_99	ttcacatgccagttgtaaatcgaggatcacctgac	35	1	58	9994.45	4502.26	12079
1	1406	6	26	TRUE		Probe Sequence	21c6483d26529577fb222bb8bfbbe75f		1384	W3110_692424_693503(AS)|Dn_8_42	cctataaggaaattattcacgccacaggaaaaagg	35	2	52	1396.12	478.234	1477
1	1407	7	26	TRUE		Probe Sequence	5ee44f81d185909c49faab00ad1361cf		1385	W3110_693617_695041(AS)|Up_17_51	ccagggtgatttcgcgagtgtctatgttcaaaccg	35	1	56	4506.04	1503.84	4932
1	1408	8	26	TRUE		Probe Sequence	41c1d5894dc4618cb74d7699e7774339		1386	W3110_693617_695041(AS)|Dn_56_88	tgctgccgttgtgaccagtatgagcgttatcag	33	1	56	3823.32	1438.06	4113
1	1409	9	26	TRUE		Probe Sequence	1edc15f23c9e2ff646f85889bd682b3f		1387	W3110_695187_696362(S)|Up_16_48	cgttgtgaccagtatgagcgttatcagccctta	33	2	57	4286.51	1702.94	4822
1	1410	10	26	TRUE		Probe Sequence	a061eb8d59744b830cedc028bb07fd62		1388	W3110_695187_696362(S)|Dn_67_99	attgaaggataagacgtgtcaacatcgcattcg	33	1	58	694	191.505	671
1	1411	11	26	TRUE		Probe Sequence	50ca8ab0ef409788508bb231ce1e471b		1389	W3110_697599_699263(AS)|Up_9_43	acccggaacatttccttactgcatatcagaatcaa	35	1	52	7604.85	2526.75	8416
1	1412	12	26	TRUE		Probe Sequence	bd2fdc978cfcfed0ca001a021475fa37		1390	W3110_697599_699263(AS)|Dn_68_99	agcactgtgcgcaagcgatttggcggtgaaaa	32	2	52	796.308	225.854	759
1	1413	13	26	TRUE		Probe Sequence	7552cdcd24c1d8636bcc84ff597e875c		1391	W3110_699660_700412(AS)|Up_54_88	ggcgtttgtcatcagagccaaccacgtccgcagac	35	1	56	6254.18	2715.05	7594.5
1	1414	14	26	TRUE		Probe Sequence	bf9cb536318e656a0768fb807b148b92		1392	W3110_699660_700412(AS)|Dn_67_99	tggagcaaaataccgttgagcatggcgcgtttt	33	1	57	4212.86	1655.35	4725
1	1415	15	26	TRUE		Probe Sequence	60eadc5b6b011c9d6f455b91b2060b6f		1393	W3110_700460_701680(AS)|Up_5_38	gtgcatcagcacgccgtcgatatcgcaaattaca	34	2	58	1943.26	640.633	2039.5
1	1416	16	26	TRUE		Probe Sequence	8412c53279fedbcd93bd2bd08b8ce84b		1394	W3110_700460_701680(AS)|Dn_5_38	tctcttattgagttacgacctcgttaccgttaac	34	1	58	9078.19	4674.69	10850.5
1	1417	17	26	TRUE		Probe Sequence	f135d27105965b3917d66b98f0e22c7b		1395	W3110_701689_702837(AS)|Up_49_83	cgagatcaacattacctatctgagcttgtccgcct	35	1	52	12524.2	4737.67	13829
1	1418	18	26	TRUE		Probe Sequence	7c7c728f190da39638ad895f1d5f5d19		1396	W3110_701689_702837(AS)|Dn_45_79	gggcagggataacaattacagacctttgatatttt	35	2	56	22791.6	11027.9	27856.5
1	1419	19	26	TRUE		Probe Sequence	62615ce4473cbaffc20f9d24d509da94		1397	W3110_702897_703697(AS)|Up_9_43	gtaaagatccggccctgggttaatgcatacattct	35	1	56	7468.32	2990.56	8602
1	1420	20	26	TRUE		Probe Sequence	f7f7f68bc4929902867f6ba0bbbaab39		1398	W3110_702897_703697(AS)|Dn_17_51	taaaatgtaagccgttggcggattaggcatcttta	35	1	58	4229.48	1261.37	4464.5
1	1421	21	26	TRUE		Probe Sequence	e223c68c8de7c44ca0464f4246b49c40		1399	W3110_704030_705976(S)|Up_2_36	tctaacaatctgattacagaacatcggcagtacaa	35	2	58	3006.26	1088.23	3386
1	1422	22	26	TRUE		Probe Sequence	110819678b2aba2c15de201fdf5eec03		1400	W3110_704030_705976(S)|Dn_33_67	cgcatccaacaatgacaagcggtggagatcttctc	35	1	52	1294.33	357.451	1310.5
1	1423	23	26	TRUE		Probe Sequence	fa6ab37e2d332b9495e067347694c2e5		1401	W3110_706179_707843(S)|Up_41_75	ctgtcccgcttataagatcatacgccgttatacgt	35	1	56	3301.7	869.833	3478
1	1424	24	26	TRUE		Probe Sequence	6d43b4137abfc4c87a6274793f8ce470		1402	W3110_706179_707843(S)|Dn_52_87	acagacaaacagtttcaaacgctaaattgcctgatg	36	2	56	1157.3	281.912	1166
1	1425	25	26	TRUE		Probe Sequence	ffba2cc974596e1a81fc78525ae4caaf		1403	W3110_708420_709826(S)|Up_66_99	gtgcagcaatttatacgtcaaagaggattaaccc	34	1	58	7156.71	2231.44	7899
1	1426	26	26	TRUE		Probe Sequence	953f87a76c2bcb994a0f0e28f03287ec		1404	W3110_708420_709826(S)|Dn_65_99	ctcatcgccataatggcatcggggctggtagcttg	35	1	58	1538.6	372.832	1560.5
1	1427	27	26	TRUE		Probe Sequence	8516e76a5dd27c2cffe989dbf97a1117		1405	W3110_709876_710202(S)|Up_2_34	tgagcgtgacgtgaaatttatggtaatcgcacc	33	2	52	5804.62	1413.26	5899
1	1428	28	26	TRUE		Probe Sequence	cad9b2a1eb2a6f80b205f85f092d6b99		1406	W3110_709876_710202(S)|Dn_56_89	caggttggcttttctcgttcaggctggcttattt	34	1	56	4005.11	1358.71	4339.5
1	1429	29	26	TRUE		Probe Sequence	1c2d5baf098481918476640d0c053fa3		1407	W3110_710286_710732(AS)|Up_8_45	aacaaataagtgagagctgtaactctcgcttttcttat	38	1	56	4247.21	1268.07	4558.5
1	1430	30	26	TRUE		Probe Sequence	c3e064e278ee17dbef7dbac1c2670a8c		1408	W3110_710286_710732(AS)|Dn_57_92	gctcttgagataatgcgtatcattatagaattgcca	36	2	57	1093.56	327.889	1131
1	1431	31	26	TRUE		Probe Sequence	6cdebb131fe053be2b1fd7b65c778682		1409	W3110_710777_711031(S)|Up_33_67	agggcggtattgttatcagtcatgcggaatctgtc	35	1	58	4034.31	1245.07	4340.5
1	1432	32	26	TRUE		Probe Sequence	b26894e3c1ea962d4545416e0b58044b		1410	W3110_710777_711031(S)|Dn_2_35	aatttcgtcgagatgcaactcttcagaaatctgt	34	1	52	920.308	254.086	913
1	1433	33	26	TRUE		Probe Sequence	61dd7709c81f1c2cca4ded9ecdc5d35f		1411	W3110_711021_711551(AS)|Up_51_85	tggcattatctattaatacggcgtagacatgagtc	35	2	52	577.942	196.417	541
1	1434	34	26	TRUE		Probe Sequence	f8bbc5782584870ddccf5d22b01ee217		1412	W3110_711021_711551(AS)|Dn_48_83	cccacggataaaggcaatcatagcagaacaggcagt	36	1	56	7590.14	2306.57	8250.5
1	1435	35	26	TRUE		Probe Sequence	c04988b9025afd77b894d03590ac4485		1413	W3110_711691_711984(AS)|Up_49_83	ggaatcagcaaacgagcaggactgcacactgtgct	35	1	57	11518.9	3588.37	12379
1	1436	36	26	TRUE		Probe Sequence	bacf70aed4a1eb1885d364b306c9eca6		1414	W3110_711691_711984(AS)|Dn_62_96	taatacatcagcgcgatgagtcacgccaacgccca	35	2	58	757.845	214.277	781.5
1	1437	37	26	TRUE		Probe Sequence	c106c6c723cb3fb6dcc6e23000ffcc00		1415	W3110_712124_712888(AS)|Up_20_52	cataatacatcagcgcgatgagtcacgccaacg	33	1	58	643.345	169.648	637.5
1	1438	38	26	TRUE		Probe Sequence	63caff5c767c8d58c366b75f117651f8		1416	W3110_712124_712888(AS)|Dn_25_59	tcgggttagggtattatgttgaccattgtgccaca	35	1	52	9184.48	2026.23	9546.5
1	1439	39	26	TRUE		Probe Sequence	9e30ffa3f95179e472772c854f0f0c36		1417	W3110_713073_713618(S)|Up_17_51	caggcttgacgctatccgctgccgggatttattca	35	2	56	2331.3	501.753	2298.5
1	1440	40	26	TRUE		Probe Sequence	3dd60004bcee7e8295d844767244442c		1418	W3110_713073_713618(S)|Dn_59_93	caacagagtgatttgattaacgtcgcccaactgac	35	1	56	1444.59	425.23	1406.5
1	1441	41	26	TRUE		Probe Sequence	c625ea5fd9c8712a7828777399de5079		1419	W3110_713644_715284(S)|Up_33_67	ttcccggcggaattgattgagaaggtttgcggaac	35	1	58	866.052	259.087	854
1	1442	42	26	TRUE		Probe Sequence	0e3ecaeb0bbc320552ab85fdb7192cf7		1420	W3110_713644_715284(S)|Dn_89_123	gcctacgaggatggtgcaatatattgaatttaagc	35	2	58	2219.34	525.971	2347
1	1443	43	26	TRUE		Probe Sequence	28f655f15773839bd1f3d631c7e0b9dd		1421	W3110_715498_715992(S)|Up_65_99	tttgtcaacaaactgagtagctcaaggaaatccca	35	1	52	3910.5	839.783	3840.5
1	1444	44	26	TRUE		Probe Sequence	33bb06bb03ff7d78fb348f0b2a7a48e9		1422	W3110_715498_715992(S)|Dn_65_99	ttgatactgcatttcccagagttcagtaagcgaaa	35	1	56	2427.82	622.281	2491.5
1	1445	45	26	TRUE		Probe Sequence	f6c3db8dffe794da7a3d7bf38c48e2fe		1423	W3110_716033_716443(AS)|Up_5_39	acgctgccagtcagaaaattgccagcaagaattga	35	2	56	2791.14	483.495	2680.5
1	1446	46	26	TRUE		Probe Sequence	dc27f2a95ff2227d3baccc9235d60ecb		1424	W3110_716033_716443(AS)|Dn_33_67	aaccattatcaatcagcagacctccggagccatag	35	1	58	1859.64	472.274	1857.5
1	1447	47	26	TRUE		Probe Sequence	c5a2a00c69d972969f66fed82ae35acc		1425	W3110_716474_716683(AS)|Up_24_57	ctgcgaattcagggcgttgtgtccaacttactgg	34	1	58	5853.19	1277.93	5953.5
1	1448	48	26	TRUE		Probe Sequence	92b1e9812d208aba4ea6f2c81125aeed		1426	W3110_716474_716683(AS)|Dn_5_39	acttgctccttgtgtgctacggtgtcatttatgat	35	2	52	3866.62	752.143	3924
1	1449	49	26	TRUE		Probe Sequence	b36837a2676a2ac822c112825dcfd093		1427	W3110_717032_718351(AS)|Up_41_75	actatttgccaacaaacagaaagggcgatcattca	35	1	56	2379.64	755.868	2514
1	1450	50	26	TRUE		Probe Sequence	7aa25e9998c97cde23188f4dba0ed766		1428	W3110_717032_718351(AS)|Dn_65_99	gcttacgaccatcatgttcttcgatatagacaccc	35	1	56	3875.93	1314.52	3994.5
1	1451	51	26	TRUE		Probe Sequence	bc91ae6fdb517844651c0c6bacd835e0		1429	W3110_718348_720546(AS)|Up_3_37	agctttgtcggcagcatgatgataccggagcccat	35	2	57	1971.23	496.76	2005
1	1452	52	26	TRUE		Probe Sequence	f9f0b61b158452a880762828eaf3acfe		1430	W3110_718348_720546(AS)|Dn_8_45	ctctttattttaggtaatagcaggtcctcaatttctcg	38	1	58	7493.47	2610.48	8380
1	1453	53	26	TRUE		Probe Sequence	2ef44e3a6a43a9a47886315572e3392b		1431	W3110_720669_720926(S)|Up_51_85	gcaaagttaccccgctgataaataaatcaggtaga	35	1	52	4806.15	1431.56	5059.5
1	1454	54	26	TRUE		Probe Sequence	0824f6430340747f76fbf7cf7eedb415		1432	W3110_720669_720926(S)|Dn_9_43	aaggtgaagatattctatccaggaaatacggttga	35	2	56	4872.7	1509.44	5187
1	1455	55	26	TRUE		Probe Sequence	93e023bf5f0a0e2e44e803471fbaf2d8		1433	W3110_721142_721819(AS)|Up_6_45	tgaattgttatttttgtgtgttgtttaagataaaaagccg	40	1	56	7862.77	2169.05	8144
1	1456	56	26	TRUE		Probe Sequence	28b82ac94d78bedef6d4be6271cc31da		1434	W3110_721142_721819(AS)|Dn_62_94	aggcaccaccttccggtcggttgaacgcggtaa	33	1	57	2338.84	546.522	2295
1	1457	1	27	TRUE		Probe Sequence	a9588799fffbab313cf464dd7b898a4c		1435	W3110_721816_724500(AS)|Up_52_83	gcagaaagcgacgaatagcctgttcatcttca	32	2	46	1277.35	343.742	1205.5
1	1458	2	27	TRUE		Probe Sequence	3d72a281e641bc63dcb2187fcb56963b		1436	W3110_721816_724500(AS)|Dn_17_51	cagattgagttcaacaatgttgacaaccggctggc	35	1	52	2704.33	1535.34	3287.5
1	1459	3	27	TRUE		Probe Sequence	e08d15c947566079cebf16d33720ad9f		1437	W3110_724493_725065(AS)|Up_45_77	atgcggcgcggcagtttgttccagcagacgatc	33	1	52	1735.81	786.402	1944.5
1	1460	4	27	TRUE		Probe Sequence	7d20894c637cb11eae4cf223fc40af65		1438	W3110_724493_725065(AS)|Dn_19_51	ccgcaaacggtcagcagtaaatcaatgactttg	33	2	52	2254.02	1076.33	2673
1	1461	5	27	TRUE		Probe Sequence	5382dd903846d4ec4ef525b39f8bf70c		1439	W3110_725074_727122(AS)|Up_65_99	tgataatgccggacgtaatccactcatggtaaacc	35	1	52	3122.35	1542.07	3622
1	1462	6	27	TRUE		Probe Sequence	a458fbe3886c353312a161a15288a18d		1440	W3110_725074_727122(AS)|Dn_59_90	ggcagggataaaggtcagtgcgccaaccagca	32	1	46	2455.39	815.075	2591
1	1463	7	27	TRUE		Probe Sequence	51a87c6d6dbbae0b5d444364fa196511		1441	W3110_727145_728818(AS)|Up_33_67	aacgacaagtgttggttcgaatagcgccagttgtt	35	2	52	6652.54	2424.42	7288
1	1464	8	27	TRUE		Probe Sequence	28236d02bacd6ddbcad17880343f266c		1442	W3110_727145_728818(AS)|Dn_9_43	ctccgcattgatcagggcataaaccagataaccca	35	1	52	2278.46	968.42	2603
1	1465	9	27	TRUE		Probe Sequence	5abd020ea2d86b193cbc2f02356dd677		1443	W3110_728818_728907(AS)|Up_68_99	cgtggcgatcagtaagaacccttgcgcagcca	32	1	53	4018.3	1810.7	4590
1	1466	10	27	TRUE		Probe Sequence	ab5d47fe9f66d7096b5439333e50f4ee		1444	W3110_728818_728907(AS)|Dn_9_43	tccagtggcctaaaagtgataccggaagggtagaa	35	2	52	3073	1316.43	3440.5
1	1467	11	27	TRUE		Probe Sequence	463955be8b491146d7f653a48a39fb71		1445	W3110_729220_729426(S)|Up_61_92	gtgccattcaccgggtagatacaaaaggggga	32	1	46	2510.46	873.154	2696.5
1	1468	12	27	TRUE		Probe Sequence	b42fe2072514246363362c3c7da2043e		1446	W3110_729220_729426(S)|Dn_6_41	gagttttgaatacattgaaaaccgccagcggaaacg	36	1	46	1078.11	384.796	1069.5
1	1469	13	27	TRUE		Probe Sequence	09894d8655e8bffb3cef7cf87fc8292f		1447	W3110_729669_733862(S)|Up_36_70	cttataaatctgtagggtttcgcctgtcagcagac	35	2	52	5025.38	2180.63	5848.5
1	1470	14	27	TRUE		Probe Sequence	4143bfea61877cc2dc2d24f4a9971e7c		1448	W3110_729669_733862(S)|Dn_65_99	ttccatgcatagactttcactattagactccactc	35	1	53	2884.64	1359.01	3378
1	1471	15	27	TRUE		Probe Sequence	85e499ec88fe5362d7dd4500729b1b86		1449	W3110_733862_734188(S)|Up_9_47	ggtctaatgattctttagaaacatgtaagatgaagtgct	39	1	52	10728.2	4861.45	12670
1	1472	16	27	TRUE		Probe Sequence	7d330acc299e504425fcc1abd4db27aa		1450	W3110_733862_734188(S)|Dn_16_56	cttattattatatgtaacctgggcattgatatcccgtatgc	41	2	52	4144.19	1605.55	4744
1	1473	17	27	TRUE		Probe Sequence	db8b6b49892ba95cf62f9705648501f5		1451	W3110_734306_735739(S)|Up_33_68	gagggtatattcaatggtttgtattaagtaagcgca	36	1	46	1766.65	436.644	1796.5
1	1474	18	27	TRUE		Probe Sequence	e9f155c29a3b37a68f747f97fb7ca03d		1452	W3110_734306_735739(S)|Dn_41_75	tggtgttatagctgattgcgaaatacaagctaaag	35	1	52	3839.02	1184.15	4152
1	1475	19	27	TRUE		Probe Sequence	4b99acb5fe6a83fdedc75ab128fe6890		1453	W3110_735736_736305(S)|Up_24_58	cagcaacagcagggatagatgatttgggtgaaatt	35	2	52	4229.85	1434.52	4671
1	1476	20	27	TRUE		Probe Sequence	1297c6bf11d08f99b31508d3fc4d97f3		1454	W3110_735736_736305(S)|Dn_65_99	tattttgcgttccatttgcagggaaagatcacgta	35	1	52	1967.52	719.701	2111
1	1477	21	27	TRUE		Probe Sequence	d3435fd879fd55ebe3bc9b7f64eeece9		1455	W3110_736531_736785(S)|Up_8_47	aagttcaacaattgagatactacttattgtctaaagctgt	40	1	52	3081.25	1244.46	3570
1	1478	22	27	TRUE		Probe Sequence	aebb5da114cc34939142d20bfff6606e		1456	W3110_736531_736785(S)|Dn_160_199	ttattcccgattacagataagcctggaaagtagagcataa	40	2	46	5602.96	1720.81	6146
1	1479	23	27	TRUE		Probe Sequence	5545ed11608e149aa0499e6d68196436		1457	W3110_736986_738047(S)|Up_65_96	ccgattacagataagcctggaaagtagagcat	32	1	52	3559.38	1135.65	3775.5
1	1480	24	27	TRUE		Probe Sequence	8cc4c860dd213ab1f7b552d4f88a2f1f		1458	W3110_736986_738047(S)|Dn_156_197	tatttctattatccccgattacagacaagcctggaaagtgg	41	1	52	3632.04	1095.61	3927.5
1	1481	25	27	TRUE		Probe Sequence	c4e7cbc087901444f9b3782ef1db9ad9		1459	W3110_738178_738939(S)|Up_4_38	atgcgaaaagcagccatggatagaaactatctcgc	35	2	52	8376.12	3242.37	9715.5
1	1482	26	27	TRUE		Probe Sequence	02792fad8a79452f4b9e79ea7a4e809b		1460	W3110_738178_738939(S)|Dn_2_33	aagggcagctatggttagaaactacctgacgt	32	1	52	11600.5	4209.77	13007.5
1	1483	27	27	TRUE		Probe Sequence	ad450b415db725432950cf6a170fc00d		1461	W3110_739087_739596(S)|Up_53_87	atttctcaacgtctacacttactcctgtaaaccgc	35	1	46	12428.7	3859.19	13706.5
1	1484	28	27	TRUE		Probe Sequence	7521e5f76ef0508c7904488f14ff3e23		1462	W3110_739087_739596(S)|Dn_17_51	gtttcgccaggatttacgtctgcacgataatctcg	35	2	52	6967.23	1733.6	7347.5
1	1485	29	27	TRUE		Probe Sequence	feb1bd01235b9b20149212ccf1e7d1b1		1463	W3110_739593_741011(S)|Up_63_94	ggccgcgtgtgattaacttgcgccattcagga	32	1	52	4864.27	1335.71	5073.5
1	1486	30	27	TRUE		Probe Sequence	0a43394e109cb09436a3e78e1e8ae9b3		1464	W3110_739593_741011(S)|Dn_80_114	ataaattgcaggaaatacgtaggcctgataagacg	35	1	53	2224.23	731.031	2480
1	1487	31	27	TRUE		Probe Sequence	a9adfdf177365b0872444da86f48c3af		1465	W3110_741161_742642(AS)|Up_2_38	atccagcctacaaatttgtgcaaattcaataaattgc	37	2	52	843.077	209.581	832
1	1488	32	27	TRUE		Probe Sequence	b6f4931ccf606f4ffaaa38a739a937aa		1466	W3110_741161_742642(AS)|Dn_24_57	cgtcacgtaatagttgcgcggcgtgcttgtgttt	34	1	46	2613.74	723.107	2694
1	1489	33	27	TRUE		Probe Sequence	616c0b1470041e15444698e16ba7b4d0		1467	W3110_742913_743656(S)|Up_65_99	aacggtgtagctatcagaatacggaaggcgcgaag	35	1	46	4276.5	1184.37	4288
1	1490	34	27	TRUE		Probe Sequence	30fa1a1eecd37516730404c5eb889230		1468	W3110_742913_743656(S)|Dn_33_67	cgcgttgttatctgataggtgaaacggcggtagtg	35	2	52	1460.77	370.243	1462.5
1	1491	35	27	TRUE		Probe Sequence	7b17339193a77d5a7f3147178e2c3920		1469	W3110_743679_744335(S)|Up_61_95	ttcctaatcctgcataacgaataatcagagggatc	35	1	53	7579.77	2777.43	8312
1	1492	36	27	TRUE		Probe Sequence	e016b4e91f8a143432c00c454ced9e09		1470	W3110_743679_744335(S)|Dn_41_75	cggtcgtcacggttttcgccagtcgggtatcagcc	35	1	52	7226.29	1909.9	7562.5
1	1493	37	27	TRUE		Probe Sequence	ab1c0ef87db0c6487128f4a9259a11ef		1471	W3110_744329_745261(S)|Up_49_83	cttattacgtccgggagacagcgtgcgctttgtac	35	2	52	3281.12	893.473	3260
1	1494	38	27	TRUE		Probe Sequence	8b7aa3a06163e655a9066e04504d46f8		1472	W3110_744329_745261(S)|Dn_58_92	ttcctctgccaatattgcctgtggatttcatgcag	35	1	46	794.826	186.481	778.5
1	1495	39	27	TRUE		Probe Sequence	2a1ca241b5358711f60611d3aa2cb860		1473	W3110_745251_745985(S)|Up_30_64	ctggaagaggcactaaaagcacggcaagatcagca	35	1	52	9833.38	2028.83	10030.5
1	1496	40	27	TRUE		Probe Sequence	540df83f8d4037e7c15c7a19b08edf35		1474	W3110_745251_745985(S)|Dn_32_63	caccatgcctgaaggcccggagatccgccgtg	32	2	52	916.192	259.457	875.5
1	1497	41	27	TRUE		Probe Sequence	73371d6389387d1ad18b5f79c2c88e55		1475	W3110_746021_746812(S)|Up_33_67	ttgccgaaaaggggattgttgtcgcagcataaccc	35	1	52	2197.15	526.081	2113.5
1	1498	42	27	TRUE		Probe Sequence	dc81d6a0f3d5764cbffa48533204140e		1476	W3110_746021_746812(S)|Dn_57_89	caaaatactgaacaggcgtagggtttgcatcgc	33	1	52	1119.08	253.697	1089
1	1499	43	27	TRUE		Probe Sequence	4fb9372aa13a2457e5984b2e1b6f01c2		1477	W3110_746809_747855(AS)|Up_5_39	catcgagatggcgaaccgtgcgaacgttgtggcag	35	2	46	5425.43	1013.74	5353
1	1500	44	27	TRUE		Probe Sequence	622b934866710202945dd0ffec7ea1c2		1478	W3110_746809_747855(AS)|Dn_21_55	tctctttggtgtatcgatacagcataaagaaagct	35	1	52	786.5	223.899	736.5
1	1501	45	27	TRUE		Probe Sequence	4dc62a2e065d679a50e2bae5fb443ce0		1479	W3110_748007_749068(AS)|Up_48_81	gcaattttctgaaagagatgccctttccggcggc	34	1	52	835.558	182.526	823.5
1	1502	46	27	TRUE		Probe Sequence	09a80ffbf18020c65f2524857ef201f5		1480	W3110_748007_749068(AS)|Dn_9_43	cactgcttgtaaacggcattgtccgctgcagttga	35	2	52	1333.83	318.731	1342
1	1503	47	27	TRUE		Probe Sequence	5e1f4da6051063319cf8cef64db4da37		1481	W3110_749065_749793(AS)|Up_20_52	aaaatagcagttcagcgccattgcagacttcaa	33	1	52	2760.71	534.443	2776.5
1	1504	48	27	TRUE		Probe Sequence	81faac456868f8302e7e6b82ff43defd		1482	W3110_749065_749793(AS)|Dn_17_51	aatgacaaggtaaaatcaggcgtttggtcgtgtct	35	1	46	6461.39	1241.16	6611
1	1505	49	27	TRUE		Probe Sequence	910d0d9aa27100c02cacb107749c38ca		1483	W3110_749808_752255(AS)|Up_35_69	acccaagctgatggttaacaacattaagggtaatc	35	2	52	3417.73	850.937	3486.5
1	1506	50	27	TRUE		Probe Sequence	1b8e9a45e6a19ccc86ac315f8de3181c		1484	W3110_749808_752255(AS)|Dn_65_99	tataatccagcacgtaggttgcgttagcggttact	35	1	52	2818.71	762.791	2857
1	1507	51	27	TRUE		Probe Sequence	e114c4063c1553ce8c0e62876576a82f		1485	W3110_752315_752881(AS)|Up_19_53	aagagagtcgataaatattcacggtgtccatacct	35	1	53	3442.26	792.247	3469
1	1508	52	27	TRUE		Probe Sequence	bfa8d180107b789c161dd8e511d65c52		1486	W3110_752315_752881(AS)|Dn_25_59	ataggggtatagctacgccagaatatcgtatttga	35	2	52	1528.06	341.598	1558
1	1509	53	27	TRUE		Probe Sequence	84fb25a28b88a03e7a2ef8d1f8d6f79f		1487	W3110_753271_754554(AS)|Up_62_95	acggcgggttaaaatatttacaacttagcaatca	34	1	46	1664.63	283.275	1682
1	1510	54	27	TRUE		Probe Sequence	67b195b0009bc44d46c77ce855efe077		1488	W3110_753271_754554(AS)|Dn_17_49	gccttattgcgtaagactgccggaacttaaatt	33	1	52	2742.21	806.287	2933.5
1	1511	55	27	TRUE		Probe Sequence	637328d8d5f361b3800b15d1c7a8b621		1489	W3110_755263_755652(S)|Up_35_69	cagaaagttaacctctgtgcccgtagtccccaggg	35	2	52	4870.83	1184.64	4896
1	1512	56	27	TRUE		Probe Sequence	2baceb178c79fc69528548c5c7ca06e2		1490	W3110_755263_755652(S)|Dn_53_87	cgctaccgctatcgtcctgacgctctacatcattt	35	1	53	3070.51	901.402	3338
1	1513	1	28	TRUE		Probe Sequence	7651938d52bbd1576b269cfdacf3fe03		1491	W3110_755646_755993(S)|Up_61_95	tattactgtcgtgctttcacttctcgcaggagtcc	35	1	52	5340.81	3557.77	6364
1	1514	2	28	TRUE		Probe Sequence	efa0d2c4b0c90ff4fab1d5101868e80b		1492	W3110_755646_755993(S)|Dn_68_99	gctgcaaatttcccagagcggccagacctgtg	32	2	58	1313.72	534.772	1438
1	1515	3	28	TRUE		Probe Sequence	b94b09dc2da6862a96943dd59c98cbf3		1493	W3110_755993_757759(S)|Up_37_71	ggtgattgtcgttgcactggtggtttacgtgattt	35	1	58	15739.2	9244.67	21267
1	1516	4	28	TRUE		Probe Sequence	cda6cdf78698de6cc12f8d592164eccd		1494	W3110_755993_757759(S)|Dn_57_89	tgatgatgctccgcgtatgcaggattacaccct	33	1	57	1947.37	964.785	2139
1	1517	5	28	TRUE		Probe Sequence	4d3c2e82bf75d9f767fbc0df5ad25238		1495	W3110_757775_758491(S)|Up_57_91	attcccgccgaagattcgtacttactaatgcggag	35	2	57	3239.33	1889.21	3511
1	1518	6	28	TRUE		Probe Sequence	c3446b87ea5ffc9bbb325bd88d980075		1496	W3110_757775_758491(S)|Dn_66_97	ccttatccggcctacaagtcattacccgtagg	32	1	52	1097.85	481.796	1111
1	1519	7	28	TRUE		Probe Sequence	e2a5a1aaa27d78137f880f04ef7dafbc		1497	W3110_758792_761593(S)|Up_7_41	caagagctcgcaagtgaaccccggcacgcacatca	35	1	58	743.845	208.204	722.5
1	1520	8	28	TRUE		Probe Sequence	9c2e858612bb28268e303fa18f0fe670		1498	W3110_758792_761593(S)|Dn_11_45	cacaatgagtagcgtagatattctggtccctgacc	35	2	58	1477.97	559.66	1551
1	1521	9	28	TRUE		Probe Sequence	89f2e5f1cb944425b4f7625cf7e342f6		1499	W3110_761608_762825(S)|Up_5_39	gcctctccggcggtagggtatatgtccgttcacca	35	1	58	554	174.455	559
1	1522	10	28	TRUE		Probe Sequence	73c2c451d53261db51304b55d72f098f		1500	W3110_761608_762825(S)|Dn_5_37	ttaagtttcacctgcactgtagaccggataagg	33	1	57	2204.14	1185.37	2596
1	1523	11	28	TRUE		Probe Sequence	a84865a236825393fe169b6659520434		1501	W3110_763100_764266(S)|Up_25_59	caatgcccggaagcgatacgaaatattcggtctac	35	2	52	10346.8	4954.18	12548
1	1524	12	28	TRUE		Probe Sequence	7910bae65f2aaa8efa2a908c723104bb		1502	W3110_763100_764266(S)|Dn_63_98	actttccactcagaacaggccattgcatacggcact	36	1	52	2916.73	1436.81	3563.5
1	1525	13	28	TRUE		Probe Sequence	3c584d01e5cb3487452e678e0edb1652		1503	W3110_764266_765135(S)|Up_39_72	ttgcagcaaaaggtctgacggatgcagctcagca	34	1	58	3964.21	1585.8	4402
1	1526	14	28	TRUE		Probe Sequence	9849e6a955418520dd0802b07dc467ea		1504	W3110_764266_765135(S)|Dn_28_62	cgcttccctctacaggaatggcgaagggctgtcgg	35	2	58	1709.31	644.413	1822.5
1	1527	15	28	TRUE		Probe Sequence	b5b9e14ed82c788f4991af1ee332174d		1505	W3110_765239_765961(AS)|Up_28_62	tccctctacaggaatggcgaagggctgtcggtttc	35	1	57	2885.6	1200.24	3320
1	1528	16	28	TRUE		Probe Sequence	b2b87ffe25673b1849c1ccd439112692		1506	W3110_765239_765961(AS)|Dn_16_55	aatacgaatttaaccattatgcccgataaattcatcctgt	40	1	57	9064.11	4731.1	11158
1	1529	17	28	TRUE		Probe Sequence	c95b92999e1ffab72d7e2c0ec13bace7		1507	W3110_766070_768046(S)|Up_8_47	atacgaatttaaccattatgcccgataaattcatcctgta	40	2	52	10330.3	4314.18	12002.5
1	1530	18	28	TRUE		Probe Sequence	a652ee8d359bdadf1ff028101d5f0b3c		1508	W3110_766070_768046(S)|Dn_9_43	gaaacgacgatgaaagcagtatctcgcgttcacat	35	1	58	3689.84	1475.55	4148
1	1531	19	28	TRUE		Probe Sequence	fb87ea19e60f39daaca6d80c5f8d166f		1509	W3110_768064_770697(S)|Up_33_67	gtcacgcggttaagcatggcaactatctgactgat	35	1	58	2035.43	783.422	2170
1	1532	20	28	TRUE		Probe Sequence	d87907bc2d4045db443016151e532193		1510	W3110_768064_770697(S)|Dn_6_40	aatcaaaccgaagccacatatgcgcggccagattg	35	2	57	1197.23	407.425	1186
1	1533	21	28	TRUE		Probe Sequence	3b20542547ff7ab7f439fe76fcb2a256		1511	W3110_771544_773112(S)|Up_60_91	ttcactctcggagtcttcatgcgatgagcaag	32	1	57	381.719	175.537	352
1	1534	22	28	TRUE		Probe Sequence	6f8b78c8c941e158cb070a610ce046b6		1512	W3110_771544_773112(S)|Dn_3_37	caggagtcgtcaaatgatcgattatgaagtattgc	35	1	52	1063.63	303.242	1035
1	1535	23	28	TRUE		Probe Sequence	141aa17ca70143b9c46d096dd8e8a754		1513	W3110_773128_774267(S)|Up_57_91	ttccacgactactcagccggcacgctaagacagga	35	2	58	663.155	187.713	626.5
1	1536	24	28	TRUE		Probe Sequence	144fbda09fe5d454f5d0a81c2c8f3dbc		1514	W3110_773128_774267(S)|Dn_48_82	cttgcctgttcgtttggggtaatcaccgcgctggc	35	1	58	5528.22	2033.16	5786
1	1537	25	28	TRUE		Probe Sequence	f01974958a69088acb2dab3234b91091		1515	W3110_774282_774395(S)|Up_49_83	agaagatattgaacgtaacacccactctctgtact	35	1	57	10275.8	3596.73	11682
1	1538	26	28	TRUE		Probe Sequence	3ead6210e48a857dc8c0895c062dd45e		1516	W3110_774282_774395(S)|Dn_55_89	cgctttccttcgtgatggcgcttctgttagcagga	35	2	57	1296.67	357.937	1333
1	1539	27	28	TRUE		Probe Sequence	07b6f8306283c92517af2d3028a94417		1517	W3110_774395_774688(S)|Up_61_95	acacgtcgaatcaggcaaagccggtcaagaagaca	35	1	52	9280.08	2728.87	9631
1	1540	28	28	TRUE		Probe Sequence	993c7271d38db6f7cac0401c8497fd10		1518	W3110_774395_774688(S)|Dn_64_96	cttgccctcattcccaaacctcaatcgcgcgcg	33	1	58	1728.6	499.201	1793
1	1541	29	28	TRUE		Probe Sequence	637b74bb4e28ac8d097ab0ff639fb4c1		1519	W3110_774838_775242(S)|Up_16_49	tgccctcattcccaaacctcaatcgcgcgcgtat	34	2	58	1952.71	695.244	2067.5
1	1542	30	28	TRUE		Probe Sequence	aa194c9ac51156c09b3670600240f6f6		1520	W3110_774838_775242(S)|Dn_5_39	catgaatatccttgatttgttcctgaaggctagcc	35	1	58	1862.59	689.006	2036
1	1543	31	28	TRUE		Probe Sequence	1a77badc0d764aa423a1091ff2d27354		1521	W3110_775239_775931(S)|Up_65_99	gcgcttcccaagtctattgtcgcggagtttaagca	35	1	57	999.86	314.782	1023
1	1544	32	28	TRUE		Probe Sequence	cfb7d79b04bd27b212c3d0dd2eaead36		1522	W3110_775239_775931(S)|Dn_21_56	acgaggtcgtcgcgatctcaagtccgaaatcaacat	36	2	52	920.654	254.098	935
1	1545	33	28	TRUE		Probe Sequence	602f9e48aa6bc10686fb1fa66254c027		1523	W3110_775935_776363(S)|Up_57_89	ccgccaggcgtttaccgttagcgagagcaacaa	33	1	58	1049.48	231.2	1011
1	1546	34	28	TRUE		Probe Sequence	29ae3430fcf906224b0a0c06da9bbe0d		1524	W3110_775935_776363(S)|Dn_12_46	tcccttgcttgaaagagagcgggtaacaggcgaac	35	1	58	2297.6	635.077	2310.5
1	1547	35	28	TRUE		Probe Sequence	3ef48e43eec9d4255e9f41d46e0c6db7		1525	W3110_776428_777693(S)|Up_9_43	gttggtttaatgacgcagcctatctaaacatctgc	35	2	58	3481.57	1241.2	3751.5
1	1548	36	28	TRUE		Probe Sequence	ebca8a93b64c2db7f8835a5b4d0531a9		1526	W3110_776428_777693(S)|Dn_90_124	tgctaaattatcgtgggccatcggtccagataagg	35	1	57	1673.23	546.947	1685
1	1549	37	28	TRUE		Probe Sequence	5af862320a0c7eefa1467eabfb0ec1fd		1527	W3110_777826_779118(S)|Up_54_88	ttctgctaaattatcgtgggccatcggtccagata	35	1	57	2436.3	703.229	2579
1	1550	38	28	TRUE		Probe Sequence	f2325e36c246ec810e82eed6fb63bd7c		1528	W3110_777826_779118(S)|Dn_55_87	gaaagggctgatgattgctctgcctgttatggc	33	2	52	2257.83	411.34	2247.5
1	1551	39	28	TRUE		Probe Sequence	d680590b85a12647a583f40db04e9af2		1529	W3110_779153_779674(S)|Up_9_43	cgtcttccggcaactgatggacaggtcaaattccc	35	1	58	1349.86	327.241	1323
1	1552	40	28	TRUE		Probe Sequence	80134aabb6f22ec5dffd5e824db6bb67		1530	W3110_779153_779674(S)|Dn_25_59	agacatcaactattgagtctgtcgttactggttgg	35	1	58	754.466	239.735	710.5
1	1553	41	28	TRUE		Probe Sequence	3d637d930805240d7dc9adf230920a2a		1531	W3110_779684_780475(S)|Up_66_97	ccgtcgtgcggtactggtttactaagagaatt	32	2	57	9732.96	1170.6	9728
1	1554	42	28	TRUE		Probe Sequence	6b09b1e6ab79a99a10f5c54a59ae9327		1532	W3110_779684_780475(S)|Dn_41_75	gtcgtgcgaatcataagcagttgagtgatctacat	35	1	57	3336.35	673.935	3457
1	1555	43	28	TRUE		Probe Sequence	144a069321bedb8dfd46a8c0999e4072		1533	W3110_782171_783214(S)|Up_49_83	tattacgctaatgtcggttttaacgttaagcctgt	35	1	52	846.942	216.554	823.5
1	1556	44	28	TRUE		Probe Sequence	ac78dff12809b64adf14f5ecd808113b		1534	W3110_782171_783214(S)|Dn_65_99	ctggtacatataccaataggggcaggcggttatga	35	2	58	448.724	177.595	450.5
1	1557	45	28	TRUE		Probe Sequence	d892eb3e8340fdd851e72b13018eecc7		1535	W3110_783252_783971(S)|Up_32_64	gctggattttgcggctacactacgtggataacg	33	1	58	6596.36	1330.98	6530.5
1	1558	46	28	TRUE		Probe Sequence	b679c925a9c21280d521dda4155effb5		1536	W3110_783252_783971(S)|Dn_41_75	ggcagtctggcccatgacaaggttgatattccatc	35	1	57	2475.28	573.38	2539
1	1559	47	28	TRUE		Probe Sequence	ecf9c0459c97fa3c24d6d06dd18569b1		1537	W3110_783968_784909(AS)|Up_48_80	gccggatgtggatcaacagcgcacgtgaaagag	33	2	57	4400.95	993.492	4353
1	1560	48	28	TRUE		Probe Sequence	d65bf684406e9753764b197ffd25a5e5		1538	W3110_783968_784909(AS)|Dn_3_42	cgagtcatcccttaattattctcacttaactttatgacat	40	1	52	5021.54	1029.85	5138
1	1561	49	28	TRUE		Probe Sequence	b93c68c4645912fa2de27600e3a9ac7a		1539	W3110_783986_784276(S)|Up_28_61	cagccggatgtggatcaacagcgcacgtgaaaga	34	1	58	3824.02	847.785	3700.5
1	1562	50	28	TRUE		Probe Sequence	d34def4a474913263ea3e3dbf12d1f0b		1540	W3110_783986_784276(S)|Dn_3_37	cattcacgctatctttcaacagtcgccacgcgcta	35	2	58	2925.38	779.74	2843
1	1563	51	28	TRUE		Probe Sequence	70d1309b1be6a9916040574d60d44297		1541	W3110_785023_785403(AS)|Up_67_99	ctccgctctcccattattggctattttgcaggg	33	1	58	1104.9	299.54	1075
1	1564	52	28	TRUE		Probe Sequence	97376a01d12b1eefd13564a19f1f9be1		1542	W3110_785023_785403(AS)|Dn_5_39	tgctcctgttatggtcgttatgtcggataacctct	35	1	57	3411.86	748.263	3518
1	1565	53	28	TRUE		Probe Sequence	eec13c2390cf1b2a578f2a943ae4d5de		1543	W3110_785719_786771(S)|Up_59_93	attgcattcactaagataagtatggcaacactgga	35	2	52	5860.27	1323.6	5963
1	1566	54	28	TRUE		Probe Sequence	ccb6216b10744025c6a442e1d363fdfc		1544	W3110_785719_786771(S)|Dn_21_55	cgtcagagtggcgtatccgatgaatcaccacaggc	35	1	58	1739.22	388.528	1767.5
1	1567	55	28	TRUE		Probe Sequence	688eeba4de87c86178324a19465681a5		1545	W3110_786929_787681(AS)|Up_65_99	ttgcagtcggctttctcattttaaacgaatgacgt	35	1	58	1006.97	270.051	1012
1	1568	56	28	TRUE		Probe Sequence	0045216a9e742dd1bea302efadb132db		1546	W3110_786929_787681(AS)|Dn_65_99	cagcaatgcttacgcataaccatagcgaaaatagt	35	2	58	1228.57	360.298	1265.5
1	1569	1	29	TRUE	QC-3prime_Target	Target Sequence	76df025a70d0748672dcaf7c924bd1fd		2	QC-3prime	tgactgactggactgtgggtgtgcgatacgtgtcc	35		51	1490.76	464.739	1449
1	1570	2	29	TRUE	QC-5prime_Target	Target Sequence	897052f32640e2baa47cc6764a38caa5		3	QC-5prime	tgggtgtgcgatacgtgtccgactgactgactgac	35		57	1540.75	494.259	1549
1	1571	3	29	TRUE		Probe Sequence	ae7864fb163fbdf5ab7b449dc948ef38		1547	W3110_787883_788923(AS)|Up_49_83	gctggtgatttgaacaatatgagataaagccctca	35	1	58	6664.02	4003.49	8964.5
1	1572	4	29	TRUE		Probe Sequence	310d4842b7e1aafe053ff7ffd6f5d503		1548	W3110_787883_788923(AS)|Dn_9_43	tccttgtgatggtttacaaacgtaaaaagtctctt	35	1	57	4007.21	1925.21	4861
1	1573	5	29	TRUE		Probe Sequence	34e8450778bcd127c919674dc10895e2		1549	W3110_788917_790065(AS)|Up_49_83	aagttaacagtcggtacggctgaccatcgggtgcc	35	2	57	3681.42	1531.51	4166
1	1574	6	29	TRUE		Probe Sequence	9cf8369c1a306ba33e0bc906ffd03434		1550	W3110_788917_790065(AS)|Dn_2_34	tcttacactccggattcgcgaaaatggatatcg	33	1	52	3533.58	1524.61	3812
1	1575	7	29	TRUE		Probe Sequence	0e9f3dda1ed5087a477a69800d21d2b0		1551	W3110_790069_791115(AS)|Up_3_37	tcaaattcacgcggccaggcgcctgaatggtgtga	35	1	58	905.586	249.667	869
1	1576	8	29	TRUE		Probe Sequence	f6fe91fe14658dead227ad1fa74bf2b3		1552	W3110_790069_791115(AS)|Dn_2_34	gtcgttccttaatcgggatatccctgtggatgg	33	2	58	9142.91	3888.72	10209.5
1	1577	9	29	TRUE		Probe Sequence	231b0c94985b22362f5b0096d3323fa7		1553	W3110_791125_792141(AS)|Up_65_99	tgatcaacgggattaaattgcgtcatggtcgttcc	35	1	58	14300.7	6028.25	16671
1	1578	10	29	TRUE		Probe Sequence	bb3ceee7f7b57bc1e6ebde01b5a77988		1554	W3110_791125_792141(AS)|Dn_2_36	attcgctccattaggcttatggtatgaaataacca	35	1	57	3339.12	1547.57	3869
1	1579	11	29	TRUE		Probe Sequence	b0dae4570da6de4fa744844d69f06647		1555	W3110_792402_793874(AS)|Up_19_52	cgcggtttcatgcctgcatgcgtcgaaccgttgg	34	2	52	4272.69	1345.93	4549.5
1	1580	12	29	TRUE		Probe Sequence	0b483ab9bbe44b76d1e59c137c6f2ac2		1556	W3110_792402_793874(AS)|Dn_4_38	atatcccactttgtgcagcgattactgacagggat	35	1	52	6209.35	2493.6	7058.5
1	1581	13	29	TRUE		Probe Sequence	050e02fb4657b3d5d44fa70affbcb5cb		1557	W3110_793942_794730(AS)|Up_38_72	atcccactttgtgcagcgattactgacagggatac	35	1	58	5563.05	2176.95	6230
1	1582	14	29	TRUE		Probe Sequence	a3350a86ce2514696a243d4cf4a5d064		1558	W3110_793942_794730(AS)|Dn_42_73	cgccacgcaaagctgaccgcacaaaaggggag	32	2	58	2765.43	988.518	3002
1	1583	15	29	TRUE		Probe Sequence	10aff722ba98c58605394dcbd2e6050d		1559	W3110_794859_795008(S)|Up_51_84	tctgtgcttagcggttagaatagtctcatgacta	34	1	57	7198.81	3256.11	8298
1	1584	16	29	TRUE		Probe Sequence	6ed5d9d72c3c949aad2b763180e287bd		1560	W3110_794859_795008(S)|Dn_161_195	ttaccaatggctcgtaaatggttgaacttgtttgc	35	1	57	3727.98	1437.53	4302
1	1585	17	29	TRUE		Probe Sequence	1d1636afe8b95b7e909b68298ecd53c1		1561	W3110_795175_795948(S)|Up_44_78	attccgagttagtcgttatattgtcgcctacataa	35	2	52	8756.17	2986.47	9679.5
1	1586	18	29	TRUE		Probe Sequence	f98824c39b919ed75628f7554def68da		1562	W3110_795175_795948(S)|Dn_5_39	actgaccgatccagaatggcaggcagttttattaa	35	1	58	3432.74	1153.24	3634
1	1587	19	29	TRUE		Probe Sequence	f5620afe953ab2eb763f8d5a8b740e1c		1563	W3110_795948_796637(S)|Up_57_91	aggcagcggaaatctttaaacgttacggatttaca	35	1	58	8184.52	3113.64	9174.5
1	1588	20	29	TRUE		Probe Sequence	1832a5887408e68f0f3eb383b0a7ec8e		1564	W3110_795948_796637(S)|Dn_35_69	caaccattgcctgactattaatgaaacgctgcccg	35	2	57	2039.3	682.591	2169
1	1589	21	29	TRUE		Probe Sequence	7ce643beeda0164afb581f06eb3faf32		1565	W3110_796640_797698(S)|Up_26_60	gcgctggcgatgatctccctgttgatttcagaatg	35	1	57	12687.2	3922.92	13307
1	1590	22	29	TRUE		Probe Sequence	d8154e40fee079a8afcca9f2ab8f8fc0		1566	W3110_796640_797698(S)|Dn_22_53	gaactgggcaatgctgtcggtggtgttatcac	32	1	52	6574.62	1073.31	6758.5
1	1591	23	29	TRUE		Probe Sequence	1d0877e61f2ba57592098b9419a13bd0		1567	W3110_797699_798517(AS)|Up_26_58	ccagggatgaactggcgatcaaacctggcctgt	33	2	58	3945.19	710.444	3952.5
1	1592	24	29	TRUE		Probe Sequence	bf76c636541d2f35280c42087a234f23		1568	W3110_797699_798517(AS)|Dn_8_41	tccagattaaggttaagaattttcgtctgcgcga	34	1	58	5486.41	1814.69	5655.5
1	1593	25	29	TRUE		Probe Sequence	4ed140abbe07924de0096038fb77c9e4		1569	W3110_798672_799667(S)|Up_49_83	agcgactaattttagctgttacagtcagttgctaa	35	1	57	3186.86	840.385	3411
1	1594	26	29	TRUE		Probe Sequence	070efdb47cb102b9ac15aedda7cdee37		1570	W3110_798672_799667(S)|Dn_33_67	ccggtgtattaacctatctcctgtaacgcgtgtct	35	2	57	6783.18	2400.6	7446
1	1595	27	29	TRUE		Probe Sequence	16efa84e9756dc65b32fef54a6592751		1571	W3110_799708_800661(AS)|Up_41_75	ggtggttaacgcacactaaccgctgatttacccgg	35	1	52	11660.7	2406.18	12064.5
1	1596	28	29	TRUE	QC-3prime_Target	Target Sequence	76df025a70d0748672dcaf7c924bd1fd		2	QC-3prime	tgactgactggactgtgggtgtgcgatacgtgtcc	35		58	2311.14	483.004	2189
1	1597	29	29	TRUE	QC-5prime_Target	Target Sequence	897052f32640e2baa47cc6764a38caa5		3	QC-5prime	tgggtgtgcgatacgtgtccgactgactgactgac	35		58	1845.57	358.979	1785.5
1	1598	30	29	TRUE		Probe Sequence	3a3e9b7044868482a75eb7d143d56fbe		1572	W3110_799708_800661(AS)|Dn_5_39	actccggaaaatggaagcgacgattttgggtggct	35	1	58	3472.97	893.836	3504
1	1599	31	29	TRUE		Probe Sequence	64cdfd4a5df717352221dc3697cafefa		1573	W3110_800845_801897(S)|Up_13_47	aatcgttgagctaaagtcattagagatgctttgcc	35	2	57	4998.68	1565.38	5452
1	1600	32	29	TRUE		Probe Sequence	6882dfa802930eba37a31485138b378e		1574	W3110_800845_801897(S)|Dn_149_183	cggcaggattaagcgaactggcgtgggtgcttttt	35	1	52	4791.17	1030.44	4952
1	1601	33	29	TRUE		Probe Sequence	b4292a73edd5b2aee9e662fa982e0e72		1575	W3110_801973_803406(S)|Up_52_87	tgccacgacgttacgcgcatctgttattcggacgac	36	1	58	3577.62	981.253	3671
1	1602	34	29	TRUE		Probe Sequence	794f2f15b823c6461384b27d4d5c834d		1576	W3110_801973_803406(S)|Dn_159_193	gtgcgcagatatctggagcatttgatgatcaagtt	35	2	58	2303.07	775.706	2462
1	1603	35	29	TRUE		Probe Sequence	56cbc38feeefadadc950c0f1db0e80df		1577	W3110_803589_805850(S)|Up_68_99	acttcacggtgcgcagatatctggagcatttg	32	1	58	1284.62	251.402	1260
1	1604	36	29	TRUE		Probe Sequence	a0c19ab7b703e553c010c44986d7ccd8		1578	W3110_803589_805850(S)|Dn_62_96	cttatccgacctacgaatcgcatcgaatctgtagg	35	1	57	2126.65	603.592	2231
1	1605	37	29	TRUE		Probe Sequence	007b7712b73c9741df35f659ca7aff60		1579	W3110_806084_807367(AS)|Up_22_56	ttatccgacctacaaatcgcatcgaaccgtaggcc	35	2	57	1839.75	429.274	1851
1	1606	38	29	TRUE		Probe Sequence	a3ac1b28b765be5fb7c0cc5978a9822c		1580	W3110_806084_807367(AS)|Dn_9_43	ccgggctatgaaatagaaaaatgaatccgttgaag	35	1	52	4943.08	724.058	5054.5
1	1607	39	29	TRUE		Probe Sequence	23c105a038d6cf424d11249432057b9b		1581	W3110_807519_807995(AS)|Up_52_85	aatacctttaagtgataccagatggcattgcgcc	34	1	58	1396.98	337.327	1411
1	1608	40	29	TRUE		Probe Sequence	3791bfbfe23dad1258c0d797407cddde		1582	W3110_807519_807995(AS)|Dn_22_56	agaaagtgtagccagaaaccctcacgcggacttct	35	2	58	3519.12	731.478	3538.5
1	1609	41	29	TRUE		Probe Sequence	544f374e3cd6c8c1377b6f33039989f5		1583	W3110_808054_809343(AS)|Up_9_43	gccatcgcgcagatcgttactgatgagtttcatga	35	1	57	1465	373.551	1453
1	1610	42	29	TRUE		Probe Sequence	ff22c0e8a557d475c5f94ea3043d3db0		1584	W3110_808054_809343(AS)|Dn_12_52	aaaccaaattgaaaagatttaggtttacaagtctacaccga	41	1	57	1041.33	259.993	1035
1	1611	43	29	TRUE		Probe Sequence	ac9d3537ca5072b6f4346c689c8a90c1		1585	W3110_809430_810470(S)|Up_3_37	tccgttgtcataatcgacttgtaaaccaaattgaa	35	2	52	983.058	310.889	1000
1	1612	44	29	TRUE		Probe Sequence	691176d36f2cf76aec42ac4c7f854564		1586	W3110_809430_810470(S)|Dn_2_34	ctggcaggagaaaatcaacgcggcgctcgatgc	33	1	58	1216.55	233.773	1240
1	1613	45	29	TRUE		Probe Sequence	5617dc9d15d03f3aadb8763ac245db7f		1587	W3110_810467_811621(S)|Up_57_89	ataaagacctgcaactgttccgcaaactgggg	32	1	58	727.328	204.334	747.5
1	1614	46	29	TRUE		Probe Sequence	19a8c60221ba44da0992362cc75f9827		1588	W3110_810467_811621(S)|Dn_87_119	actggcaatgcttccacagcgtaaatacaccc	32	2	57	669.053	196.514	606
1	1615	47	29	TRUE		Probe Sequence	bcfa1741d7372901f872d0580611718d		1589	W3110_811608_812363(S)|Up_9_40	ccaaccgtacccgctggtactgcgcgactgcg	32	1	57	656.632	142.333	645
1	1616	48	29	TRUE		Probe Sequence	39ac3cff3f85f2a1647b5e18f6034c5f		1590	W3110_811608_812363(S)|Dn_123_155	cgaaaagaccccggaaggtttacgcaatagcg	32	1	52	483.654	172.238	430
1	1617	49	29	TRUE		Probe Sequence	74279be13d91749fea874bac13602ae9		1591	W3110_812356_813033(S)|Up_144_176	caacagcaggggcgatatcctctgacgtatca	32	2	58	1099.52	207.25	1095
1	1618	50	29	TRUE		Probe Sequence	14dfc0ec33378c9ba1fb444eacc0cc44		1592	W3110_812356_813033(S)|Dn_2_35	cattctgtatttggttaaattgcgagcgagatcg	34	1	58	388.224	130.243	375.5
1	1619	51	29	TRUE		Probe Sequence	f62b5e7f62c5fad20784c0054b032d51		1593	W3110_813612_815633(S)|Up_19_55	tccagtataatttgttggcataattaagtacgacgag	37	1	58	9550.47	2524.34	10146.5
1	1620	52	29	TRUE		Probe Sequence	7e4368ad4acb6ed931856fb0682bfeb5		1594	W3110_813612_815633(S)|Dn_49_83	tacgcttatcaggcctacattttctccgcaatata	35	2	57	806.211	246.945	847
1	1621	53	29	TRUE		Probe Sequence	bbd1cb84d7ac1b9e7396ad217faa9d94		1595	W3110_815825_816733(AS)|Up_49_83	aacgcgcactttgtcttcaataggaagccggaatt	35	1	52	2906.02	811.614	2845
1	1622	54	29	TRUE		Probe Sequence	26f787567243b55e8b4c45dbb4fb78c2		1596	W3110_815825_816733(AS)|Dn_7_38	tcctggagtcagattatccgcgctacagtagc	32	1	58	2361.97	502.454	2416.5
1	1623	55	29	TRUE	QC-3prime_Target	Target Sequence	76df025a70d0748672dcaf7c924bd1fd		2	QC-3prime	tgactgactggactgtgggtgtgcgatacgtgtcc	35		58	1641.84	460.03	1601
1	1624	56	29	TRUE	QC-5prime_Target	Target Sequence	897052f32640e2baa47cc6764a38caa5		3	QC-5prime	tgggtgtgcgatacgtgtccgactgactgactgac	35		58	1588.22	292.075	1586.5
1	1625	1	30	TRUE	QC-5prime_Target	Target Sequence	897052f32640e2baa47cc6764a38caa5		3	QC-5prime	tgggtgtgcgatacgtgtccgactgactgactgac	35		52	1397.19	392.341	1439.5
1	1626	2	30	TRUE	QC-3prime_Target	Target Sequence	76df025a70d0748672dcaf7c924bd1fd		2	QC-3prime	tgactgactggactgtgggtgtgcgatacgtgtcc	35		56	1246.34	449.073	1239.5
1	1627	3	30	TRUE		Probe Sequence	fc31ed6e7e2e18e7fa9229e678533a1f		1597	W3110_817130_818119(S)|Up_17_51	ctttggccgtgacaatgctcgtaaagattgccacc	35	2	56	1365.98	680.163	1270
1	1628	4	30	TRUE		Probe Sequence	6a854642b08bee93966b7dd039e37aca		1598	W3110_817130_818119(S)|Dn_61_95	gctattcttacggtttctaatcgtcgcggtgaaga	35	1	58	2334.4	1124.35	2404
1	1629	5	30	TRUE		Probe Sequence	0a4bd440c6bf0e0b96b57494ae3cd30c		1599	W3110_818141_818653(S)|Up_41_75	ccggtattacgcaaaacttatcgtacattggcggc	35	1	58	3309.6	1314.11	3414.5
1	1630	6	30	TRUE		Probe Sequence	42b861aeb61ada173e3c8d25081ec35b		1600	W3110_818141_818653(S)|Dn_2_35	tatgtcgcaactgacccatatcaacgccgctggc	34	2	52	1922.04	719.772	1827
1	1631	7	30	TRUE		Probe Sequence	be64187f1d87e384611785bd9f5a6f95		1601	W3110_818656_819141(S)|Up_11_45	tgccgtaccgcatgggaaaatatcatcgcgccgca	35	1	56	1063.8	315.745	1061
1	1632	8	30	TRUE		Probe Sequence	af44c12a3c28ebc98c3f6dde6c5704d3		1602	W3110_818656_819141(S)|Dn_63_97	atttcccaactgttgaagcgttacgccagcacatg	35	1	56	2321.3	776.357	2338
1	1633	9	30	TRUE		Probe Sequence	81261ef3e56c902813fb91a27ab7ac97		1603	W3110_819134_819379(S)|Up_33_67	gtgattggtccggtacgtttgctggcgaagagcgg	35	2	57	9687.39	2874.7	10349
1	1634	10	30	TRUE		Probe Sequence	aa4c4ba8032bdcfb086d0ec495b54f91		1604	W3110_819134_819379(S)|Dn_21_55	ttgttggtccgcagccgttcagcgtaggagaagag	35	1	58	3505.41	1145.91	3872.5
1	1635	11	30	TRUE		Probe Sequence	07e46d7faa3ea8f7d623a63cbb466b03		1605	W3110_819381_819833(S)|Up_48_82	ctgactgacggcgacgaagtagctttcttcccgcc	35	1	52	2504.73	539.876	2578.5
1	1636	12	30	TRUE		Probe Sequence	af1fa60bb5a4244c8b84a71f2e88cc86		1606	W3110_819381_819833(S)|Dn_44_78	accgctcagtacatacgtttacgctgcgtcgatgc	35	2	56	4832.02	1149.18	4884.5
1	1637	13	30	TRUE		Probe Sequence	81830bedc97c04927a7022aba2d09790		1607	W3110_819970_820674(S)|Up_8_42	ccgctcagtacatacgtttacgctgcgtcgatgca	35	1	56	3996.39	1099.31	4266.5
1	1638	14	30	TRUE		Probe Sequence	01e15443f295690f48c4376d92988ae8		1608	W3110_819970_820674(S)|Dn_55_90	aacgacacttaacaagtaccaggtataaaatatgcc	36	1	57	4179.81	1314.76	4527
1	1639	15	30	TRUE		Probe Sequence	763059571c694129518113002df50dd0		1609	W3110_820879_821592(S)|Up_9_45	ctgtatccataaatgcaaaagtattttgtatgcgtgg	37	2	58	2631.5	820.336	2795
1	1640	16	30	TRUE		Probe Sequence	b6be4fe371418af1b28e252477e5205c		1610	W3110_820879_821592(S)|Dn_13_47	atactaaagaacttaactaaacttcacatcgccgc	35	1	58	6546.91	2495.87	7542.5
1	1641	17	30	TRUE		Probe Sequence	24c627c6d6c38bddf0285fa651d42e1b		1611	W3110_821628_822584(AS)|Up_15_49	cgatagctataacgcttgtctggcaaaggcatacg	35	1	52	3453.21	944.71	3507.5
1	1642	18	30	TRUE		Probe Sequence	63e595434d300bad597e13bf859a585c		1612	W3110_821628_822584(AS)|Dn_25_59	gtttctacccgatcctgcgtttccattgtcggttg	35	2	56	3797.21	1201.28	3946
1	1643	19	30	TRUE		Probe Sequence	093d92a7269fe43f6d5ccbdb577b0909		1613	W3110_822584_823825(AS)|Up_65_99	ctttgctaagcgccagcgcgggtgtgatttactca	35	1	56	2224.62	606.465	2386
1	1644	20	30	TRUE		Probe Sequence	ecd7187a3b4a23afa0fa8e733364009a		1614	W3110_822584_823825(AS)|Dn_26_57	catgatcagaaaggtgtcgccatgtccgcagc	32	1	58	1455.07	342.692	1475
1	1645	21	30	TRUE		Probe Sequence	969869258741026beff0265603833fe9		1615	W3110_823822_824583(AS)|Up_25_59	ccttaaacaccgcgggataatattgctcgccgttt	35	2	58	3296.1	969.39	3374.5
1	1646	22	30	TRUE		Probe Sequence	304f403e05a810b0d9df6ba7fc282000		1616	W3110_823822_824583(AS)|Dn_13_47	tttgcctcttatctcattgaaatagtgtagtcggc	35	1	52	5284.19	1207.63	5440.5
1	1647	23	30	TRUE		Probe Sequence	55f2df6db110b9a2e51c65a92f79c7b9		1617	W3110_824716_825126(S)|Up_47_85	cgtaaagttcggtactctgagtaagtagagataaattct	39	1	56	12381.9	1837.79	12700
1	1648	24	30	TRUE		Probe Sequence	02f99128bfec972513ae15b9f889a138		1618	W3110_824716_825126(S)|Dn_25_59	tagcggccacaaactattccacacaatatccagac	35	2	56	2353.07	426.872	2387.5
1	1649	25	30	TRUE		Probe Sequence	79e9e3b0bb60c55c35ba0e433ab22f32		1619	W3110_825088_826194(AS)|Up_65_99	cggcggtagtgtctttgctggcgaaagataagaag	35	1	58	19539.8	2626.32	19588
1	1650	26	30	TRUE		Probe Sequence	46602780041e5bf39c7ad16b4665c7fd		1620	W3110_825088_826194(AS)|Dn_30_63	gttttcagccacgtcaggccgataaacatcaccg	34	1	58	2415.43	655.835	2554.5
1	1651	27	30	TRUE		Probe Sequence	e6d23342546dffbb8af25ebea53c88ad		1621	W3110_826205_827338(AS)|Up_53_87	actctttgcggattaacgtccataagcgatgaaac	35	2	52	4284.29	1010.75	4615
1	1652	28	30	TRUE		Probe Sequence	eb52518649268a817e8c1e8fea055b35		1622	W3110_826205_827338(AS)|Dn_53_87	ggtgggatcgggttgctcatcgttagccgactgtg	35	1	56	3268.2	604.429	3332
1	1653	29	30	TRUE		Probe Sequence	fe6b2c844d19e9b623479d1ed0ca62ec		1623	W3110_827331_829067(AS)|Up_3_37	gatcactaccgcaatcagccagctactcggatcgc	35	1	56	2312.59	644.196	2299
1	1654	30	30	TRUE		Probe Sequence	1cc8960dbdd63b7ee39db008ff120515		1624	W3110_827331_829067(AS)|Dn_65_99	ggtcaccacaatacgcaggcgatagacgaggtcgg	35	2	57	3001.84	869.239	3183
1	1655	31	30	TRUE		Probe Sequence	76a416f9890b0129495f503b6b6d4232		1625	W3110_829060_830058(AS)|Up_2_36	tcacataaccggcgtgaatggtacaatcgagcggc	35	1	58	1892.41	565.283	1900
1	1656	32	30	TRUE		Probe Sequence	cc24b7933bf4b67614c88b28a42d757b		1626	W3110_829060_830058(AS)|Dn_33_67	caggtcgatatgacaggtcaccgtctggttgatca	35	1	51	3780.31	638.951	3783
1	1657	33	30	TRUE		Probe Sequence	c57c253d1d15d514d92f5d1213944cb9		1627	W3110_830058_830729(AS)|Up_5_39	gttatcctggcggctttgataccaccagtagcctc	35	2	57	3948.51	633.933	3957
1	1658	34	30	TRUE		Probe Sequence	1dd170a38740db987c33d31779a2e320		1628	W3110_830058_830729(AS)|Dn_43_77	ctccataggggagttgtccagtatggctaagaatt	35	1	57	5991.61	1328.48	6268
1	1659	35	30	TRUE		Probe Sequence	1aacebc1af07cd3be6fb77a40efe35a1		1629	W3110_830958_832322(S)|Up_45_76	ttcagtatctccctgaaaactacaccggtaac	32	1	59	3871.51	1432.3	3856
1	1660	36	30	TRUE		Probe Sequence	a1b7c9c0bcc137eafdd9d1a146d5a1ce		1630	W3110_830958_832322(S)|Dn_20_55	cccggcatcaggctgatgaacaaacgcaaaactgcc	36	2	57	1021.09	265.782	1045
1	1661	37	30	TRUE		Probe Sequence	64948f916440042a70ff7fc3ead31b67		1631	W3110_832554_833036(AS)|Up_19_53	atttcacaacaagcacttgtcagcaatttgagaac	35	1	57	3216.42	870.908	3239
1	1662	38	30	TRUE		Probe Sequence	569a9bd05e9bb80dac2b2f285673061f		1632	W3110_832554_833036(AS)|Dn_2_36	aaaccgcattatgttggtggttattgcgagccgct	35	1	51	4410.45	1003.42	4301
1	1663	39	30	TRUE		Probe Sequence	b736db811571cfc52265e3e13aff0c42		1633	W3110_833156_835306(S)|Up_60_98	ccacaatattggctgtttatacagtatttcaggttttct	39	2	57	5620.7	1041.82	5821
1	1664	40	30	TRUE		Probe Sequence	bb298e07a8fa10779fdba407831d8fd2		1634	W3110_833156_835306(S)|Dn_7_41	gagtcaggtaaggagtcgtaaatggactatcgcaa	35	1	57	10597.9	1810.02	10885
1	1665	41	30	TRUE		Probe Sequence	867c304d234ee062d119691ed858c133		1635	W3110_835334_836296(S)|Up_60_91	tcggcggcgttaatgatgtgagtcaggtaagg	32	1	57	4606.95	839.099	4648
1	1666	42	30	TRUE		Probe Sequence	e9eae8170531353ec8356b8dab9edba0		1636	W3110_835334_836296(S)|Dn_25_59	tgtcatccggcttttaccccaccgcaatatgaaat	35	2	57	1946.16	518.463	2002
1	1667	43	30	TRUE		Probe Sequence	0f4a99c7c4e9c09ad653dcee2e717bb1		1637	W3110_836437_837522(S)|Up_16_50	aattcctgcatctttattgaccttcccacgcccgg	35	1	51	3188.43	711.461	3278
1	1668	44	30	TRUE		Probe Sequence	372ac3ddebe55c56626648d58f6d446c		1638	W3110_836437_837522(S)|Dn_33_67	aagggtaacataggatcaatgagggttagagcata	35	1	57	5829.53	776.535	5897
1	1669	45	30	TRUE		Probe Sequence	10ec66ffda5d39687cd1d3966fb33177		1639	W3110_837751_838011(AS)|Up_2_34	tccaacggttcggattttgtaggcctgataaga	33	2	57	1996.95	388.322	1980
1	1670	46	30	TRUE		Probe Sequence	b25119de0783bb18935291452c86203b		1640	W3110_837751_838011(AS)|Dn_27_61	tataagtgacgttgtttcgtcgatgtgatgagtat	35	1	57	2774.56	578.479	2768
1	1671	47	30	TRUE		Probe Sequence	b4b236932c43d243a971c654e9c43446		1641	W3110_838276_838542(AS)|Up_65_99	caaattatactcgctatgcatctcgccagttgtag	35	1	57	2585.89	716.526	2596
1	1672	48	30	TRUE		Probe Sequence	a06fe740ed5486ce3745dccd17d58688		1642	W3110_838276_838542(AS)|Dn_64_98	agttcaagcatcagatctccgaccattcccgcagc	35	2	51	3771.18	936.587	3771
1	1673	49	30	TRUE		Probe Sequence	73b5bb7ae34e99ef276c3766149d7807		1643	W3110_838616_839293(AS)|Up_58_92	taagtgtagctaatccagggacgaactcgggcagt	35	1	57	5925.58	1304.01	6122
1	1674	50	30	TRUE		Probe Sequence	b96388c22f1338c727dfb1d12cd17af1		1644	W3110_838616_839293(AS)|Dn_67_98	aagaaggttcttggctcgcccgggtgataacg	32	1	57	1975.58	383.943	2030
1	1675	51	30	TRUE	QC-LLD-1_Target	Target Sequence	37e1d3215405823096240a8db5976e55		4	QC-LLD-1	agatttcttcggtttcccgtggttggcgtctga	33		59	472.78	130.811	460
1	1676	52	30	TRUE	QC-LLD-2_Target	Target Sequence	462c0199424b3d207f8b947a3192d9ca		5	QC-LLD-2	ggagtatgttcggctgcgcgagagctatgatgccg	35		57	884.175	204.672	875
1	1677	53	30	TRUE	QC-LLD-3_Target	Target Sequence	57cf32f6acf49c83a227e193e75e5328		6	QC-LLD-3	gtggcgatgttaacctcggcttatggcgtcaccgg	35		51	1063.55	221.757	1063
1	1678	54	30	TRUE	QC-LLD-4_Target	Target Sequence	a55539047c70db1bbab99b2a8c5c7058		7	QC-LLD-4	cgaacatcccagggtaacacgca	23		57	448.07	147.25	434
1	1679	55	30	TRUE	QC-5prime_Target	Target Sequence	897052f32640e2baa47cc6764a38caa5		3	QC-5prime	tgggtgtgcgatacgtgtccgactgactgactgac	35		57	1544.35	384.162	1535
1	1680	56	30	TRUE	QC-3prime_Target	Target Sequence	76df025a70d0748672dcaf7c924bd1fd		2	QC-3prime	tgactgactggactgtgggtgtgcgatacgtgtcc	35		59	1788.64	668.753	1626
1	1681	1	31	TRUE		Probe Sequence	15bca888ce2e1fa157995254381c2660		1645	W3110_839335_841617(AS)|Up_29_63	cgataacacgccgggaatgtggtacatcatacaat	35	2	52	5344.33	1989.13	5959
1	1682	2	31	TRUE		Probe Sequence	f189bf3974b38adcdd081a1801cd9dbb		1646	W3110_839335_841617(AS)|Dn_65_99	gcgatgccactgttaatcccgtgatagtgctcgtg	35	1	56	4249.98	1585.15	4757
1	1683	3	31	TRUE		Probe Sequence	6ea8312464344f54570a4fd81878475d		1647	W3110_841882_842142(AS)|Up_51_83	aaacagacgaaaactgcatccagaggcgaatgc	33	1	56	3496.62	1341.07	3635.5
1	1684	4	31	TRUE		Probe Sequence	6770d929f09fdf0f7d96677aed6046f9		1648	W3110_841882_842142(AS)|Dn_17_51	atacaacgggtagtgcctgataagtgtaggtcgcc	35	2	58	4839.33	1410.94	4974
1	1685	5	31	TRUE		Probe Sequence	03c8fd1ca1cc723222ae7131fda39b83		1649	W3110_842418_843344(S)|Up_25_59	aatgataaacgcagccagatatttaccctgtcgcg	35	1	58	3766.05	1099.82	3925
1	1686	6	31	TRUE		Probe Sequence	bc1824e79ade2d58b09446ecb34a0e31		1650	W3110_842418_843344(S)|Dn_54_85	cagcacctgataagtctgcactggcgcgcgaa	32	1	52	959.231	268.768	932
1	1687	7	31	TRUE		Probe Sequence	3e3ec6ad0a467090479d3ced0864b92a		1651	W3110_843341_845566(AS)|Up_47_78	gcctggacctttatgaacgacgagcagcgccg	32	2	56	5376.12	991.658	5365.5
1	1688	8	31	TRUE		Probe Sequence	e22900fe93b4da8ecaa9e6ae96e932e5		1652	W3110_843341_845566(AS)|Dn_65_99	aatgagaggaatctggtgtgcctccctttcgggtg	35	1	56	4110.3	763.144	4095.5
1	1689	9	31	TRUE		Probe Sequence	852fd4781ba748edbe392e72268632bb		1653	W3110_845827_846549(AS)|Up_37_71	tttaataagttgccagatatcctgtaggcctgata	35	1	57	5179.09	1641.49	5757
1	1690	10	31	TRUE		Probe Sequence	bdbcfc4363ed1f57f843374b4107bc51		1654	W3110_845827_846549(AS)|Dn_45_79	caccagggtaataatcagatagaacaccgccacgg	35	2	58	4305.41	1326.17	4549
1	1691	11	31	TRUE		Probe Sequence	cfea2fa3c5983d8f437fa049e52cc5b9		1655	W3110_846546_847205(AS)|Up_25_59	cctgggcaatgttcaaatcgatattgtgcagcacc	35	1	52	23431.8	5229.08	25144
1	1692	12	31	TRUE		Probe Sequence	755bb46bfb8ed75a90f0463fa02c9294		1656	W3110_846546_847205(AS)|Dn_5_39	tgttcctgttaccgtggtgtaaataatcaaattca	35	1	56	11161.8	3065.03	11767
1	1693	13	31	TRUE		Probe Sequence	af4c878ece0e356628ee69c69604877c		1657	W3110_847344_848090(AS)|Up_65_99	gggaactgccagtgcgttttacaggtgtagcgtta	35	2	56	6135.43	1564.08	6384.5
1	1694	14	31	TRUE		Probe Sequence	8dd2206709b928e7c4211f1fc6861e55		1658	W3110_847344_848090(AS)|Dn_17_51	tatccacgggacgatcccctgcgtgacattcacat	35	1	57	3148.93	1066.94	3386
1	1695	15	31	TRUE		Probe Sequence	1f953d7ac5fbf8ddfc72a367953fc564		1659	W3110_848494_848997(AS)|Up_57_91	cgcttttatcgggtactaaagttctgcaccatcag	35	1	58	9908.36	3072.97	10733
1	1696	16	31	TRUE		Probe Sequence	4d3fa27ff42e44dd1ece310a11af4e02		1660	W3110_848494_848997(AS)|Dn_9_43	atcctcttgatgttatgtcccagtaattaacgaga	35	2	58	6509.14	2143.74	7235
1	1697	17	31	TRUE		Probe Sequence	8c580d08c7e44f394cff0c9679f79c00		1661	W3110_849296_850183(AS)|Up_35_69	acggtgtagaggaaaagtagcgagaaattctgcat	35	1	52	6551.4	861.576	6524
1	1698	18	31	TRUE		Probe Sequence	a0d30a359bdbc993b095ece03d9535bf		1662	W3110_849296_850183(AS)|Dn_33_67	agcgtggagtgtactggatatacccaatgctggtt	35	1	56	6100.64	1052.13	6182
1	1699	19	31	TRUE		Probe Sequence	b078549ea64155afd149e787301a32f0		1663	W3110_850536_851051(S)|Up_5_39	atggcccgttagacatcacaaatcgcgaagagttt	35	2	56	11756	2800.33	12521.5
1	1700	20	31	TRUE		Probe Sequence	7331c408a5c299bf461fc8d18ea96f85		1664	W3110_850536_851051(S)|Dn_65_99	aaaatatcggttccgagatggttgtaatccacctt	35	1	58	4471.45	1031.43	4732.5
1	1701	21	31	TRUE		Probe Sequence	3dea74fc24ed1ad588db962a38697364		1665	W3110_851100_852683(AS)|Up_31_62	ggtgttggttaccgcttctaatcactttggtg	32	1	58	7754.78	2151.41	8484
1	1702	22	31	TRUE		Probe Sequence	3fce0c254b8b0507775a9c6cf0dca9a1		1666	W3110_851100_852683(AS)|Dn_41_75	tcaagggtcaatacctgcaagagtgcgtgaagagt	35	2	52	5315.92	1151.18	5346
1	1703	23	31	TRUE		Probe Sequence	eb1119442c5dfa86972a10cd5218b6e2		1667	W3110_853269_853736(S)|Up_34_65	ctctggtttacaatgtgcgcacgaaatgagaa	32	1	56	4132.5	1017.33	4207
1	1704	24	31	TRUE		Probe Sequence	d6671431a617928bd1bce212d896e475		1668	W3110_853269_853736(S)|Dn_53_87	tcttgttggtatcggattaagctttttcgtgccct	35	1	56	6448.36	1341.97	6551
1	1705	25	31	TRUE		Probe Sequence	b4ef33beaabaa9065d1c02a65c0976cf		1669	W3110_853733_854851(S)|Up_32_66	atggagcaccatgttagtgaagagacgctcgacgc	35	2	58	4712.62	1078.09	4788
1	1706	26	31	TRUE		Probe Sequence	16e4fb20f5fc9060a3ac0d5573a142e4		1670	W3110_853733_854851(S)|Dn_49_83	gttttgaagattaattcagacgaaccggcatcccg	35	1	58	14026.2	3413.99	15046.5
1	1707	27	31	TRUE		Probe Sequence	33e5bb9e27e30a653399b65715617c4f		1671	W3110_854910_855830(AS)|Up_14_48	tttgttagttatactcccggccaactagggtctgg	35	1	52	6869.79	1319.44	7048
1	1708	28	31	TRUE		Probe Sequence	39a747419f2c25c5471d8e7e2b52d9a2		1672	W3110_854910_855830(AS)|Dn_21_55	tggcaggccattgggttgagaatattagagtattg	35	2	56	6746.05	1032.71	6797.5
1	1709	29	31	TRUE		Probe Sequence	cf13dc543065bc46ab6e0f8d143375f8		1673	W3110_856049_857641(S)|Up_3_36	ctttggcttgagtgtagaccttaagcgaggagca	34	1	56	8425.04	1446.33	8458.5
1	1710	30	31	TRUE		Probe Sequence	dfcf25baee1826af26a75c3395a9113e		1674	W3110_856049_857641(S)|Dn_18_49	cgatactgtcggggtgacggcggctgatgaca	32	1	57	1367.79	308.029	1350
1	1711	31	31	TRUE		Probe Sequence	77b45c2fe1b9454a6ee66d7e12169a0d		1675	W3110_857882_859147(AS)|Up_25_59	aagcgcatttgtcagcaatctgagtaacgtcgaat	35	2	58	3913.57	1313.88	4050.5
1	1712	32	31	TRUE		Probe Sequence	bee98db40ca84bcab206c4e95a07be81		1676	W3110_857882_859147(AS)|Dn_19_53	ttcattcgaaaccattctgatttgcatgtgacaat	35	1	52	1954.98	528.62	2074.5
1	1713	33	31	TRUE		Probe Sequence	a896a7f1a0319a18518ac59dc6ed0c27		1677	W3110_859299_860114(AS)|Up_33_68	tgatttgatgtgatgtacaggatgtaaaaagaaggg	36	1	56	3992.12	787.679	3892.5
1	1714	34	31	TRUE		Probe Sequence	b04a142fd9d5a6c5340d702726345dda		1678	W3110_859299_860114(AS)|Dn_29_63	cgtaacagtgtaataacaatgtgacgcagagcaca	35	2	56	2917.05	862.372	2871
1	1715	35	31	TRUE		Probe Sequence	20822a97fa43e76754d236f602ba1f34		1679	W3110_860260_862692(AS)|Up_46_79	aaattgatgatgtgaatgatttagcccggcgacg	34	1	57	3847.61	1170.32	4096
1	1716	36	31	TRUE		Probe Sequence	4103165764d0a71618422103f04cb1e0		1680	W3110_860260_862692(AS)|Dn_3_37	ttgttatcctcgtaaggtcgcggttaaccctttct	35	1	58	9430.22	2559.85	10142.5
1	1717	37	31	TRUE		Probe Sequence	3c7a6e03eabbd47c085d587614c7f2f4		1681	W3110_862698_863624(AS)|Up_5_39	ggtacagactggcggtttcacaatatgcaccagcg	35	2	58	5032.19	1207.78	5203
1	1718	38	31	TRUE		Probe Sequence	54c2fd385fd27fc1e3bf5dce6cf83755		1682	W3110_862698_863624(AS)|Dn_16_49	tgaaagttagattgatgtgcgtcaactgttcaga	34	1	52	3295	571.814	3291
1	1719	39	31	TRUE		Probe Sequence	9cc7a1e93b49b580a15cf327aec03758		1683	W3110_863728_864390(S)|Up_8_41	cgaatgaaagttagattgatgtgcgtcaactgtt	34	1	56	3845.07	740.61	3875
1	1720	40	31	TRUE		Probe Sequence	2930c6678e3734bcab1728d6628fd025		1684	W3110_863728_864390(S)|Dn_6_40	cgttctgcatcctcataaattgctgatgacgtggc	35	2	57	2606.46	724.59	2796
1	1721	41	31	TRUE		Probe Sequence	02efc501c006c6f7eba4a2edc8a969d4		1685	W3110_864466_865215(AS)|Up_16_49	tcgatttaaccggacgttctgcatcctcataaat	34	1	58	1453	346.798	1405
1	1722	42	31	TRUE		Probe Sequence	9a35f4058928ff3fc5cb31795fc99eaa		1686	W3110_864466_865215(AS)|Dn_9_43	tccgaacaacgcgttaaacggttctacttccaccc	35	1	58	2419.03	650.949	2490.5
1	1723	43	31	TRUE		Probe Sequence	625763145ccffe999a5b2c47af560113		1687	W3110_865215_866450(AS)|Up_49_83	gaatgatttgccggttgtagcgcagcatctcctga	35	2	52	2238.38	472.147	2181.5
1	1724	44	31	TRUE		Probe Sequence	77e1aec6c7c66a09a9b636e359504b32		1688	W3110_865215_866450(AS)|Dn_53_84	gccacagactgtatgccacctcgggcgtagcg	32	1	56	2412.05	480.598	2411.5
1	1725	45	31	TRUE		Probe Sequence	11c8f895074b0166a83198bf70b66c73		1689	W3110_866654_867619(S)|Up_65_99	caaaagtggcgaaccacccttaatggacgaatact	35	1	56	7557.96	1253.32	7893.5
1	1726	46	31	TRUE		Probe Sequence	89012e8010e7b2e65afa179c1dca9077		1690	W3110_866654_867619(S)|Dn_34_65	aaatctgaatattgcctttatgcaggaccagc	32	2	58	883.362	248.36	888.5
1	1727	47	31	TRUE		Probe Sequence	602d4af8fb598c366df42bdf798280d2		1691	W3110_867588_869477(S)|Up_17_51	gaatgtcgcgctaccgtttaacaccgaaggaatgt	35	1	58	1679.09	367.684	1641
1	1728	48	31	TRUE		Probe Sequence	85d2a02c3c671298061711cbb485e67a		1692	W3110_867588_869477(S)|Dn_24_58	caagagctgtacaccgtagtgggttagtggcgctg	35	1	52	2603.19	479	2527.5
1	1729	49	31	TRUE		Probe Sequence	9a5415bff4059b4cdc0bbefd7674b7f2		1693	W3110_869497_871035(S)|Up_34_68	attacgtcgcacaaccacaatcagaatacgcattc	35	2	56	3915.91	919.224	4018.5
1	1730	50	31	TRUE		Probe Sequence	6e9bb1e7f51bfa95c0bf331330f083a0		1694	W3110_869497_871035(S)|Dn_33_67	atcaaacgcttactggggttgattccgacgctgtt	35	1	56	2842.59	754.869	2821
1	1731	51	31	TRUE		Probe Sequence	f66796b66b36e2c6ec98f64ef3ca2fb4		1695	W3110_871053_871973(S)|Up_54_85	tcagctttgaagacgcggatttgcaataagca	32	1	57	5070.26	1216.66	5202
1	1732	52	31	TRUE		Probe Sequence	dbf78dcdb21f8d29d04e4c8f08db26ef		1696	W3110_871053_871973(S)|Dn_60_91	cctgaccaggtacgtacaccgtggcatgaatt	32	2	58	930.431	324.581	873.5
1	1733	53	31	TRUE		Probe Sequence	18efacb8c03f0ca8a9d6428377ee1066		1697	W3110_871976_872887(S)|Up_47_78	gtggtggatgtgctttacgccgccattaaccc	32	1	52	6718.63	1554.13	6801
1	1734	54	31	TRUE		Probe Sequence	c786f29a13e4562d3d5e19c148b342ae		1698	W3110_871976_872887(S)|Dn_49_80	tgccctaagcaagtgttgtaactttctgctga	32	1	56	3060.62	1096.12	3229.5
1	1735	55	31	TRUE		Probe Sequence	cb3acb9093122e18ee26af2b3c87f5c8		1699	W3110_873065_875413(S)|Up_53_85	ttgcagcggcacagcgttcagatagttattttg	33	2	56	3553.09	1104.12	3792.5
1	1736	56	31	TRUE		Probe Sequence	c295a9b762e13a2bb40f63d19238e2f8		1700	W3110_873065_875413(S)|Dn_9_43	tgtccagaatcaataagttcgtacttacagtcagt	35	1	57	2924.32	1073.6	2925
1	1737	1	32	TRUE		Probe Sequence	bcf523da7270527347d6c4fd538ad192		1701	W3110_875421_876749(S)|Up_33_68	taccagaaacccatgccattctccgcctgggataaa	36	1	46	1920.83	733.359	2126
1	1738	2	32	TRUE		Probe Sequence	d7c98ba47b9ccf27df1c1a94dc1d5e5f		1702	W3110_875421_876749(S)|Dn_65_99	caaatcgtactcatcggcgtgctcgactttcacac	35	2	52	1814.06	704.091	1923
1	1739	3	32	TRUE		Probe Sequence	c347789b2dcbe6104945de7e3abd46de		1703	W3110_876796_878121(AS)|Up_33_67	gcacagattagctggcagtaatcattattcgcagg	35	1	52	2262.31	734.705	2372.5
1	1740	4	32	TRUE		Probe Sequence	4f511bb15ed02c87852ca443d1624773		1704	W3110_876796_878121(AS)|Dn_35_68	ggcagggattctacagagttctggataaaatttg	34	1	52	4206.73	1106.37	4468
1	1741	5	32	TRUE		Probe Sequence	b975d075b84683160cb776b1eee773a4		1705	W3110_878334_878717(S)|Up_2_33	gttaattcggcgtgaagaattgatcctggaca	32	2	52	4297.81	966.406	4315.5
1	1742	6	32	TRUE		Probe Sequence	34b31b85d2a5c5c61d67053268cbd074		1706	W3110_878334_878717(S)|Dn_64_96	tctcctccactgactacgctttaagccagagtc	33	1	46	2335.2	630.664	2423
1	1743	7	32	TRUE		Probe Sequence	46421b25f828278f76f4159d46cfd9cb		1707	W3110_878828_879943(S)|Up_56_90	cctccactgactacgctttaagccagagtcaatcc	35	1	52	3369.73	884.297	3481.5
1	1744	8	32	TRUE		Probe Sequence	0033e9a45a4e54322aa8873930672687		1708	W3110_878828_879943(S)|Dn_33_67	ggggcgttcagtgagttgctgataccagcgttgca	35	2	52	1314.58	308.397	1342
1	1745	9	32	TRUE		Probe Sequence	1e5349631580fbc56d445ddc0590b3cb		1709	W3110_879940_880566(AS)|Up_41_74	tatttatacgttctcaccgacgagtccagtgggg	34	1	53	2692.3	892.225	2831
1	1746	10	32	TRUE		Probe Sequence	ce6f7be97efde59b46081e7d582d07db		1710	W3110_879940_880566(AS)|Dn_36_70	acaggactccgatggtgaagtaaagttaactttta	35	1	52	5127.37	1549.82	5730
1	1747	11	32	TRUE		Probe Sequence	34d70d2afe607b7762aca44ff47ab656		1711	W3110_880813_882015(S)|Up_25_59	gtgcgttattaatcaccaaacttatcatacggcga	35	2	46	5513.41	1214.39	5510
1	1748	12	32	TRUE		Probe Sequence	bcfb351ab98b082d1bd80761137ea427		1712	W3110_880813_882015(S)|Dn_46_77	attaatacatcaacttaatgcgctgcgtctgc	32	1	52	1372.5	314.052	1390.5
1	1749	13	32	TRUE		Probe Sequence	2e2f18301f13d91297e770069822e8a4		1713	W3110_882062_882820(AS)|Up_37_71	gcagctggttctcttaatcttctgataaccggatg	35	1	52	4689.48	1491.27	5004.5
1	1750	14	32	TRUE		Probe Sequence	5e8a74ece0623e6864275661cfa52357		1714	W3110_882062_882820(AS)|Dn_8_41	ctgaatagttattgaagcgagccgctcaatacta	34	2	53	3180.47	941.932	3381
1	1751	15	32	TRUE		Probe Sequence	1c2f082963df043321cad63bf67c8835		1715	W3110_882878_883474(AS)|Up_21_54	gctcttcgcgacgtgtttccataatccctctgaa	34	1	52	2241.73	653.94	2322.5
1	1752	16	32	TRUE		Probe Sequence	f8f090ff7b5e14f6f957493d9821c2a6		1716	W3110_882878_883474(AS)|Dn_58_89	aagtgcaggttaaactgggtaaagcggcatcg	32	1	52	2699.63	566.781	2695.5
1	1753	17	32	TRUE		Probe Sequence	d3c83fe23eafb2d2d0d9b5ba46b24848		1717	W3110_883759_884991(S)|Up_5_39	aatgtgcttaaccgtggtttcagctacaaaattcg	35	2	46	6999.85	1378.06	7336
1	1754	18	32	TRUE		Probe Sequence	ed29ed3ae494950cebf612815ef7503c		1718	W3110_883759_884991(S)|Dn_45_77	tggtgatggtcgtcaatctggtgttcgataacc	33	1	52	9517.06	1700.01	9851.5
1	1755	19	32	TRUE		Probe Sequence	243b99c981a7c6f082f453144aa2fd6e		1719	W3110_885032_885316(AS)|Up_3_40	tcgctgatggttatctttttaaaagataaacagatggg	38	1	52	4398.52	1312.77	4457.5
1	1756	20	32	TRUE		Probe Sequence	24458f3eccbc4071f87be51a5f70a9c7		1720	W3110_885032_885316(AS)|Dn_121_155	tatcgatcacatccagtacgccttcacggttattg	35	2	52	4002.9	1352.24	4114
1	1757	21	32	TRUE		Probe Sequence	0bb324bd5ad41c55b9c919cef9ea7a47		1721	W3110_885402_886217(AS)|Up_8_39	taatcatttcgcctgaaataatgcagcgggtt	32	1	52	3300.96	1071.35	3599
1	1758	22	32	TRUE		Probe Sequence	742373f60552534ba33ae70a389265b4		1722	W3110_885402_886217(AS)|Dn_17_51	ccgtctgcgttttggtatcgggtttggcgacggct	35	1	46	10305.3	1616.88	10523.5
1	1759	23	32	TRUE		Probe Sequence	bec1a8c82005bb023b69b5936f338caa		1723	W3110_886217_887425(AS)|Up_49_83	gatcgcttaagaaagtaccatccatgtctaccgca	35	2	52	7881.67	1344.35	8057.5
1	1760	24	32	TRUE		Probe Sequence	e563c64940fea4eddeff6b4c12b9f288		1724	W3110_886217_887425(AS)|Dn_58_92	acacaattgcagagagaggaaatgacatgcgtcgc	35	1	52	4329.15	775.672	4267
1	1761	25	32	TRUE		Probe Sequence	3a80674fd18e283c0a8352144dfd6e87		1725	W3110_887509_888045(S)|Up_4_40	aatttacggtcatagatcacgtcaaaataagaagagg	37	1	52	7415.5	6343.03	5424
1	1762	26	32	TRUE		Probe Sequence	44feda038237266a0c3e61089f105625		1726	W3110_887509_888045(S)|Dn_28_59	catcaaccttgaaccgaaatggcggggttgat	32	2	52	1402.56	301.146	1478
1	1763	27	32	TRUE		Probe Sequence	7ae153be6f88bc5a228d16a2de2f6f90		1727	W3110_888103_888228(S)|Up_17_51	ggatggttgagagggttgcagggtagtagataagt	35	1	46	5112.91	627.533	5050
1	1764	28	32	TRUE		Probe Sequence	3a02dff86f68d81da7116686b7fcab07		1728	W3110_888103_888228(S)|Dn_3_34	ctggccataccatgacgatgattgtccctgcc	32	1	52	2969.77	530.652	3021
1	1765	29	32	TRUE		Probe Sequence	a48907bff3958dacb77f27c6af1f32e1		1729	W3110_888220_889905(AS)|Up_17_51	cagtggcactaattaagactgatgccctgcggaaa	35	2	52	2151.29	487.039	2149
1	1766	30	32	TRUE		Probe Sequence	e9cda1105d5e59eb426f61e27c7b29b6		1730	W3110_888220_889905(AS)|Dn_3_39	aggctaacttcttgtttactagtaagctgttgaaaga	37	1	53	3304.81	840.591	3443
1	1767	31	32	TRUE		Probe Sequence	b440a2ffdd9236cb90f04cd9907a709b		1731	W3110_890175_890552(S)|Up_67_99	tgtgttcgatagacgcagtgtcaggaggaacga	33	1	52	3947.9	947.632	4145
1	1768	32	32	TRUE		Probe Sequence	1b287e6dcfecaf5dd876337dd930ed73		1732	W3110_890175_890552(S)|Dn_45_79	ttctttcacccatgcagcaaaatcggtatagccgc	35	2	46	1897.87	454.713	1880
1	1769	33	32	TRUE		Probe Sequence	59e59a09c784929ae882ccdc51ac3fa8		1733	W3110_890582_890839(AS)|Up_17_56	tgtttcttatttatcagtagtttgtttaaaccacagcaca	40	1	52	4737.71	1100.5	4873.5
1	1770	34	32	TRUE		Probe Sequence	e99b0b56cd155fdf287a6ecea9e1303d		1734	W3110_890582_890839(AS)|Dn_5_39	tctctcctcatagatttatgcctgtaatgatcacg	35	1	52	5663.65	1532.22	5968
1	1771	35	32	TRUE		Probe Sequence	113c4e2193671a3c5b68b0eb5b5922aa		1735	W3110_890999_891286(S)|Up_56_88	gtgaaaagttttagactgaaggctcactttgca	33	2	53	6933.3	1353.5	6971
1	1772	36	32	TRUE		Probe Sequence	732861bd3eff3a0ad253b3b8ac29cb2c		1736	W3110_890999_891286(S)|Dn_32_63	ttcactgatgaacccatttccgaagcgcagcg	32	1	52	1740.62	405.446	1718.5
1	1773	37	32	TRUE		Probe Sequence	0e2a93734a476751f7aeeb2f64fcfe6e		1737	W3110_891270_891992(S)|Up_49_83	agctgatgaaccgtccaccgcaatattcacgttca	35	1	52	3221.17	721.04	3182
1	1774	38	32	TRUE		Probe Sequence	9defe844333067e01cb9a5ff38fc27e9		1738	W3110_891270_891992(S)|Dn_65_99	aaattgccatattgtcccgggatggaacgctctat	35	2	46	4374.7	896.805	4452
1	1775	39	32	TRUE		Probe Sequence	7321860285f6d3d183ef13886fddeee7		1739	W3110_892053_892955(S)|Up_44_75	gccacgtcgatgtatgatacgcgggcttttga	32	1	52	2600.75	620.149	2572.5
1	1776	40	32	TRUE		Probe Sequence	798e2f4456b2f71844c4311a5ae8eaf5		1740	W3110_892053_892955(S)|Dn_65_99	atcgaaagaggttgtacaaaattatgacatcgctg	35	1	53	6304.64	1927.14	6886
1	1777	41	32	TRUE		Probe Sequence	0f5030299884875258cf44df131e9769		1741	W3110_893043_893519(S)|Up_2_35	cgggtggttagtcgcaatcacattactgatcatg	34	2	52	7471.52	2209.24	8011
1	1778	42	32	TRUE		Probe Sequence	897c5b1e999ac3921a2c40ed58d07ce5		1742	W3110_893043_893519(S)|Dn_31_65	cagtggctgcgcgctgcaaaattatctgctgtttt	35	1	52	1415.27	353.4	1363
1	1779	43	32	TRUE		Probe Sequence	fdb2068d2932330736e93a19daf1fe01		1743	W3110_893870_894982(S)|Up_37_71	tgcatatctttcagtgtgacaacttttgttcgttt	35	1	46	8047.07	2078.81	8632
1	1780	44	32	TRUE		Probe Sequence	c3d74f6e8693c1a1120ea5a65e401385		1744	W3110_893870_894982(S)|Dn_54_88	attatggtgcgcttgcacacattcaatgccggaga	35	2	52	1359.5	403.83	1389.5
1	1781	45	32	TRUE		Probe Sequence	59703e79aeafc45d1f22337ae0737cbb		1745	W3110_895077_896210(S)|Up_56_90	accattatggtgcgcttgcacacattcaatgccgg	35	1	52	1019.6	293.17	960
1	1782	46	32	TRUE		Probe Sequence	598aca0ef516506d9efed5d98ffa2d91		1746	W3110_895077_896210(S)|Dn_44_75	cgccgggcggatttaagctgtggttgtcgcag	32	1	58	1638.1	440.5	1694
1	1783	47	32	TRUE		Probe Sequence	45770c7832f2aa3d921eacaacfb409ef		1747	W3110_896220_897173(S)|Up_17_51	aagggttaccgacctggggcgacgaagtgcgtttg	35	2	58	4036.41	1380.27	4310
1	1784	48	32	TRUE		Probe Sequence	aa9730c5bd76f7237a432fc43469f5ce		1748	W3110_896220_897173(S)|Dn_49_83	tgggctttacctttctctacgcgccaatgctgatg	35	1	52	2853.15	941.098	3149.5
1	1785	49	32	TRUE		Probe Sequence	30972ddc57abf1d7981d28d5b461555e		1749	W3110_897170_898015(S)|Up_37_71	gctgctaattgtgccgataatgtggttccacaaac	35	1	56	5389.3	1766.51	5733.5
1	1786	50	32	TRUE		Probe Sequence	f429796a99e7b2d53ee21a79f37d3b9f		1750	W3110_897170_898015(S)|Dn_8_40	aaaatttgccaacctggctacataatgccgcgc	33	2	56	1245.46	391.794	1228
1	1787	51	32	TRUE		Probe Sequence	8c76e300ae3e705426026474b3c8489c		1751	W3110_898075_898563(S)|Up_21_55	agcgtgcaagacgtggctgaagacactaaaatttg	35	1	57	2827.82	890.424	3063
1	1788	52	32	TRUE		Probe Sequence	8aa7a55075b34b30fd96065f74f6d956		1752	W3110_898075_898563(S)|Dn_25_59	atgtgaaggtcaatgtatgcagtgcgcactttacg	35	1	58	2651.21	1021.56	2921.5
1	1789	53	32	TRUE		Probe Sequence	5e95d600db12b25e4a9fbe0a9bd57879		1753	W3110_898604_899731(S)|Up_15_50	ctgttcgttccctcgaccagtcggcggttcttccag	36	2	52	1633.12	572.912	1657.5
1	1790	54	32	TRUE		Probe Sequence	044d9069c97f7e863a97a496ce586e11		1754	W3110_898604_899731(S)|Dn_7_39	cgcatgtgcggcttcagattgctgacaaagtgc	33	1	56	709.786	191.805	702.5
1	1791	55	32	TRUE		Probe Sequence	a07b684b002ca82afc4b24d2a9b9a8e6		1755	W3110_899930_900661(AS)|Up_53_87	tttacctttgtcatcagtctcaagccgcggttgcg	35	1	56	1348.05	565.919	1507
1	1792	56	32	TRUE		Probe Sequence	a06fd7c58b811c2d3781d0fb6c4d6db9		1756	W3110_899930_900661(AS)|Dn_2_35	atggaactcccgtctgtcaatcttatgatttttg	34	2	57	1991.84	847.694	2150
1	1793	1	33	TRUE		Probe Sequence	f47588ed3bbbc8a08696aefcff551295		1757	W3110_900952_901620(AS)|Up_16_48	cacaggcaccgtgctgatgtctgatgcgacgct	33	1	52	1042.12	423.59	1044
1	1794	2	33	TRUE		Probe Sequence	7a8d55bc475f9184813199031377f835		1758	W3110_900952_901620(AS)|Dn_49_83	agaatgtactgactgagcagggtgatcaccaggta	35	1	58	3490.07	1427.74	3861
1	1795	3	33	TRUE		Probe Sequence	a705a3edfe7dced19b0dee296cb93272		1759	W3110_901620_902336(AS)|Up_67_99	gccctttcatcagttcgggtaaatactcaaaca	33	2	58	5020.36	2528.81	6059
1	1796	4	33	TRUE		Probe Sequence	de9bc3b437590c294709c5d93ceb80d7		1760	W3110_901620_902336(AS)|Dn_66_97	ccagcgcagtgttgagtttctgctgcagctca	32	1	57	3182.86	1097.93	3290
1	1797	5	33	TRUE		Probe Sequence	7c8f6e86b6858fb3a524f7c3b34ba5de		1761	W3110_902343_903074(AS)|Up_13_47	cgccagcccgacaatcaatgcacaaacggcaaggc	35	1	57	3378.19	1045.3	3614
1	1798	6	33	TRUE		Probe Sequence	52b4c54705d98cc66d76713ba49deee4		1762	W3110_902343_903074(AS)|Dn_66_99	gcagctcgcgtcgccttgttctacgatatgacca	34	2	52	2941.63	677.678	2979.5
1	1799	7	33	TRUE		Probe Sequence	52ff9120909e64600b3da01abdceb40c		1763	W3110_903092_903820(AS)|Up_17_51	ggtttcggcagctgtggcggaaagactaaaacctg	35	1	58	6563.33	1455.66	6720.5
1	1800	8	33	TRUE		Probe Sequence	2e0049ab16cf489bcabacc48825be306		1764	W3110_903092_903820(AS)|Dn_17_51	gcagtctgatagctattgaggtcgaagatagtacc	35	1	58	4329.71	1184.16	4618.5
1	1801	9	33	TRUE		Probe Sequence	614f3bf43c6a9bc9519043d032282b7e		1765	W3110_904038_904553(AS)|Up_25_59	ggtcggcgagcataaatgtcggcattcctcacgaa	35	2	58	5547.19	1632.55	6083.5
1	1802	10	33	TRUE		Probe Sequence	86956eda1e8792ca426220ba0f0e6e07		1766	W3110_904038_904553(AS)|Dn_52_91	tatcctttcaataatagcgtatcagtctgataatgctttt	40	1	57	6011.79	2284.6	6805
1	1803	11	33	TRUE		Probe Sequence	0e16733137540acb7e29971ee9626fdf		1767	W3110_904679_905002(S)|Up_59_90	tgcttttgagatcgaaggcttagcaaacaagg	32	1	52	2962.04	667.223	3004
1	1804	12	33	TRUE		Probe Sequence	5e817f7ff8a7a5937e24820cd2d7a0e4		1768	W3110_904679_905002(S)|Dn_61_95	gcattgtcgagaaagagggatatcagcttgatacc	35	2	58	2364.95	563.07	2402.5
1	1805	13	33	TRUE		Probe Sequence	8b71793a438966099d64d1d2f5f2fc9a		1769	W3110_904999_905829(S)|Up_41_75	gggcaaaacggcagtatgctgatggttagcgtcag	35	1	58	7970.59	2116.7	8367
1	1806	14	33	TRUE		Probe Sequence	e4d91ec732365a96ed5d5bb0122ec75b		1770	W3110_904999_905829(S)|Dn_58_91	agggtgatgaccggctgataacctaactcttcct	34	1	58	8824.02	2584.33	9540.5
1	1807	15	33	TRUE		Probe Sequence	abfe0ac313876985e4581bbc0e970b4b		1771	W3110_905826_906839(AS)|Up_6_37	tccagatgcatttccgcccgacgttatataac	32	2	57	3027.4	978.286	3360
1	1808	16	33	TRUE		Probe Sequence	750b71d55710015cc8b3399aec6a3a38		1772	W3110_905826_906839(AS)|Dn_15_49	gttgagaaaataacgtgcgcattcttccgtgattt	35	1	57	7681.96	2587.79	8314
1	1809	17	33	TRUE		Probe Sequence	e064f6d931b26ad46afdbbe71e66f6fd		1773	W3110_906938_908368(AS)|Up_23_57	aaataacgtgcgcattcttccgtgatttcccccat	35	1	52	2419.88	580.889	2471
1	1810	18	33	TRUE		Probe Sequence	cbff46a1bb7afe68952369744328f02d		1774	W3110_906938_908368(AS)|Dn_45_79	acttccgccagttgttcgcgcgagacgtcaagatg	35	2	58	1414.29	382.712	1396.5
1	1811	19	33	TRUE		Probe Sequence	c57dc4b18445a9814e5070fabd4a5c8e		1775	W3110_908379_909380(AS)|Up_36_68	cagatgctgaccaatgtagccactggcaccgag	33	1	58	3407.78	1099.81	3356
1	1812	20	33	TRUE		Probe Sequence	c1a87fafff08f9ec2371c7d7cd33046a		1776	W3110_908379_909380(AS)|Dn_58_90	cgccagttcgatcacttcatcaccgcgtccgct	33	1	57	4299.19	1530.03	4726
1	1813	21	33	TRUE		Probe Sequence	cf492d51baf59e069899d1a647c5892b		1777	W3110_909417_911135(AS)|Up_33_67	gggtaacggtatcactgcgtaaatcaatcatggca	35	2	57	5416.67	2222.47	5640
1	1814	22	33	TRUE		Probe Sequence	7c3df4afdc7255705921968e0186463c		1778	W3110_909417_911135(AS)|Dn_13_48	cctgaatgtgataacggtaacaagtttagttcatct	36	1	52	6790.81	1784.8	7255
1	1815	23	33	TRUE		Probe Sequence	2630375a2408a4832daec3bbd22c2bfe		1779	W3110_911268_912236(AS)|Up_49_84	cactaacggttaaatagcccgatgaaaggaatatca	36	1	58	3033.62	1055.25	3105.5
1	1816	24	33	TRUE		Probe Sequence	790edb3d9678c3977e69e205921d20a8		1780	W3110_911268_912236(AS)|Dn_59_92	aacgcaggccgaatttctcgttcagcaccgccag	34	2	58	2773.97	557.584	2789.5
1	1817	25	33	TRUE		Probe Sequence	0e47cb12faae6c56e31010babef5b21f		1781	W3110_912248_913900(AS)|Up_65_99	gcattgattcgttggcatcgtcatcgacaaactcc	35	1	57	10004.8	2329.66	10742
1	1818	26	33	TRUE		Probe Sequence	199d61df437236a02247dae10363100e		1782	W3110_912248_913900(AS)|Dn_27_61	atatacatgtttaaggttaagacgcttaacgcggg	35	1	57	2593.44	527.666	2633
1	1819	27	33	TRUE		Probe Sequence	5b109c96a88dcc8de6ed945e616aae82		1783	W3110_914044_914943(AS)|Up_49_83	gagattgatttagcgcaattttggcggcagggatc	35	2	52	4171.04	1114.18	4166.5
1	1820	28	33	TRUE		Probe Sequence	ba7a0f387ed0e672e53064f0ee3d5ad3		1784	W3110_914044_914943(AS)|Dn_33_67	atgcgcgatgacacactactgaaagcggaaggacg	35	1	58	3218.45	693.92	3330
1	1821	29	33	TRUE		Probe Sequence	ed5e468ebe975fd119922a021c78fb1e		1785	W3110_915438_916133(AS)|Up_17_51	aaaggagcgcaacaagatgatgaatcaacatataa	35	1	58	2370.09	430.217	2405.5
1	1822	30	33	TRUE		Probe Sequence	b534796cc611a74cec76beab9f6de0b0		1786	W3110_915438_916133(AS)|Dn_66_98	gtgacgacggaaataatgcgcggctattttaaa	33	2	58	2209.53	544.222	2255
1	1823	31	33	TRUE		Probe Sequence	4f2d9e11ba8a7fcfc30b1efa3e8b01b5		1787	W3110_916559_918217(S)|Up_49_83	tcccgttatactgccagcgtaaaggataagtcaca	35	1	57	8546.61	2675.73	9357
1	1824	32	33	TRUE		Probe Sequence	e03832dd6f8c6a767769223e99a9ba74		1788	W3110_916559_918217(S)|Dn_23_57	gtggctgaatagcgtcgagcatctcatagcgccga	35	1	52	2139.31	584.275	2201
1	1825	33	33	TRUE		Probe Sequence	bfe794a4f148e6525647eda9821bb26a		1789	W3110_918214_919206(AS)|Up_11_45	gaggcaggacgtcgtggtgtggactccgtaccgac	35	2	58	3465.4	727.055	3410
1	1826	34	33	TRUE		Probe Sequence	fcc17540c4ff87d58650f8f9d29498eb		1790	W3110_918214_919206(AS)|Dn_64_98	tttcgttgaagttaatgacccggattggcatatgg	35	1	58	8960.16	2266.35	9605.5
1	1827	35	33	TRUE		Probe Sequence	02f31e787b6412adec820fd55c87b87b		1791	W3110_919321_920436(S)|Up_50_84	ttcgttgaagttaatgacccggattggcatatgga	35	1	58	8846.4	2092.96	9156
1	1828	36	33	TRUE		Probe Sequence	52825a58889cbd0abd4301483665fbf6		1792	W3110_919321_920436(S)|Dn_66_99	ctgaagggcatcagcctcgatatttatgcgggtg	34	2	57	1101.54	297.321	1113
1	1829	37	33	TRUE		Probe Sequence	7dcc8fc84b489ca75feae588f093e437		1793	W3110_920433_922379(S)|Up_9_43	gcgcacgtaacgataccgatgttgagattgtcaaa	35	1	57	7468.25	1912.76	7542
1	1830	38	33	TRUE		Probe Sequence	6a9f553c13d9d07cddfeb4d1f3fa8f6c		1794	W3110_920433_922379(S)|Dn_38_72	tttgcctttaggatgtacacaatgagacagaagag	35	1	52	5906.52	1387.45	6007
1	1831	39	33	TRUE		Probe Sequence	300553f9c622abba10f1b1aa24991e20		1795	W3110_922452_922676(AS)|Up_64_98	ttttgcctttaggatgtacacaatgagacagaaga	35	2	58	4959.02	1446.5	5358.5
1	1832	40	33	TRUE		Probe Sequence	efdc91c0558f8461aecd2fd0d9be8bce		1796	W3110_922452_922676(AS)|Dn_5_39	cgacatccttcgcaaatcttatacaagtaagatgg	35	1	58	1796.93	520.069	1902.5
1	1833	41	33	TRUE		Probe Sequence	dc2ce1f0e50dbc2b2261fa2cbd4248e9		1797	W3110_922999_923319(S)|Up_65_99	ctgccgataaccgtaaccgaagatgataactgaca	35	1	57	5148.25	1527.19	5563
1	1834	42	33	TRUE		Probe Sequence	59c11918e1916eb8ff55de6d035db08b		1798	W3110_922999_923319(S)|Dn_23_57	aggtgcctatgctcaatcaagaactggaactcagt	35	2	52	3089.12	820.545	3190
1	1835	43	33	TRUE		Probe Sequence	aae15c13adb34f1b0d30b47f95b4d904		1799	W3110_923350_925626(S)|Up_2_33	tggcgatggtgaacaagtacgcgagggagaat	32	1	46	8805.87	1294.25	8892.5
1	1836	44	33	TRUE		Probe Sequence	517a43ce741bb599226d3460b09e1edc		1800	W3110_923350_925626(S)|Dn_9_43	ttaggtaggttggtcaagtccgtaatctcgaaaga	35	1	52	3225.31	745.871	3298
1	1837	45	33	TRUE		Probe Sequence	d6edb0b65b8673be7a89de88cb256c79		1801	W3110_926311_926529(AS)|Up_34_68	ataaaaaggccggttaaaccgaccttttactcgtt	35	2	52	588.615	252.118	525
1	1838	46	33	TRUE		Probe Sequence	9415bfba2bbc1e6f411bed580a00cd8a		1802	W3110_926311_926529(AS)|Dn_15_49	tatcactaccgtaatttgaaccggcaagataatgc	35	1	52	711.769	253.206	713
1	1839	47	33	TRUE		Probe Sequence	9577f3527240a36726ca41e1e94cd0b8		1803	W3110_926814_927518(AS)|Up_41_75	gcgtaaccaactctgcgaccgcaattataacactc	35	1	52	3476.44	961.91	3585
1	1840	48	33	TRUE		Probe Sequence	84075b65e8ac1bd5cd30f5b615ec9022		1804	W3110_926814_927518(AS)|Dn_12_46	tccacgcaagtcggatcgttcaataatagcttaca	35	2	46	2979.37	808.715	3032
1	1841	49	33	TRUE		Probe Sequence	9b635fd2a52f7efc2f92ba09a26cc3f1		1805	W3110_927560_929281(AS)|Up_17_51	agggaaggctattgaatggcgagaaagctgaacca	35	1	52	1659.79	365.877	1742
1	1842	50	33	TRUE		Probe Sequence	ed535cceeefd653655010c89e38337b3		1806	W3110_927560_929281(AS)|Dn_49_82	agccacacttaattccgcgtaacgtccttgctca	34	1	52	823.462	223.272	801
1	1843	51	33	TRUE		Probe Sequence	9e7200f05d7ed73f576b64b88fab8b58		1807	W3110_929282_931048(AS)|Up_65_99	ttatacagtgccagatagggtagcaaagcgcgcat	35	2	53	734.849	211.976	740
1	1844	52	33	TRUE		Probe Sequence	992fafcdac075e15103009d841254368		1808	W3110_929282_931048(AS)|Dn_2_35	gcacgcttagcaggtgagttatcagaattatttg	34	1	52	1896.02	537.763	1993.5
1	1845	53	33	TRUE		Probe Sequence	0f8828c162f2e3dd45bd77e9c0f9e837		1809	W3110_931171_932136(AS)|Up_58_92	gcatggtgtcgccttctttacttttgttactgatt	35	1	46	1802.85	393.902	1835
1	1846	54	33	TRUE		Probe Sequence	5a821f126f5249927175c53f0e5816c3		1810	W3110_931171_932136(AS)|Dn_17_51	ttggcagacaatgggcaggattgtagggaatttac	35	2	52	2470.13	763.708	2587.5
1	1847	55	33	TRUE		Probe Sequence	0bbea4175c22a00d91b8f1817dbbf21a		1811	W3110_932681_933175(S)|Up_9_43	gatttcggtctatcgtgacgggtagcgactctgaa	35	1	52	2949.08	1154.85	3144
1	1848	56	33	TRUE		Probe Sequence	ea4570f74b23cc15366d82fedbec4d4c		1812	W3110_932681_933175(S)|Dn_43_77	gttaatccatacagcaacagtactggggtaacctg	35	1	53	683.509	205.257	654
1	1849	1	34	TRUE		Probe Sequence	20ec6ca97a65abcd685bcddd88592134		1813	W3110_933310_937299(S)|Up_40_72	ctggtactgttgtccgttttagcatcgggcagg	33	2	52	981.692	324.184	1001
1	1850	2	34	TRUE		Probe Sequence	b51beb2a1adabd7a28c803cdd9ad33e8		1814	W3110_933310_937299(S)|Dn_33_64	gcgtcgcatccggcactctatcaactgaaaat	32	1	58	4894.09	2344.77	5676
1	1851	3	34	TRUE		Probe Sequence	8592c98684c65dfd0efe95a945980c96		1815	W3110_937455_938069(S)|Up_36_71	attattagcctggaatagagagtagagggaactccc	36	1	58	562.19	164.816	534
1	1852	4	34	TRUE		Probe Sequence	b054e5ab686b02ce5dafe6ef13ace44f		1816	W3110_937455_938069(S)|Dn_65_99	cgtatgcggccagaaaatttagcacagtatatcgg	35	2	57	1018.81	278.199	1033
1	1853	5	34	TRUE		Probe Sequence	84e0eeb52c6319671459165226c96e56		1817	W3110_938080_939423(S)|Up_57_91	caaggcgtcacggtagatgatcaacgtaagtagag	35	1	57	5140.18	1857.2	5580
1	1854	6	34	TRUE		Probe Sequence	65c86a4d84049496042ab3cda89d2362		1818	W3110_938080_939423(S)|Dn_56_91	catctcccatttaattcgataagcacaggataagca	36	1	52	2070.56	694.344	2225.5
1	1855	7	34	TRUE		Probe Sequence	f81d5505a23dc2608e108026a5150a1e		1819	W3110_939514_940806(S)|Up_30_64	tgttactgtatccctgtggtcgcaggctgtggcca	35	2	58	2972.88	861.82	3077.5
1	1856	8	34	TRUE		Probe Sequence	0bd6671b4cc4d50ae95a974f3b212265		1820	W3110_939514_940806(S)|Dn_49_83	ctccctttgataccgaacaataattactcctcact	35	1	58	9953.22	3591.95	11073.5
1	1857	9	34	TRUE		Probe Sequence	d4a4d2e752cd69e3eba328ed645d97fe		1821	W3110_941045_943489(S)|Up_63_96	actggaatcaatcgtgagcaagcttgagtgagcc	34	1	58	11407.7	3405.74	12058
1	1858	10	34	TRUE		Probe Sequence	cd820d533410363cb8752844f884ca8a		1822	W3110_941045_943489(S)|Dn_67_99	ctgcgagctggcctgtaaagactacaaagattt	33	2	57	2559.44	679.157	2655
1	1859	11	34	TRUE		Probe Sequence	4b4d4a5319b8140e240deacd1c29f430		1823	W3110_943500_944117(S)|Up_8_43	cgtactgaccactcaacgtccgtctcctctcgctaa	36	1	52	10345.9	2625.98	11295
1	1860	12	34	TRUE		Probe Sequence	3fc36116772e14d0f6f8fa2ab1bc2a9b		1824	W3110_943500_944117(S)|Dn_33_67	tgatcttcacggtcttcgggcaatgtgtagcaggt	35	1	58	5527.83	1441.15	5924.5
1	1861	13	34	TRUE		Probe Sequence	01187ab3e22268f255e636a19b58a9cb		1825	W3110_944119_944982(S)|Up_17_51	gaatattgtgatcaaacccaatgccaatagccgcc	35	2	58	7575.36	2417.81	8197
1	1862	14	34	TRUE		Probe Sequence	92a55853a7c4b87e32d120fe6c8ebe95		1826	W3110_944119_944982(S)|Dn_41_75	ctgcttcgttaacgtgtcataactggtcatcaaat	35	1	58	4267.98	1454.82	4571.5
1	1863	15	34	TRUE		Probe Sequence	5a9aa0c22aba04bd016c60bedc441e7a		1827	W3110_945017_945643(AS)|Up_8_42	cggtcgcggcgtattctatggtttgcatatgaccg	35	1	57	5014	1432.69	5512
1	1864	16	34	TRUE		Probe Sequence	8fe62f9fb6e8b9d7a42c670168d4478f		1828	W3110_945017_945643(AS)|Dn_9_43	cctttcgagagtcagtggtacgtctgaaatcgatc	35	2	57	2563.02	801.109	2772
1	1865	17	34	TRUE		Probe Sequence	9a64475c455e280abf73b26b0c7b3bc2		1829	W3110_945957_947105(S)|Up_54_85	gtggcatgatgcgcatgaaatttgaacttcct	32	1	52	6237.56	1484.96	6394
1	1866	18	34	TRUE		Probe Sequence	64f89f0db8f26262762ccda745649cb6		1830	W3110_945957_947105(S)|Dn_128_160	tcgctatttccgcacttcttatttgccgcgcat	33	1	58	4119.57	1414.79	4150
1	1867	19	34	TRUE		Probe Sequence	ab1a6c541dc5fb7c6b8d2561fe58b42a		1831	W3110_947315_948745(S)|Up_28_60	cgcacttcttatttgccgcgcataatccctcgt	33	2	58	3721.74	944.728	3847.5
1	1868	20	34	TRUE		Probe Sequence	a0c3256eb14302e617f4afcef2c398d3		1832	W3110_947315_948745(S)|Dn_2_34	tattgtggtcggtgacgctgactctggcagatc	33	1	57	6661.75	1406.18	6770
1	1869	21	34	TRUE		Probe Sequence	9ce2320043365e984c6f8cbc9d9e6d7b		1833	W3110_948746_949654(AS)|Up_41_75	tgctggtaggattaggactgatattcccgctgctg	35	1	57	8934.86	1953.97	9432
1	1870	22	34	TRUE		Probe Sequence	2bc144da324e7e1cc04c25348467c298		1834	W3110_948746_949654(AS)|Dn_26_59	cctgaatcatcacgtttacaggattatgccgcct	34	2	52	5300.27	1477.58	5407
1	1871	23	34	TRUE		Probe Sequence	2bc144da324e7e1cc04c25348467c298		1835	W3110_949754_950344(S)|Up_26_59	cctgaatcatcacgtttacaggattatgccgcct	34	1	58	5663.66	1144.14	5765
1	1872	24	34	TRUE		Probe Sequence	632242e33b76790b3ec880aafc1f0867		1836	W3110_949754_950344(S)|Dn_65_99	gccgctttacggggaaattagaacattaccttatg	35	1	58	2404	455.01	2387.5
1	1873	25	34	TRUE		Probe Sequence	e863b7d7aac20243ef94f3b7b4bec124		1837	W3110_950426_951166(AS)|Up_3_37	ggtagatgcactataagatgtgttaaaaacgctgt	35	2	57	4547.67	928.881	4735
1	1874	26	34	TRUE		Probe Sequence	47da826ed707e91aca033b2bcf86588c		1838	W3110_950426_951166(AS)|Dn_24_55	ccatctgaggccgtgttggtgcgcagctcgaa	32	1	57	2210.32	416.105	2172
1	1875	27	34	TRUE		Probe Sequence	c7d605318ec0ecd2392ce293246ac31e		1839	W3110_951358_953640(AS)|Up_63_99	tgtacgctttttactgtacgatttcagtcaaatctaa	37	1	52	12000.9	3061.56	12731
1	1876	28	34	TRUE		Probe Sequence	abe99cc792069dda10b7319840ec3a04		1840	W3110_951358_953640(AS)|Dn_57_91	aatggtggtcgttttcacgcaggtaaatgacccag	35	2	58	9733.9	2531.87	10220.5
1	1877	29	34	TRUE		Probe Sequence	0f2279b4ea2cb54f68990eadcf047d05		1841	W3110_953695_954552(AS)|Up_29_63	tcattaagctcggacatgtaacacctaccttctta	35	1	58	13612.2	3045.29	14550
1	1878	30	34	TRUE		Probe Sequence	8b96efc4590824c78ece092e81d8103c		1842	W3110_953695_954552(AS)|Dn_12_46	ctttattaagtcggcgacgagatactaacaaagca	35	1	58	1333.72	375.442	1308.5
1	1879	31	34	TRUE		Probe Sequence	a4c7b56118eb19df5ea56d4fa73f2d2e		1843	W3110_954958_956718(AS)|Up_43_77	gccccgtaatataactcagactaatcattaagcct	35	2	57	2944.51	769.135	3030
1	1880	32	34	TRUE	QC-oligoB-AS-3_Target	Target Sequence	fef0a701a7ee32f4b29e3ebc08bef185		1	QC-oligoB-AS-3	gagttgctgttacatcagcgaatgtgcatggaacacactt	40		52	492.827	163.49	461
1	1881	33	34	TRUE	QC-oligoB-AS-3_Target	Target Sequence	fef0a701a7ee32f4b29e3ebc08bef185		1	QC-oligoB-AS-3	gagttgctgttacatcagcgaatgtgcatggaacacactt	40		58	439.655	180.325	444.5
1	1882	34	34	TRUE	QC-oligoB-AS-3_Target	Target Sequence	fef0a701a7ee32f4b29e3ebc08bef185		1	QC-oligoB-AS-3	gagttgctgttacatcagcgaatgtgcatggaacacactt	40		58	685.362	211.227	679
1	1883	35	34	TRUE	QC-oligoB-AS-3_Target	Target Sequence	fef0a701a7ee32f4b29e3ebc08bef185		1	QC-oligoB-AS-3	gagttgctgttacatcagcgaatgtgcatggaacacactt	40		58	714.966	187.941	724
1	1884	36	34	TRUE		Probe Sequence	f0d7ce21b10644383b0197e3cf7a82e0		1844	W3110_954958_956718(AS)|Dn_5_39	atcactttagtcgtacggaaagcgcgcaataatac	35	1	57	6844.18	1848.2	7184
1	1885	37	34	TRUE		Probe Sequence	0b12e74b46c729effee34623f6fa7ae7		1845	W3110_956848_957540(S)|Up_49_83	atgaactgttgactatgcttttagcggataaacca	35	1	57	10563.4	2438.75	10998
1	1886	38	34	TRUE		Probe Sequence	8fab11193f45d1220b1dec8830178a09		1846	W3110_956848_957540(S)|Dn_68_99	gccctcaacggttttactcattgcgatgtgtg	32	2	52	1662.71	415.173	1635
1	1887	39	34	TRUE		Probe Sequence	50353e73ae784ff8f80b199d8d9d4fbc		1847	W3110_957739_958827(S)|Up_53_87	caatcgattgaccgcgggttaatagcaacgcaacg	35	1	58	802.345	227.296	767.5
1	1888	40	34	TRUE	QC-oligoB-AS-3_Target	Target Sequence	fef0a701a7ee32f4b29e3ebc08bef185		1	QC-oligoB-AS-3	gagttgctgttacatcagcgaatgtgcatggaacacactt	40		58	772.172	252.727	783
1	1889	41	34	TRUE	QC-oligoB-AS-3_Target	Target Sequence	fef0a701a7ee32f4b29e3ebc08bef185		1	QC-oligoB-AS-3	gagttgctgttacatcagcgaatgtgcatggaacacactt	40		57	759.719	209.514	741
1	1890	42	34	TRUE	QC-oligoB-AS-3_Target	Target Sequence	fef0a701a7ee32f4b29e3ebc08bef185		1	QC-oligoB-AS-3	gagttgctgttacatcagcgaatgtgcatggaacacactt	40		57	768.561	185.774	724
1	1891	43	34	TRUE		Probe Sequence	c03a65cc5324488da0668464d5e2f2de		1848	W3110_957739_958827(S)|Dn_65_99	gagttcatggaatccctgacgttacaacccatcgc	35	1	52	669.096	168.811	669.5
1	1892	44	34	TRUE		Probe Sequence	f8721388a9f1bb5716816b922cd148d1		1849	W3110_958898_960181(S)|Up_2_36	ggttgagttcgaacgccgtcacggttaatgccgaa	35	2	58	4677.76	1155.74	4665	aroA
1	1893	45	34	TRUE		Probe Sequence	6dfa68632494a8884cbe7fa8f4c4a4b9		1850	W3110_958898_960181(S)|Dn_21_55	agccaaatctttctttatcaaaacgtcggcacatt	35	1	58	7981.1	2175.66	8419.5
1	1894	46	34	TRUE		Probe Sequence	91287d767f824597b256d6a54ffe080f		1851	W3110_960350_961114(S)|Up_21_55	tgattaatggtagcgtcgcttgtcaatgtaagttg	35	1	57	7922.98	2027.5	8225
1	1895	47	34	TRUE		Probe Sequence	c77d62abdcd7d09f992bc542afd760b3		1852	W3110_960350_961114(S)|Dn_29_63	tgccagcccgctataattgcgcaataaatccccat	35	2	57	2043.58	562.968	2157
1	1896	48	34	TRUE		Probe Sequence	f86d3b99eb017a999fcb85a2b5902a89		1853	W3110_961287_961970(S)|Up_49_83	gtataatgcgcgcggttatgttaacggtacgcctg	35	1	52	610.25	178.201	590.5
1	1897	49	34	TRUE		Probe Sequence	5ea610d7380e306df7926cc1bb146fec		1854	W3110_961287_961970(S)|Dn_22_56	ccgttgcaatggaatgacagcgggtatgttaaaca	35	1	58	414.345	141.93	400.5
1	1898	50	34	TRUE		Probe Sequence	ca1afccf5c9f2e503d5af9ca76b59419		1855	W3110_962081_963754(S)|Up_34_68	gtatgttaaacaaccccatccggcatggagccagg	35	2	58	415.534	139.3	396
1	1899	51	34	TRUE		Probe Sequence	fd0308ab9cd03ce7899c5548155f9d71		1856	W3110_962081_963754(S)|Dn_41_75	gtttacttgacagattgcaggtttcgtcctgtaat	35	1	58	3805.6	1094.86	3902
1	1900	52	34	TRUE		Probe Sequence	c5175f030ad99c4d0773393468ee396e		1857	W3110_963914_964198(S)|Up_65_99	gccgcttaatttgcctttaaggaaccggaggaatc	35	1	57	3852.14	1262.41	3941
1	1901	53	34	TRUE		Probe Sequence	20270fc92f35d555907f654561066f4a		1858	W3110_963914_964198(S)|Dn_68_99	aactggaagctgcctcgcagagttttgaacag	32	2	52	4696.87	1113.63	4623.5
1	1902	54	34	TRUE		Probe Sequence	04180848331c9d181c6251742010becd		1859	W3110_964406_966670(S)|Up_53_87	caaccgctcaacaaagttgcacactttccataaac	35	1	58	3314.12	1354.93	3687.5
1	1903	55	34	TRUE		Probe Sequence	cf3a796e2e4976987875f2cb463651e9		1860	W3110_964406_966670(S)|Dn_49_83	aaagatctctctacgtggcagacattccgccgact	35	1	58	1711.19	535.245	1717.5
1	1904	56	34	TRUE		Probe Sequence	f66d27b1eed615feaf05956870f62c8d		1861	W3110_966707_968455(S)|Up_45_79	gccagtggataacgggtagaatatgcggctatttc	35	2	58	4037.19	1302.02	4311
1	1905	1	35	TRUE		Probe Sequence	5ec7fb44626c5ff9fefcd7ceffa4c7c8		1862	W3110_966707_968455(S)|Dn_68_99	cctggtgagtggcgcgatccgtctttgctata	32	1	52	2103.25	701.106	2336.5
1	1906	2	35	TRUE		Probe Sequence	183fe4e33ada4f2359360587cc2360b8		1863	W3110_968452_969438(S)|Up_21_55	ttgtggaacgcggtacgcataacgatttgcttgag	35	1	56	434.554	168.294	389.5
1	1907	3	35	TRUE		Probe Sequence	5141e8faaa894fd5e7a4addf4d702633		1864	W3110_968452_969438(S)|Dn_8_40	gcggcagcgttcgattgatggagtcatgaatgt	33	2	56	7431.32	2858.15	8532.5
1	1908	4	35	TRUE		Probe Sequence	29cb3aece9fc45ac9ea2c80cd6532412		1865	W3110_969475_970707(S)|Up_2_33	tttcaggtgatgaaccagcgaaactgcttacg	32	1	58	5205.53	1966.77	5634.5
1	1909	5	35	TRUE		Probe Sequence	547e004078837158b255de6644a075a0		1866	W3110_969475_970707(S)|Dn_40_74	tctggaggaactatggatcatcgtctgcttgaaat	35	1	58	2873.53	901.165	3080.5
1	1910	6	35	TRUE		Probe Sequence	d084a076cb1cfb2f9fbe7a7fcd05e381		1867	W3110_970759_970941(S)|Up_17_51	gcaccggctgggaaatagaccccgtcgcataaatg	35	2	52	1723.4	335.195	1736.5
1	1911	7	35	TRUE		Probe Sequence	55bd4f9d96ad8c7d333513ae0c03b88e		1868	W3110_970759_970941(S)|Dn_49_83	gtaaaccattggttgatattaacggcaaacccatg	35	1	56	637.804	166.823	660
1	1912	8	35	TRUE		Probe Sequence	fd6ff06b2a9f74444d65c6ff34944652		1869	W3110_970938_971684(S)|Up_2_35	atttgcaaactggacaacctcgctttcccgctgc	34	1	56	852.875	197.127	822.5
1	1913	9	35	TRUE		Probe Sequence	bbd4097b0220df90cafcaed0797b47a4		1870	W3110_970938_971684(S)|Dn_2_35	ttcacttcacgacacttcagccaattttgggagg	34	2	57	1349.95	368.235	1345
1	1914	10	35	TRUE		Probe Sequence	fdb6eaf78ccc553929c00412e8ed9ced		1871	W3110_971838_972731(S)|Up_57_91	ggcgctcattatgaaagcagtagcttttatgaggg	35	1	58	7710.12	2641.17	8508
1	1915	11	35	TRUE		Probe Sequence	3d916c970f637ea4ced907a711e5d692		1872	W3110_971838_972731(S)|Dn_49_83	acgatcgctatgcatcaaccagaccggagaaggga	35	1	52	1558.29	417.244	1597.5
1	1916	12	35	TRUE		Probe Sequence	28df58b26ab9170530c8ed6b4e087319		1873	W3110_972708_973487(AS)|Up_65_99	gatttagtcggcgcaacttcgatctggcatcaaaa	35	2	56	3450.91	1025.93	3651.5
1	1917	13	35	TRUE		Probe Sequence	872faf9537b3dc04ba89885bc1afc3a8		1874	W3110_972708_973487(AS)|Dn_23_57	catatagcaagggatcgccagcgatattacaccag	35	1	56	9784.8	3150.82	10601.5
1	1918	14	35	TRUE		Probe Sequence	d98c2636a497395853342374fc18d02a		1875	W3110_973623_974408(S)|Up_57_91	cgtctttatcagaaaacgtcttagccaaccggtgg	35	1	57	14052.2	5193.48	15231
1	1919	15	35	TRUE		Probe Sequence	8adadb2186a6104a1909ba22b4e279eb		1876	W3110_973623_974408(S)|Dn_6_40	ttttcccagacagtccccgaactggttgcctgggc	35	2	57	3009.18	896.541	3230
1	1920	16	35	TRUE		Probe Sequence	cbc3717803feec6ab03791094f464973		1877	W3110_974405_975727(S)|Up_9_43	tagaaacgcgttattgccgtcaggaaccgtatatt	35	1	57	579.439	200.239	567
1	1921	17	35	TRUE		Probe Sequence	f66a43bc9cecf3d650b8cfe5dbc4c321		1878	W3110_974405_975727(S)|Dn_55_89	gctggacagcgccttacgttcaggacgccatattg	35	1	51	682.627	212.147	667
1	1922	18	35	TRUE		Probe Sequence	98b7eeb37c597ff3661395597a9a3140		1879	W3110_975735_976412(S)|Up_58_90	ccaaggtacaggcgcatgtcatcgacaaatatt	33	2	57	793.825	207.376	781
1	1923	19	35	TRUE		Probe Sequence	f7c7be91e6ccba7a9d4ee97a63ddd6d6		1880	W3110_975735_976412(S)|Dn_11_45	cggtaaatttcgctcactgacgctgattaactgga	35	1	59	642.39	191.536	612
1	1924	20	35	TRUE		Probe Sequence	ce7298b8c25654c681349f9ec31954bb		1881	W3110_976412_980872(S)|Up_45_80	tgcaactcaacgatgaaaccgaagagaatcagccag	36	1	57	838.368	193.707	813
1	1925	21	35	TRUE		Probe Sequence	13b4d265240a9df6886ad41c4476095e		1882	W3110_976412_980872(S)|Dn_13_47	agcaatgccgccttttctttttccgaaaactccgt	35	2	57	2195.09	474.115	2268
1	1926	22	35	TRUE		Probe Sequence	348eeeb1a46b9c6c15d072e77e8dddc1		1883	W3110_981133_982980(S)|Up_5_39	tgctcgtcatactttcgtgagtattggcgttgtac	35	1	51	6049.82	1186.49	6136
1	1927	23	35	TRUE		Probe Sequence	f330733762ae8623f028cd990845c57e		1884	W3110_981133_982980(S)|Dn_9_43	gttcggggaaatcagttgtcgtaataattagcatg	35	1	57	7711.02	1323.36	7909
1	1928	24	35	TRUE		Probe Sequence	59d42fcdb4cbcc3380bc74ea400e1298		1885	W3110_983161_983709(S)|Up_49_83	tgcgccagaagtgcatataaacgataacattgacc	35	2	57	8281.84	1847.98	8657
1	1929	25	35	TRUE		Probe Sequence	9142b91404624e78505e95359ca251f5		1886	W3110_983161_983709(S)|Dn_25_59	gtatgaactatcgtattattccggtcaccgcattc	35	1	57	2691.23	582.508	2739
1	1930	26	35	TRUE		Probe Sequence	83803c82a7878c6c28bb67b205106596		1887	W3110_983736_984383(S)|Up_57_91	cagcacggcactggtagtaattgcttaacgaaaca	35	1	57	4421.3	944.598	4511
1	1931	27	35	TRUE		Probe Sequence	b1b568a475d47214a6c2df876c5c037c		1888	W3110_983736_984383(S)|Dn_14_45	gcccgcttttaatgctggcctggatttctggc	32	2	51	1582.41	298.108	1548
1	1932	28	35	TRUE		Probe Sequence	69dc2ad89ed34d4268d4007ba10704a0		1889	W3110_984605_985795(AS)|Up_47_78	cgtttgtcatcagtctcagcccgcttttcagc	32	1	57	1828.84	514.617	1886
1	1933	29	35	TRUE		Probe Sequence	84d9017b68362ae3186e1064fbe3813f		1890	W3110_984605_985795(AS)|Dn_29_63	gaagtccgctatcagggtaacgggagatttacaaa	35	1	57	4491.33	826.722	4455
1	1934	30	35	TRUE		Probe Sequence	0c01b34fd4c7dd1104ebf9a169942c54		1891	W3110_985980_987068(AS)|Up_7_41	gctgtttttgcaagacgtgagattgctctggaagg	35	2	59	2480.47	653.96	2587
1	1935	31	35	TRUE		Probe Sequence	0cabd5661f354250d629338b77640b15		1892	W3110_985980_987068(AS)|Dn_27_59	atgacacctgccactgccgtcaataagttctgt	33	1	57	1765.32	373.195	1748
1	1936	32	35	TRUE	QC-oligoB-AS-3_Target	Target Sequence	fef0a701a7ee32f4b29e3ebc08bef185		1	QC-oligoB-AS-3	gagttgctgttacatcagcgaatgtgcatggaacacactt	40		51	495.549	150.56	512
1	1937	33	35	TRUE						<no oligo>				57	267.561	123.99	237
1	1938	34	35	TRUE						<no oligo>				57	323.491	139.873	315
1	1939	35	35	TRUE	QC-oligoB-AS-3_Target	Target Sequence	fef0a701a7ee32f4b29e3ebc08bef185		1	QC-oligoB-AS-3	gagttgctgttacatcagcgaatgtgcatggaacacactt	40		59	606.136	150.878	591
1	1940	36	35	TRUE		Probe Sequence	45f84061b86fcda434dec367c2e1893a		1893	W3110_987671_989071(AS)|Up_3_37	gcggggttgcaaatagattgcttgacttaacaaac	35	1	57	813.509	179.352	807
1	1941	37	35	TRUE		Probe Sequence	9a1dbf69935a74107b310dd7e2bb200e		1894	W3110_987671_989071(AS)|Dn_80_111	ctgcaatcagacaagcagaattcgcaaatgca	32	2	57	1090.54	255.381	1081
1	1942	38	35	TRUE		Probe Sequence	6f89e3f60416333c3b10f7defe04b476		1895	W3110_989240_990442(AS)|Up_11_45	ctgcaatcagacaagcagaattcgcaaatgcagcg	35	1	51	1341.73	266.711	1317
1	1943	39	35	TRUE		Probe Sequence	1eda5b3959db07e1cf6d231d00ab9a77		1896	W3110_989240_990442(AS)|Dn_53_87	aggaactgctggagtataccttgtttcgcaattta	35	1	57	35057.5	10128.4	39007
1	1944	40	35	TRUE	QC-oligoB-AS-3_Target	Target Sequence	fef0a701a7ee32f4b29e3ebc08bef185		1	QC-oligoB-AS-3	gagttgctgttacatcagcgaatgtgcatggaacacactt	40		59	616.119	183.379	595
1	1945	41	35	TRUE						<no oligo>				57	634.298	191.109	625
1	1946	42	35	TRUE	QC-oligoB-AS-3_Target	Target Sequence	fef0a701a7ee32f4b29e3ebc08bef185		1	QC-oligoB-AS-3	gagttgctgttacatcagcgaatgtgcatggaacacactt	40		57	694.649	176.112	700
1	1947	43	35	TRUE		Probe Sequence	f38806cb3b0e8591f9c548d0fe134946		1897	W3110_990708_993320(S)|Up_15_47	aaaagatgaagattctgcatagcgcgatttacg	33	2	51	3196.1	780.82	3235
1	1948	44	35	TRUE		Probe Sequence	a979c19a59d84d7348344f9734de9702		1898	W3110_990708_993320(S)|Dn_65_97	gtttcagattcaccacgttgcatcacccgttgc	33	1	57	2342.67	620.052	2278
1	1949	45	35	TRUE		Probe Sequence	fe9e12dc3d4c8596003bf37e9126bcce		1899	W3110_993363_994130(AS)|Up_17_51	ctggcgatctgtacgagaagataactaaagcactg	35	1	57	8177.05	1950.25	8372
1	1950	46	35	TRUE		Probe Sequence	942a3685822e3857395c206d51eb514c		1900	W3110_993363_994130(AS)|Dn_7_39	gcctccttcaaatgataagccgggttccagcgc	33	2	57	1767.7	581.821	1728
1	1951	47	35	TRUE		Probe Sequence	870abd06de0281e9ab4e9fc808473b7d		1901	W3110_994127_994918(AS)|Up_5_39	atgtaaatccagttggttcaggacgatattttccg	35	1	57	4021.07	941.39	4118
1	1952	48	35	TRUE		Probe Sequence	141092a7042482b538967596350bba19		1902	W3110_994127_994918(AS)|Dn_9_43	ccttagctttgcgcgactttacgggggataaaatc	35	1	51	3355.29	900.059	3532
1	1953	49	35	TRUE		Probe Sequence	08578111259d7fa0436f75b7433b0d2e		1903	W3110_994929_996074(AS)|Up_54_87	aacgcgcaataaccacttcttcactggcgttgcc	34	2	57	2050.93	478.831	2138
1	1954	50	35	TRUE		Probe Sequence	83fec05b1eb64d744bfa7eaa813e79c9		1904	W3110_994929_996074(AS)|Dn_7_38	tttccttccagttgagtgggctgccagatgcg	32	1	57	2719.61	749.044	2754
1	1955	51	35	TRUE		Probe Sequence	6b449f90a4481723bd88467cf9dbcd44		1905	W3110_996071_997030(AS)|Up_17_51	gtgatcaaccgggcgtgaaccttcttccgttccca	35	1	59	2525.68	777.413	2692
1	1956	52	35	TRUE		Probe Sequence	38abe3d279b5407ca57ce36800533b7a		1906	W3110_996071_997030(AS)|Dn_65_98	gaaagtttctagcgcggtatcaagacgggtttgc	34	2	57	2184.49	852.061	2067
1	1957	53	35	TRUE		Probe Sequence	a840d9b89a18c5d857f27cb30f1fbd97		1907	W3110_997023_997598(AS)|Up_2_33	ctttctgatagcctatacgtaacgcttcaggc	32	1	51	2791.55	1193.36	2866
1	1958	54	35	TRUE		Probe Sequence	ce08538e2d0ef8f25b9a6ac615f429f1		1908	W3110_997023_997598(AS)|Dn_33_67	gttaacattgataacaattcggtcagtctgtcgga	35	1	57	1154.21	402.449	1142
1	1959	55	35	TRUE		Probe Sequence	ee668550cb666b65a7d605b0e944733e		1909	W3110_997954_998493(S)|Up_43_85	aagtctaatgtcatttaaaggcattatcatatttacgaagaga	43	2	57	5617.68	2260.39	6178
1	1960	56	35	TRUE		Probe Sequence	9cb0c449783cdad3441260595602d3ac		1910	W3110_997954_998493(S)|Dn_161_195	gcaggtaaaggcgggattggacttgcagcaacacg	35	1	58	3706.48	1119.01	4078.5
1	1961	1	36	TRUE		Probe Sequence	f54c8a9aacb022d103aa0fa76b6417fa		1911	W3110_998576_999277(S)|Up_63_97	agcgacttcaggtaatgtgaatgcggtaacaaatt	35	1	52	6350.6	1927.87	6914.5
1	1962	2	36	TRUE		Probe Sequence	fe95b3c15711b6fbd579557f5dbab016		1912	W3110_998576_999277(S)|Dn_17_50	agagcgagatgtatagaactcatcgacaacacag	34	2	56	4318.34	1189.26	4411.5
1	1963	3	36	TRUE		Probe Sequence	cf0b0310e92e1ebe04c6e96a6e82c381		1913	W3110_999302_1001902(S)|Up_49_83	acgccgcaactcaactgtaaatcgtaagccgtctt	35	1	56	6184.16	1662.32	6751.5
1	1964	4	36	TRUE		Probe Sequence	ad855285c54e59083b29eb19d2c61757		1914	W3110_999302_1001902(S)|Dn_42_75	gccgccgtcttaatgttatggtgcgctcaaaccg	34	1	58	3812.76	917.753	3861
1	1965	5	36	TRUE		Probe Sequence	3f5cb706189a424b03248282e9577f7f		1915	W3110_1001893_1002963(S)|Up_17_51	gaagctcccgatcaaatttgtcatatcaattacga	35	2	58	6560.81	1338.69	6891.5
1	1966	6	36	TRUE		Probe Sequence	9643d9df4c6f0b9d51d027d3d892d055		1916	W3110_1001893_1002963(S)|Dn_66_99	atccatgtcgggatggctgggcctgaacaagtta	34	1	52	5324.08	757.084	5165.5
1	1967	7	36	TRUE		Probe Sequence	4cdd81b3041e9af3a786d223e716bc55		1917	W3110_1002975_1003517(S)|Up_2_36	aatgtctatccagtcagcacgacaggtgtaccacc	35	1	56	1364.75	266.796	1369.5
1	1968	8	36	TRUE		Probe Sequence	10cc7bbde724d36ffc4a561eea29fdbc		1918	W3110_1002975_1003517(S)|Dn_37_71	cttattgggattaacgtggggctgtgagctatttg	35	2	56	5031.36	937.043	5117
1	1969	9	36	TRUE		Probe Sequence	846f2f18f60166bd01e63a7195704d98		1919	W3110_1003525_1004040(S)|Up_40_71	caacgggcggtaatgcgacggcggttctctat	32	1	57	9273.95	1698.85	9726
1	1970	10	36	TRUE		Probe Sequence	969163c34dc70cf5a12b84879bebffb7		1920	W3110_1003525_1004040(S)|Dn_68_99	gcaggagtggtggtcggcggaacgcgatttat	32	1	58	24811.4	4027.18	25079
1	1971	11	36	TRUE		Probe Sequence	0d83148779382463610ce8fabedc217e		1921	W3110_1004033_1004743(S)|Up_33_67	ttgcgacctgtcaatagcgatgtgcagtcgggtaa	35	2	52	36604.4	7312.33	36535.5
1	1972	12	36	TRUE		Probe Sequence	04e7aee8d5bf86588aa953cb268fbda8		1922	W3110_1004033_1004743(S)|Dn_32_63	gccgcaggtcaattcccttttggtccgaactc	32	1	56	8596.32	1663.78	8669
1	1973	13	36	TRUE		Probe Sequence	3b13e4b8e0ffac14f8410dfd3cd9707b		1923	W3110_1004854_1005864(S)|Up_24_55	gcaggtcaattcccttttggtccgaactcgca	32	1	56	11220.3	1691.59	11344.5
1	1974	14	36	TRUE		Probe Sequence	052d019de2f82410da1ffabd2acbecec		1924	W3110_1004854_1005864(S)|Dn_49_83	gccctggttgttttatattcatcgctgttgcttat	35	2	57	7727.32	1606.78	7928
1	1975	15	36	TRUE		Probe Sequence	3458cb8bc9465ce114843cc0d7d52542		1925	W3110_1006038_1006580(S)|Up_33_67	ttgaggttattaagcgaagcgacaatggattgtgt	35	1	58	16050.9	2839.5	16667.5
1	1976	16	36	TRUE		Probe Sequence	9b85ea7788f4e7b5f0a20f89b85a7286		1926	W3110_1006038_1006580(S)|Dn_5_39	ccaacttaagtgcagtcttcggtacacagctacag	35	1	58	2857.79	653.242	2935
1	1977	17	36	TRUE		Probe Sequence	3d47a4d8656a081d182d9fbc88eb29c4		1927	W3110_1006577_1007686(AS)|Up_52_84	gctgaaaccgcaggttaatgttgacagcttcag	33	2	52	4599.31	912.299	4684.5
1	1978	18	36	TRUE		Probe Sequence	f5d05f5ab8292eab824f871c6613217a		1928	W3110_1006577_1007686(AS)|Dn_33_67	ctttatgacatgacgcgcttattagctataatgcg	35	1	56	3352.07	703.209	3523.5
1	1979	19	36	TRUE		Probe Sequence	149c5743350b229c4f324708ce8c3834		1929	W3110_1007930_1010038(S)|Up_65_99	ctactgcggtaggctcttagagtaaaagtgacgat	35	1	57	1981.98	439.874	2015
1	1980	20	36	TRUE		Probe Sequence	aa4ecc7546478f3d8f4b0eab65885358		1930	W3110_1007930_1010038(S)|Dn_57_90	gcgccgcttctcgataacgcagaactgcatatcg	34	2	58	1123.81	253.092	1092.5
1	1981	21	36	TRUE		Probe Sequence	1f9bf4c2755c848989bc9eb56faed533		1931	W3110_1010050_1011957(S)|Up_33_67	aggatttcgcccgtaaccgccagatccacaactgc	35	1	58	1847.34	428.454	1805
1	1982	22	36	TRUE		Probe Sequence	1870d47a8d6545876687797c32aff527		1932	W3110_1010050_1011957(S)|Dn_9_43	tagtcgatttaaacagagacagctgacaacggtaa	35	1	52	8468.63	1516.6	8514.5
1	1983	23	36	TRUE		Probe Sequence	8f8c34802e461d8e470111e46aa993b4		1933	W3110_1012087_1013340(S)|Up_65_99	tcatctgtaaaatagcgcatcattaaggagtacca	35	2	56	7425.8	1405.35	7652.5
1	1984	24	36	TRUE		Probe Sequence	a86bdbb43f96252415df290fea68aba0		1934	W3110_1012087_1013340(S)|Dn_41_75	gtgaagaactggtctcccgtgtggatatttcctat	35	1	56	5323.96	782.447	5293
1	1985	25	36	TRUE		Probe Sequence	4f70ae1d73e5c4f8d1a4780d1bd3d0ba		1935	W3110_1013345_1014985(S)|Up_33_67	atgacgtttgacccgcgtttgtcgtgggatcgtca	35	1	58	5828.17	1205.58	5750
1	1986	26	36	TRUE		Probe Sequence	841b6699ba1549a204b9b819c5cd9167		1936	W3110_1013345_1014985(S)|Dn_2_35	aaagtggctagtgacgattgcagcactgtggctg	34	2	58	2109.78	611.614	1957.5
1	1987	27	36	TRUE		Probe Sequence	328ae36844c892f839ced7b25fef82d1		1937	W3110_1014997_1015545(S)|Up_9_43	cgctcaatgagaagagtaacgcgctggtatttgaa	35	1	52	4369.96	916.669	4479
1	1988	28	36	TRUE		Probe Sequence	099d1482ef7f42452025a05c337a5c3c		1938	W3110_1014997_1015545(S)|Dn_57_91	gtctctaacgtgcggaaaaatttgttcctcttcac	35	1	56	9664.34	2044.81	10091.5
1	1989	29	36	TRUE		Probe Sequence	fc581c1e8c1793aa076d8dceb4c10328		1939	W3110_1015801_1015968(S)|Up_17_51	tcgcggtattgcttaactgtgattgcacatttagt	35	2	56	20739.6	3261.13	20912
1	1990	30	36	TRUE		Probe Sequence	91ebc7e1161c3da583e498422f264d91		1940	W3110_1015801_1015968(S)|Dn_61_95	tgattataatcagaaggcagacgtatcctggaaca	35	1	57	950.088	282.739	921
1	1991	31	36	TRUE		Probe Sequence	515676d0fe1a7f46e6b16d62f0919c27		1941	W3110_1016038_1016556(AS)|Up_3_37	catggcggacagggtagtaatggcctgattctgtc	35	1	58	4638.05	1011.73	4716
1	1992	32	36	TRUE	QC-oligoB-AS-3_Target	Target Sequence	fef0a701a7ee32f4b29e3ebc08bef185		1	QC-oligoB-AS-3	gagttgctgttacatcagcgaatgtgcatggaacacactt	40		52	519.019	151.847	514.5
1	1993	33	36	TRUE	QC-oligoB-AS-3_Target	Target Sequence	fef0a701a7ee32f4b29e3ebc08bef185		1	QC-oligoB-AS-3	gagttgctgttacatcagcgaatgtgcatggaacacactt	40		56	398.446	128.063	393.5
1	1994	34	36	TRUE	QC-oligoB-AS-3_Target	Target Sequence	fef0a701a7ee32f4b29e3ebc08bef185		1	QC-oligoB-AS-3	gagttgctgttacatcagcgaatgtgcatggaacacactt	40		56	440.964	149.578	436
1	1995	35	36	TRUE	QC-oligoB-AS-3_Target	Target Sequence	fef0a701a7ee32f4b29e3ebc08bef185		1	QC-oligoB-AS-3	gagttgctgttacatcagcgaatgtgcatggaacacactt	40		57	552.439	174.885	562
1	1996	36	36	TRUE		Probe Sequence	e7c22de2d936369c841050a9e28d5e19		1942	W3110_1016038_1016556(AS)|Dn_26_60	aagcacgcaggatagctaacacgtgtacgctgaac	35	2	58	5709.4	1241.56	5926.5
1	1997	37	36	TRUE		Probe Sequence	c4ea3d7617cf3876e53b8958cc73d4fc		1943	W3110_1016625_1018385(AS)|Up_60_94	cacgcaggatagctaacacgtgtacgctgaacaag	35	1	58	5847.17	1278.42	5877.5
[truncated: 10,547 more rows]

## Sheet: Defined Exp 1, Cy5, -AAA
Median intensity values in column R are used for normalization.
Array #	Feature #	Column	Row	Included	Gene Name	ID Source	ID	Gene Comment	Probe #	Name	Sequence	Length	Probe Comment	FG Count	FG Mean	FG Stdev	FG Median
1	1	1	1	TRUE	QC-3prime_Target	Target Sequence	76df025a70d0748672dcaf7c924bd1fd		2	QC-3prime	tgactgactggactgtgggtgtgcgatacgtgtcc	35		52	1627.63	813.986	1482.5
1	2	2	1	TRUE	QC-5prime_Target	Target Sequence	897052f32640e2baa47cc6764a38caa5		3	QC-5prime	tgggtgtgcgatacgtgtccgactgactgactgac	35		58	1135.9	424.664	1263
1	3	3	1	TRUE		Probe Sequence	2f8b273663689fd34672bc2ee6a4d114		43	W3110_1_2463(S)|Up_2_33	ggtaacggtgcgggctgacgcgtacaggaaac	32	2	58	4064.31	1944.84	5058.5
1	4	4	1	TRUE		Probe Sequence	c2a9211c49473cffb33f45f715ea1df6		44	W3110_1_2463(S)|Dn_26_60	tccagtgccaatatgagcgtcgggtttgatgtgct	35	1	53	579.566	210.315	630
1	5	5	1	TRUE		Probe Sequence	5ca87eb80691e631c038c70a39420671		45	W3110_2465_3397(S)|Up_28_60	gcaatgacgttacagctgccggtgtctttgctg	33	1	52	441.135	151.884	466
1	6	6	1	TRUE		Probe Sequence	4d2f61164fd4bb8fc33d1e085e3ad906		46	W3110_2465_3397(S)|Dn_16_48	ctgaaagatcacaacgagcaggtcagctttgcg	33	2	52	555.654	182.841	575
1	7	7	1	TRUE		Probe Sequence	5ef589f820b67c1444cf49c674f7dbba		47	W3110_3398_4684(S)|Up_2_35	ttgccgactggttgggtaagaactacctgcaaaa	34	1	46	1082.87	196.342	1090
1	8	8	1	TRUE		Probe Sequence	f373e9d6d55288e4d746627fee07067f		48	W3110_3398_4684(S)|Dn_3_37	tctattcattatctcaatcaggccgggtttgcttt	35	1	52	1048.56	273.181	1078.5
1	9	9	1	TRUE		Probe Sequence	8619e5f55f4bd5359874856381c19302		49	W3110_4898_5194(S)|Up_49_83	agtaatctccggatatcgacccataacgggcaatg	35	2	53	3613.13	1162.12	3797
1	10	10	1	TRUE		Probe Sequence	8b76d607484b560a6961322a2a48a8bf		50	W3110_4898_5194(S)|Dn_64_99	ggcctacgttaattctgcaatatattgaatctgcat	36	1	52	1976.77	801.946	2134.5
1	11	11	1	TRUE		Probe Sequence	cec3f8da3452b4e0192e649d553115a9		51	W3110_5347_6123(AS)|Up_28_62	caatatattgaatctgcatgcttttgtaggcagga	35	1	52	3204.25	1263.33	3671.5
1	12	12	1	TRUE		Probe Sequence	3ddd54ecf0698db317c31b375c42c549		52	W3110_5347_6123(AS)|Dn_49_83	tgagttgatcgatagttgtgattactcctgcgaaa	35	2	46	6378.26	2209.75	6593.5
1	13	13	1	TRUE		Probe Sequence	13109ff4491345fa6d29536bdffcff8e		53	W3110_6193_7623(AS)|Up_22_56	aatcagcatatccagtccttgcaggaaatttatgc	35	1	52	2535.19	720.847	2698
1	14	14	1	TRUE		Probe Sequence	8ff6fb5e635b1f1ead7483c6fe9bd541		54	W3110_6193_7623(AS)|Dn_63_98	aagtatatacgctacgaggtacttgataacttctgc	36	1	52	1222.79	395.962	1283.5
1	15	15	1	TRUE		Probe Sequence	9bc7494b895918ac19e70917d7e35312		55	W3110_7902_8855(S)|Up_25_59	tgacgttgcgtcgtgatatcatcagggcagaccgg	35	2	52	3081.94	818.586	3270.5
1	16	16	1	TRUE		Probe Sequence	9eac18170f031195e4f37462432fe73c		56	W3110_7902_8855(S)|Dn_16_49	ccgggaagtcggtcacgctacctcttctgaagcc	34	1	52	852.519	196.607	890
1	17	17	1	TRUE		Probe Sequence	2a0c14b2740b1f5d7d0c462eeafa1ed9		57	W3110_8970_9557(S)|Up_28_60	tgaagcctgtctgtcactcccttcgcagtgtat	33	1	46	3973.93	668.693	3897.5
1	18	18	1	TRUE		Probe Sequence	532ae82836ece00cc344b54db02f7771		58	W3110_8970_9557(S)|Dn_33_67	aattagtgggattcaccaatcggcagaacggtgcg	35	2	52	4451.42	712.407	4490
1	19	19	1	TRUE		Probe Sequence	005b9ddbd0ea603d73dd98038535159c		59	W3110_9592_10158(AS)|Up_25_59	cattcagaccgaagagtgcaagacgcgacgttagc	35	1	52	2917.56	495.808	2868.5
1	20	20	1	TRUE		Probe Sequence	7ec3fb5004939f731e71a2c727fad751		60	W3110_9592_10158(AS)|Dn_29_66	tggtgaaataatttccctgaataactgtagtgttttca	38	1	53	2462.53	439.953	2421
1	21	21	1	TRUE		Probe Sequence	d09141750b2e359adffb0b531a14220d		61	W3110_10307_11020(AS)|Up_37_70	gccagtggggcagtgtctacgatcttttgagggg	34	2	52	2424.04	398.712	2478.5
1	22	22	1	TRUE		Probe Sequence	ad20e6191cec237c577d2177380af707		62	W3110_10307_11020(AS)|Dn_42_76	attttcagcgtggccatatccgatgagttcaccgt	35	1	46	3342.74	601.947	3253
1	23	23	1	TRUE		Probe Sequence	1c8ad70d5e339538cc317dd5f26b84b7		63	W3110_10494_10979(S)|Up_54_86	cagcaaaccatgcccaagtacgctcattgctgc	33	1	52	1700.92	233.925	1683
1	24	24	1	TRUE		Probe Sequence	0779a4affc2d57c7fa899a87cf01c1e2		64	W3110_10494_10979(S)|Dn_90_124	gcgtggccatatccgatgagttcaccgtatgaccc	35	2	52	2640.42	379.431	2579.5
1	25	25	1	TRUE		Probe Sequence	2868c9602e173de4e5e814b7b89cd463		65	W3110_11046_11450(AS)|Up_2_35	aatttgccaactgttcctcactacaatgctgaag	34	1	53	3039.55	271.056	3097
1	26	26	1	TRUE		Probe Sequence	1c8a45709e5358b27b082f20c76ef0be		66	W3110_11046_11450(AS)|Dn_29_63	gggatgaatacccactagtttactgctgataaaga	35	1	52	2069.83	430.437	2093
1	27	27	1	TRUE		Probe Sequence	17d8c56329d1c59b4b7060eb150aa4d5		67	W3110_11827_13743(S)|Up_64_98	ccacatgatgaccgaatatatagtggagacgttta	35	2	52	968.712	183.65	949.5
1	28	28	1	TRUE	QC-3prime_Target	Target Sequence	76df025a70d0748672dcaf7c924bd1fd		2	QC-3prime	tgactgactggactgtgggtgtgcgatacgtgtcc	35		46	1442.54	207.703	1438.5
1	29	29	1	TRUE	QC-5prime_Target	Target Sequence	897052f32640e2baa47cc6764a38caa5		3	QC-5prime	tgggtgtgcgatacgtgtccgactgactgactgac	35		52	1241.13	140.939	1247
1	30	30	1	TRUE		Probe Sequence	5307296c0b17272bbff6d2d077a5bbb0		68	W3110_11827_13743(S)|Dn_8_40	ataaacgggtaattatactgacacgggcgaagg	33	1	53	1046.91	213.529	1036
1	31	31	1	TRUE		Probe Sequence	6b44b1a2fb8de9846ddf4cfd8afdb84f		69	W3110_13832_14962(S)|Up_16_50	cctataaacgggtaattatactgacacgggcgaag	35	1	52	711.865	120.243	719
1	32	32	1	TRUE		Probe Sequence	65dadfcb18646689a08e460743b08394		70	W3110_13832_14962(S)|Dn_47_81	gcgttgaagatatgcgagcacctgtaaagtggcgg	35	2	52	3098.75	503.875	3178.5
1	33	33	1	TRUE		Probe Sequence	1ea790e6816eefc84a384c755b7e64db		71	W3110_15109_16221(S)|Up_15_49	gagcacctgtaaagtggcggggatcactcccataa	35	1	46	1293	224.83	1323.5
1	34	34	1	TRUE		Probe Sequence	b79d41b22161fe02768c63cc5e58dc20		72	W3110_15109_16221(S)|Dn_33_67	ggagcttacaggtggccattcgtgggacagtatcc	35	1	52	4450.63	688.467	4413
1	35	35	1	TRUE		Probe Sequence	dc715a4ad1217ced841a863cde43acac		73	W3110_15533_15841(AS)|Up_61_96	ggcgactacatatgggatatgatcctcatacctgtc	36	2	52	1564.92	215.429	1535.5
1	36	36	1	TRUE		Probe Sequence	047c3f1258e6c7672551fe780ccacaac		74	W3110_15533_15841(AS)|Dn_47_81	aacccgactgctcagcgagaatcgtcgaaaaggac	35	1	52	808.462	151.487	815.5
1	37	37	1	TRUE		Probe Sequence	e2d29a6a235ccdd966fe99dc9ed9bd36		75	W3110_16415_16567(AS)|Up_18_52	taacgaggcaccgaggcgtcgcattcttcagatgg	35	1	52	2616.58	557.643	2589.5
1	38	38	1	TRUE		Probe Sequence	159495af89b33b98537eb18dc56b2f11		76	W3110_16415_16567(AS)|Dn_17_51	accttacggtcagtaagaggcactctacatgtgtt	35	2	46	469.152	98.6196	451
1	39	39	1	TRUE		Probe Sequence	92f4083f3047fd51c04bf76f33dee213		77	W3110_17153_18319(S)|Up_25_59	taatctgattttaacgatgattcgtgcggggtaaa	35	1	52	1654.63	240.869	1646.5
1	40	40	1	TRUE		Probe Sequence	4dd49277b626d8c64c3af79591b0ec74		78	W3110_17153_18319(S)|Dn_42_73	ttgttatcagggagagaaatgagcatgtctca	32	1	52	1864.06	348.11	1891
1	41	41	1	TRUE		Probe Sequence	844ccf3ec6cf3a323706c4760600504d		79	W3110_18379_19284(S)|Up_28_62	tccatcagtttgacaggacggtttaccggggagcc	35	2	53	3728.23	508.209	3770
1	42	42	1	TRUE		Probe Sequence	5e728972b176a18aec9c3e13a1120713		80	W3110_18379_19284(S)|Dn_31_68	agatagattagttgtacattaccacgattttgactcgg	38	1	52	3018.15	458.398	3037
1	43	43	1	TRUE		Probe Sequence	1ccbb077e61020cdd74e796498ebc6e9		81	W3110_19475_19978(AS)|Up_63_97	gctgaaaagagtagtaattgctggtaatgactcca	35	1	46	1821.09	270.942	1822.5
1	44	44	1	TRUE		Probe Sequence	7dad6e3d82904b3f2b1ce6e547ebccbf		82	W3110_19475_19978(AS)|Dn_56_87	cggtgtaagtgaactgcagttgccatgtttta	32	2	52	8679.44	1284.66	8718.5
1	45	45	1	TRUE		Probe Sequence	747615adb2ba154dd643016a026b2295		83	W3110_19897_20172(AS)|Up_12_43	cgctggcgcgatttagccccgacatagcccca	32	1	52	1931.38	254.622	1903
1	46	46	1	TRUE		Probe Sequence	12c68592783728ae4e9e4f7cb712494a		84	W3110_19897_20172(AS)|Dn_45_79	gcagcatcacctacctcaatgtgtatcacaatatc	35	1	53	1056.38	166.61	1053
1	47	47	1	TRUE		Probe Sequence	c44af2e4f4de65e261bf8e487e89aa85		85	W3110_20479_20742(AS)|Up_9_43	ggcagtgtgttctctcacgcatcacaaaagcagca	35	2	52	1564.06	204.288	1580
1	48	48	1	TRUE		Probe Sequence	0af9230eee503bd12e3cd1987f3a787c		86	W3110_20479_20742(AS)|Dn_18_52	tgttctatatggacaattcaaaggccgaggaatat	35	1	52	3628.94	478.993	3655
1	49	49	1	TRUE		Probe Sequence	f99a62edb1c9bbd7c9e51deffd443261		87	W3110_20845_21063(S)|Up_18_52	tctatatggacaattcaaaggccgaggaatatgcc	35	1	46	1983.04	248.034	2002.5
1	50	50	1	TRUE		Probe Sequence	3618e3a350b8fc5849289c26bf63a8f3		88	W3110_20845_21063(S)|Dn_61_95	tgtgctgactattggtaatttcgacggcgtgcatc	35	2	52	3928.92	707.964	3880
1	51	51	1	TRUE		Probe Sequence	90aeac4ec864c27206025517cb22b5d0		89	W3110_21071_22012(S)|Up_17_51	tctgatttcggtactcaatcgccggttaaccttga	35	1	53	521.094	105.555	539
1	52	52	1	TRUE		Probe Sequence	a33e595571d0d18f07937273be106677		90	W3110_21071_22012(S)|Dn_65_99	tgaatttgccggaaacagggttcccgatgcgtggc	35	1	52	749.173	117.874	752.5
1	53	53	1	TRUE		Probe Sequence	7c291fa02f518569f41474f831793275		91	W3110_22055_24871(S)|Up_48_81	accggcttaagcctgttatgtaatcaaaccgaaa	34	2	52	341.173	94.8255	332.5
1	54	54	1	TRUE		Probe Sequence	4e082d5f6e9486bfbd838c317cbe1331		92	W3110_22055_24871(S)|Dn_41_75	gctggtggtagtcgtgctgattatcgatctgggca	35	1	46	11735	2159.43	11561
1	55	55	1	TRUE	QC-3prime_Target	Target Sequence	76df025a70d0748672dcaf7c924bd1fd		2	QC-3prime	tgactgactggactgtgggtgtgcgatacgtgtcc	35		52	1496.98	252.568	1444.5
1	56	56	1	TRUE	QC-5prime_Target	Target Sequence	897052f32640e2baa47cc6764a38caa5		3	QC-5prime	tgggtgtgcgatacgtgtccgactgactgactgac	35		52	1376.06	333.872	1351
1	57	1	2	TRUE	QC-5prime_Target	Target Sequence	897052f32640e2baa47cc6764a38caa5		3	QC-5prime	tgggtgtgcgatacgtgtccgactgactgactgac	35		52	1160.25	317.764	1234.5
1	58	2	2	TRUE	QC-3prime_Target	Target Sequence	76df025a70d0748672dcaf7c924bd1fd		2	QC-3prime	tgactgactggactgtgggtgtgcgatacgtgtcc	35		58	1402.34	348.346	1405.5
1	59	3	2	TRUE	QC-LLD-1_Target	Target Sequence	37e1d3215405823096240a8db5976e55		4	QC-LLD-1	agatttcttcggtttcccgtggttggcgtctga	33		58	443.448	109.418	437
1	60	4	2	TRUE	QC-LLD-2_Target	Target Sequence	462c0199424b3d207f8b947a3192d9ca		5	QC-LLD-2	ggagtatgttcggctgcgcgagagctatgatgccg	35		58	693.19	155.028	691
1	61	5	2	TRUE	QC-LLD-3_Target	Target Sequence	57cf32f6acf49c83a227e193e75e5328		6	QC-LLD-3	gtggcgatgttaacctcggcttatggcgtcaccgg	35		57	862.509	202.313	890
1	62	6	2	TRUE	QC-LLD-4_Target	Target Sequence	a55539047c70db1bbab99b2a8c5c7058		7	QC-LLD-4	cgaacatcccagggtaacacgca	23		57	364.93	90.1747	374
1	63	7	2	TRUE		Probe Sequence	e1239e9052e7551cf7ab3ce4fef60340		93	W3110_24871_25365(S)|Up_36_69	cagaaatctgcggccgctgtgtcagcaacgtcgc	34	1	52	273.442	61.9731	265
1	64	8	2	TRUE		Probe Sequence	affaa5d1a48c5303aa6a5f5e6f9030e6		94	W3110_24871_25365(S)|Dn_31_65	cttatccggcctacagattgctgcgaaatcgtagg	35	2	58	874.914	244.161	880
1	65	9	2	TRUE		Probe Sequence	affaa5d1a48c5303aa6a5f5e6f9030e6		95	W3110_25490_25939(S)|Up_6_40	cttatccggcctacagattgctgcgaaatcgtagg	35	1	58	833.948	187.547	860.5
1	66	10	2	TRUE		Probe Sequence	339db4c7bc08f6ae28ab305f0aa40657		96	W3110_25490_25939(S)|Dn_45_76	tagaccgcgctatcagcattgttgaaaacgcg	32	1	57	1208.19	246.936	1225
1	67	11	2	TRUE		Probe Sequence	bc8f29ec788a4d232f49133325a7b5b8		97	W3110_25941_26891(S)|Up_2_36	cgactccattaccgttgatttcaaccatccgctgg	35	2	57	557.719	151.618	549
1	68	12	2	TRUE		Probe Sequence	7bb84e2cdf1bc0a0ab837f81c9cbea11		98	W3110_25941_26891(S)|Dn_60_94	gaaaacatgcgtttacctatcttcctcgatactga	35	1	52	437.327	92.5846	429
1	69	13	2	TRUE		Probe Sequence	30fc4a2724a202c42d9de1e9abe14d5e		99	W3110_26957_27871(S)|Up_17_51	attcgtgaagtcgattaagtcattagcagcctaag	35	1	58	7475.14	1979.6	7792.5
1	70	14	2	TRUE		Probe Sequence	4faf2d2c89c1b7c9db781bec0a4b4db2		100	W3110_26957_27871(S)|Dn_10_43	tgttattggcatgcagtcattcatcgactcatgc	34	2	58	1091.28	341.721	1190.5
1	71	15	2	TRUE		Probe Sequence	f5631e94163a7189023595e8df4f7b8f		101	W3110_28038_28859(S)|Up_44_78	gcgatgcgctggttactctgaaaacggtctatgca	35	1	57	4584.95	1258.2	4763
1	72	16	2	TRUE		Probe Sequence	45120616db15aeb0c39bfec550979c90		102	W3110_28038_28859(S)|Dn_17_59	atggtgcaaaaataacacatttaatttattgattataaagggc	43	1	57	946.474	166.913	958
1	73	17	2	TRUE		Probe Sequence	91635d10e7bbf95a46ed71aff457a7cd		103	W3110_29315_30463(S)|Up_5_39	ccagaaattcgtcggtaagcagatttgcattgatt	35	2	52	2387.42	474.082	2442
1	74	18	2	TRUE		Probe Sequence	6da27a210b913ac4b3f3562cb0784fc0		104	W3110_29315_30463(S)|Dn_67_99	cgattgttatcggtcaggcgtgtgagtttgact	33	1	58	1570.52	331.33	1554
1	75	19	2	TRUE		Probe Sequence	837be498e2b50a4af3e115252b414533		105	W3110_30481_33702(S)|Up_41_75	tttatcgagttaattgagcagtaccgtaaaaccgc	35	1	58	5443.48	1766.31	4897.5
1	76	20	2	TRUE		Probe Sequence	8e8ed1867cef51014e10c15e5a35c351		106	W3110_30481_33702(S)|Dn_27_62	tccgctaatttgatcgaataactaatacggttctct	36	2	58	4750.67	956.965	4647
1	77	21	2	TRUE		Probe Sequence	8c637e6e433a1771b6474c2e09aae5b3		107	W3110_33750_33929(AS)|Up_37_71	cgcacagatcaaataatagcgtgtcatggcagata	35	1	57	4660.56	1163.98	4846
1	78	22	2	TRUE		Probe Sequence	2b8dbd1c41914b1053782b0592af4bba		108	W3110_33750_33929(AS)|Dn_59_91	ccactctacttgttaatcgccgaatggatgatg	33	1	52	2420.17	353.033	2459.5
1	79	23	2	TRUE		Probe Sequence	66786778a68b0a58889137f92b39ac32		109	W3110_33964_34359(S)|Up_33_67	atggccttgtttaattgcttcaaaacgagtcatag	35	2	58	7517.55	1391.26	7442.5
1	80	24	2	TRUE		Probe Sequence	75dd1412294326e419999f15be0e088d		110	W3110_33964_34359(S)|Dn_43_77	tgttgtagcatcttatccagcaaccaggtcgcatc	35	1	58	1028.69	158.272	1030
1	81	25	2	TRUE		Probe Sequence	1f3ffa046474c04d73c10fafadac92ce		111	W3110_34445_35035(AS)|Up_59_93	ttgtagcatcttatccagcaaccaggtcgcatccg	35	1	58	1119.5	245.386	1112.5
1	82	26	2	TRUE		Probe Sequence	5fe5b4d2983f9b904bcb5ec56140ab24		112	W3110_34445_35035(AS)|Dn_65_99	catcttccgaatgcagaaccgatggatagtgtttc	35	2	57	3094.7	676.318	3164
1	83	27	2	TRUE		Probe Sequence	73d04de8f420af40ad2a3ea4d0f4c422		113	W3110_35041_35934(AS)|Up_30_62	ctgggatggacaaacgccgtcgggtgaaccacc	33	1	57	5370.77	943.29	5485
1	84	28	2	TRUE		Probe Sequence	7c8feca641e5eb5014bc380e4bb09836		114	W3110_35041_35934(AS)|Dn_55_89	tctgatctccagataagagggcactttaaatttcg	35	1	52	846.154	149.024	837
1	85	29	2	TRUE		Probe Sequence	30a1be17f1212fed71aa6ac7bb125c46		115	W3110_35935_37503(AS)|Up_53_87	tttagagtgtgattattagctggcagggtagttcc	35	2	58	11212.9	2313.51	11515
1	86	30	2	TRUE		Probe Sequence	53ad82ca6cd3c6004c056d17178e0b96		116	W3110_35935_37503(AS)|Dn_49_81	cgccacgcgtttagtcctcaactttggccagac	33	1	58	2365.48	478.633	2367.5
1	87	31	2	TRUE		Probe Sequence	319777626fd48add296cd2fc38d60d2f		117	W3110_37562_38779(AS)|Up_5_39	gttgtccgccaatgatatccattgcacctctatcc	35	1	57	4713.54	1007.39	4959
1	88	32	2	TRUE		Probe Sequence	e8c9b6a4fbd15f6cd2dd829993ef56a3		118	W3110_37562_38779(AS)|Dn_48_80	gtaaacgctttatccggcctacattcgtgctcc	33	2	57	764.456	185.218	821
1	89	33	2	TRUE		Probe Sequence	6b37aad01cbc7be839f0415dea4b40fa		119	W3110_38908_40050(AS)|Up_36_68	cctacattcgtgctcccgtaggcctgataagac	33	1	52	933.115	238.78	973.5
1	90	34	2	TRUE		Probe Sequence	8644c9a3988b51c0438371b71c508e8d		120	W3110_38908_40050(AS)|Dn_49_83	tttcgcgtctttaataaaggagagcgtcaccataa	35	1	58	2142.69	589.04	2106
1	91	35	2	TRUE		Probe Sequence	9f0a1d4ebf168becf1349b1a18cbf78e		121	W3110_40081_41595(AS)|Up_19_51	gcggataccggcgacaaacagttcctgctcatc	33	2	58	3476.38	680.844	3581.5
1	92	36	2	TRUE		Probe Sequence	a7fabede9be0c4893c2694b992b7f5a8		122	W3110_40081_41595(AS)|Dn_58_99	tgttaacatttaatataattattattaacctcgtggacgcgt	42	1	57	3598.72	1017.74	3889
1	93	37	2	TRUE		Probe Sequence	ccee10bbdcef13afd6fead5914b6f050		123	W3110_42067_42837(S)|Up_33_67	gggcgtgatatctgtaattaacaccaccgatatga	35	1	57	5712.79	1600.19	6173
1	94	38	2	TRUE		Probe Sequence	0fedb105359e6e092e1aae46a282d350		124	W3110_42067_42837(S)|Dn_17_51	gaacacgttttctcaagtctgggtattcagcgata	35	2	52	4011.56	846.427	4028
1	95	39	2	TRUE		Probe Sequence	f8958c981b760dbd7a34b3dfdf1c2150		125	W3110_42852_43793(S)|Up_40_74	agaacagatcgccgcatttgctgaaaatcttcgca	35	1	58	2683.09	402.416	2701.5
1	96	40	2	TRUE		Probe Sequence	f5e41d0c586317b4e99b862d207b3943		126	W3110_42852_43793(S)|Dn_41_75	gggagctcttatgtccgaagatatctttgacgcca	35	1	58	2094.14	392.724	2145.5
1	97	41	2	TRUE		Probe Sequence	a1c49321827e70cb2e75d45eb8f44ea6		127	W3110_43844_45130(S)|Up_33_64	cagctttagcgcgttgatccactctggcaggg	32	2	57	4259.46	842.99	4401
1	98	42	2	TRUE		Probe Sequence	08cc198c73938e4c1ad86f99b9896f13		128	W3110_43844_45130(S)|Dn_65_99	gcacattgttgtgaaggccgatgctgataaacagg	35	1	57	2077.09	354.629	2052
1	99	43	2	TRUE		Probe Sequence	6f78d3cd4e7b069a0cae133707bb265b		129	W3110_45127_45414(S)|Up_48_82	aagtgggcttcatcaatctaatcaaggatggcatg	35	1	52	6976.04	1225.35	6850.5
1	100	44	2	TRUE		Probe Sequence	c96e510522f61930ddf0c381e8dec861		130	W3110_45127_45414(S)|Dn_46_77	caggaataaccatgcaaccgtccagaaacttt	32	2	58	2506.69	382.583	2515.5
1	101	45	2	TRUE		Probe Sequence	ccd04c5ba3e72afd5a19164532d9a44f		131	W3110_45471_46802(S)|Up_25_59	ggagttccgttacggctgatgttggtttgatacgt	35	1	58	6135.6	885.864	6029
1	102	46	2	TRUE		Probe Sequence	faa25a6399d3d4ab38047702aaba609b		132	W3110_45471_46802(S)|Dn_32_71	tattattgactataagccgcgtgaatatatgactacactt	40	1	58	4576.21	1232.71	4626.5
1	103	47	2	TRUE		Probe Sequence	faa25a6399d3d4ab38047702aaba609b		133	W3110_46910_47440(S)|Up_24_63	tattattgactataagccgcgtgaatatatgactacactt	40	2	57	5025.65	1217.26	5101
1	104	48	2	TRUE		Probe Sequence	32165f259d357021fabe1729214338d8		134	W3110_46910_47440(S)|Dn_25_59	ttatctcggttcggcagcgctgattgtacccattg	35	1	57	7990.67	1434.36	8113
1	105	49	2	TRUE		Probe Sequence	cb5d6e0e102a3301e5850bdaa0c56aca		135	W3110_47433_49295(S)|Up_46_78	aagggcaggcgcgtcactataagcaacgtctgc	33	1	52	3036.35	489.664	3095.5
1	106	50	2	TRUE		Probe Sequence	184cbe7b5c448ebf87faa2ab99e6f526		136	W3110_47433_49295(S)|Dn_46_78	gtttcattgtaatgcggcgagtccagggagaga	33	2	58	1503.72	293.896	1530
1	107	51	2	TRUE		Probe Sequence	2c74872ddf465a6b961fb09aac144b17		137	W3110_49487_49966(S)|Up_37_71	ccagtcgacgacggtttacgctttacgtatagtgg	35	1	58	592.879	123.065	584
1	108	52	2	TRUE		Probe Sequence	926fd6cc86c3ef4023d3d7c117b31b40		138	W3110_49487_49966(S)|Dn_58_92	cttcctatatcaggctgtgtttaagacgccgccgc	35	1	57	430.368	96.7169	439
1	109	53	2	TRUE		Probe Sequence	8d423ada59ea1c8ed38f5112c98376c8		139	W3110_50044_50886(AS)|Up_9_43	tggagcggcggtaattttgtatagaatttacggct	35	2	57	11846.5	2322.51	11879
1	110	54	2	TRUE		Probe Sequence	7fb1207c80fef88d152f444b8efcfb23		140	W3110_50044_50886(AS)|Dn_25_59	aacggcgagtcggaatacgggaatgtcgatgctga	35	1	52	1002.71	188.039	994
1	111	55	2	TRUE	QC-5prime_Target	Target Sequence	897052f32640e2baa47cc6764a38caa5		3	QC-5prime	tgggtgtgcgatacgtgtccgactgactgactgac	35		58	1259.4	227.753	1266.5
1	112	56	2	TRUE	QC-3prime_Target	Target Sequence	76df025a70d0748672dcaf7c924bd1fd		2	QC-3prime	tgactgactggactgtgggtgtgcgatacgtgtcc	35		58	1642.91	415.693	1523.5
1	113	1	3	TRUE		Probe Sequence	a9275bbc2b393ddf69fa90892e018a2d		141	W3110_50893_51270(AS)|Up_57_91	aacaaccatgaacgtcgccaataaggtatgtcgcc	35	1	51	586.608	215.671	649
1	114	2	3	TRUE		Probe Sequence	919883d1b999fb3a3ae28e0aeec96dfc		142	W3110_50893_51270(AS)|Dn_41_75	tcgccatctggcaatattgcgcgacagagatattt	35	2	57	411	154.226	417
1	115	3	3	TRUE		Probe Sequence	335abc0b3c0261c1cf8194fdb50415c1		143	W3110_51273_52094(AS)|Up_37_71	aagattgagcctcaatgtagacgctttgaacctga	35	1	57	1985.33	764.123	2264
1	116	4	3	TRUE		Probe Sequence	50ee8a7c86072d4724d3282e0c4db7dc		144	W3110_51273_52094(AS)|Dn_3_37	ggtgttaacaatcattttgatggcgagattaagcg	35	1	59	1110.41	383.315	1205
1	117	5	3	TRUE		Probe Sequence	22f053c5292db406397ef02ca219c113		145	W3110_52091_53080(AS)|Up_5_39	aatggcagacacaatactgtcgatcacgaactgat	35	2	57	1075.72	172.629	1103
1	118	6	3	TRUE		Probe Sequence	942b827737a6bf80484c7aa4edca5eac		146	W3110_52091_53080(AS)|Dn_29_63	tggcacgttgttcctgcatccagcttgctgcttct	35	1	57	726.561	186.638	755
1	119	7	3	TRUE		Probe Sequence	28521d9dbffabdf5e4abb2442f6a4a89		147	W3110_53080_54366(AS)|Up_62_95	ctcgccgggagtgatcacaacacgttgggtttta	34	1	51	451.431	99.2399	457
1	120	8	3	TRUE		Probe Sequence	7e813e03adb62c66e123a9b321163bb7		148	W3110_53080_54366(AS)|Dn_65_99	ttgatacggcagaatgttcgaacgcagcatctctt	35	2	57	1132.07	216.001	1110
1	121	9	3	TRUE		Probe Sequence	96058aca87e609148156d51857b22429		149	W3110_54419_56773(AS)|Up_9_40	catggcgataccgagaagcagcgttttccagt	32	1	59	1304.36	279.982	1351
1	122	10	3	TRUE		Probe Sequence	a1f914ae62e0f848b77ed0cc402801f9		150	W3110_54419_56773(AS)|Dn_33_67	ttgcgcgtgacaaacggtcagagactaacgtactc	35	1	57	1591.65	470.469	1667
1	123	11	3	TRUE		Probe Sequence	b56463285d21b2ff72c3f88a13de896a		151	W3110_57028_57843(S)|Up_56_90	tgtgggagatagccctgatatccgtgtgtcgattt	35	2	57	8348.21	2576.47	9196
1	124	12	3	TRUE		Probe Sequence	40825efadcf423da6db4559545c3e51c		152	W3110_57028_57843(S)|Dn_63_96	ttgagaaaaggcgtttactcagaatggtggacag	34	1	51	2509.06	722.584	2673
1	125	13	3	TRUE		Probe Sequence	e066509cdf95eb702eb091d49565de42		153	W3110_58138_58788(S)|Up_65_99	atcatgagtttttaactcaatgcgaggctattacc	35	1	57	792.018	251.33	826
1	126	14	3	TRUE		Probe Sequence	a0765ac808e57ed04fcf4452375b8cf4		154	W3110_58138_58788(S)|Dn_61_95	ttgatactaaaggagttgctactgaagaagttgct	35	2	57	491.07	152.847	459
1	127	15	3	TRUE		Probe Sequence	322f1564f37b092dcb4f5fc182c16c91		155	W3110_58785_58943(S)|Up_3_37	agagacctgggtggaatgctaacctgggcgtgcta	35	1	57	1068.72	212.31	1082
1	128	16	3	TRUE		Probe Sequence	b3326f479968adc95286d8dbc6f8ffcd		156	W3110_58785_58943(S)|Dn_29_61	ttcaaccttagcagtagcgtgggatgatttcac	33	1	57	370.316	92.4399	363
1	129	17	3	TRUE		Probe Sequence	44a4a8d54b509f3c02ebbdbc88a1f15e		157	W3110_59351_60010(AS)|Up_47_79	atttatgtacaagaggcagcccttaggatgagg	33	2	51	1931.88	326.465	1919
1	130	18	3	TRUE		Probe Sequence	ae092b46e3abb30661764ce588f58c16		158	W3110_59351_60010(AS)|Dn_3_37	tcggctccgttactgatgcgttacaacgatcaaac	35	1	58	4489.6	935.94	4495
1	131	19	3	TRUE		Probe Sequence	d4798c6681f2ca103e9b835d0ec5077b		159	W3110_60022_62928(AS)|Up_41_75	gataaccaaccagggttcctgcggtggattgtagt	35	1	58	2077.81	542.013	2070
1	132	20	3	TRUE		Probe Sequence	ee2b2945cf02310b81f2755cf8511c49		160	W3110_60022_62928(AS)|Dn_47_82	accgtgcttatgaggtagtggtgttattcaggtcca	36	2	58	3471.07	915.33	3453.5
1	133	21	3	TRUE		Probe Sequence	8007a07556a59d6affe1092170648dc6		161	W3110_63093_65444(AS)|Up_49_83	caaagcattcgtcacgcatcaaaatggtatctggc	35	1	57	3607.91	1180.65	3780
1	134	22	3	TRUE		Probe Sequence	faffdfb266a3d68ece9aba49a3cc8d34		162	W3110_63093_65444(AS)|Dn_65_99	tatacagtcattactgcccgtaatatgccttcgcg	35	1	52	1483.06	361.219	1515
1	135	23	3	TRUE		Probe Sequence	f5ccb9545e628950172e142918c3a2da		163	W3110_65519_66214(AS)|Up_56_87	gtatagcctggtttcgtttgattggctgtggt	32	2	58	1411.69	245.805	1393
1	136	24	3	TRUE		Probe Sequence	be36ae7cd56a0d455d72f2893fb3ebbd		164	W3110_65519_66214(AS)|Dn_40_72	ctacaaaatcgcagcgtgtaggcctgataagac	33	1	58	867.828	188.646	878.5
1	137	25	3	TRUE		Probe Sequence	2cde3d24deb3b54210751581c186ef50		165	W3110_66499_68001(AS)|Up_28_59	caaaatcgcagcgtgtaggccagataagacgc	32	1	58	936.017	156.433	950.5
1	138	26	3	TRUE		Probe Sequence	fb49f067350a86e58d6e56eabb9a47e0		166	W3110_66499_68001(AS)|Dn_2_34	atcgtgtccttatagagtcgcaacggcctgggc	33	2	57	445.561	117.574	438
1	139	27	3	TRUE		Probe Sequence	7c25fb939b33cf7eb16a804e055f483d		167	W3110_68012_69712(AS)|Up_7_40	gtgacctgacgcagggtttccgggccatacagat	34	1	57	893.105	185.578	915
1	140	28	3	TRUE		Probe Sequence	934b198a3d727a6d8d98998d62dd371e		168	W3110_68012_69712(AS)|Dn_33_67	gaaacagtagagagttgcgataaaaagcgtcaggt	35	1	52	1496.85	285.44	1469.5
1	141	29	3	TRUE		Probe Sequence	ff49ee5031d8506d58ee944d2fe229e1		169	W3110_70051_70929(S)|Up_25_59	aagacgcagtgacggcaatgtctgatgcaatatgg	35	2	58	4190.45	654.299	4319.5
1	142	30	3	TRUE		Probe Sequence	d71919f5e09657319d1ec175f675923b		170	W3110_70051_70929(S)|Dn_59_93	ctgcttcgtccatttgacaggcacattatgcaagc	35	1	58	7708.81	1782.82	7770
1	143	31	3	TRUE		Probe Sequence	b40b6e6d4c46263882a3b7baf578b246		171	W3110_71015_71779(S)|Up_11_45	ataattggtaacgaatcagacaattgacggcttga	35	1	57	3279.46	959.369	3212
1	144	32	3	TRUE		Probe Sequence	d1ffb53d92ff9f7ae9adaa6816e97fd8		172	W3110_71015_71779(S)|Dn_42_76	gtcttatcaggcctacaaaacgcactacccgtagg	35	2	57	1089.26	271.57	1163
1	145	33	3	TRUE		Probe Sequence	c65ca6e5426db4e3e22befd4bad44196		173	W3110_71893_72591(AS)|Up_30_64	cttatcaggcctacaaaacgcactacccgtaggtc	35	1	52	865.135	231.425	845.5
1	146	34	3	TRUE		Probe Sequence	49872b3eb8ae03d28de8c612f6a2bb11		174	W3110_71893_72591(AS)|Dn_40_72	aacagagcagcagcagaattaacgcggtgaccg	33	1	58	2663.05	595.626	2725.5
1	147	35	3	TRUE		Probe Sequence	2048ce704ad38465fce55dae7723b194		175	W3110_72575_74185(AS)|Up_65_99	aacgcatcggcaaatggtggtaaagccaggtgata	35	2	58	2888.64	778.179	3078
1	148	36	3	TRUE		Probe Sequence	3a62bcb3b1dfaf66809a6a8af27befb3		176	W3110_72575_74185(AS)|Dn_30_62	cacttcggctggcgtgaactccaacgtggttgc	33	1	57	3012.95	633.532	3121
1	149	37	3	TRUE		Probe Sequence	44409810c373e00583ad5ea312487ca5		177	W3110_74161_75144(AS)|Up_65_99	ggtggcgcttacacctggaattaaccagccgggaa	35	1	57	865.386	189.25	895
1	150	38	3	TRUE		Probe Sequence	5d249a8313c03204ab2a3eb5a171d200		178	W3110_74161_75144(AS)|Dn_36_69	aaggagcctcaaatcccttcgccggcgttatccg	34	2	52	2536.77	421.268	2455
1	151	39	3	TRUE		Probe Sequence	4d72f6bf7336f369602f35225f5f921f		179	W3110_75308_76963(AS)|Up_65_99	ggcgttagtgtagtgattttgttatcaaccagcaa	35	1	58	8390.21	2002.93	8602
1	152	40	3	TRUE		Probe Sequence	cc42a7ce6195ca99a9d60093bd1410de		180	W3110_75308_76963(AS)|Dn_36_76	attttccctatattaagtcaataattcctaacgatgaagca	41	1	58	1776.52	386.219	1857.5
1	153	41	3	TRUE		Probe Sequence	498e95e9fcc1ce374351b65c4f503813		181	W3110_77285_78463(S)|Up_6_39	gcatcatgtgtgactgagtattggtgtaaaatca	34	2	57	3161.98	746.568	3277
1	154	42	3	TRUE		Probe Sequence	4fdb909bc810d43ca016e5848ea9daec		182	W3110_77285_78463(S)|Dn_29_63	catttgaccgggcaaggggattaattcataaacgc	35	1	57	659.14	168.715	639
1	155	43	3	TRUE		Probe Sequence	4ada1457f77167b68b844c46237396d4		183	W3110_78512_79117(AS)|Up_48_79	ttgatgacgtggacgatagcggaaagcccggt	32	1	52	9326.27	1823.23	9608.5
1	156	44	3	TRUE		Probe Sequence	81a8927e851b76fd0c1bd8fe69875e46		184	W3110_78512_79117(AS)|Dn_5_39	tgctccttatttaatgttgcgaatgtcggcgaaat	35	2	58	5077.91	1221.07	5157
1	157	45	3	TRUE		Probe Sequence	c43170bfa977fb104eb85485c88539f7		185	W3110_79128_80528(AS)|Up_5_39	gtttcgggatgattgcatcggtatcgacattggcg	35	1	58	7496.43	1409.74	7611.5
1	158	46	3	TRUE		Probe Sequence	faf095fbb21a3a96b71a293091779852		186	W3110_79128_80528(AS)|Dn_29_63	caatgatatcgcccatttcatcggtactaacggcg	35	1	58	1461.41	318.19	1410.5
1	159	47	3	TRUE		Probe Sequence	75ad6964d7be3dc8476577da6d2412cc		187	W3110_80531_81622(AS)|Up_41_73	ttcggcttcgtacacaacgtgagcgtcgaacaa	33	2	57	5761.84	1387.02	5718
1	160	48	3	TRUE		Probe Sequence	861d26c86932c1a7a30df9773ad396d8		188	W3110_80531_81622(AS)|Dn_68_99	cacgccagatattgttcagaacgtgcaccatg	32	1	57	3010.95	594.998	3113
1	161	49	3	TRUE		Probe Sequence	c0f29a05c092f5b878a3d065df3d52b4		189	W3110_81622_83193(AS)|Up_25_59	ctttcagcgcctgggtcatcacttccggaccaata	35	1	52	2667.62	489.435	2646.5
1	162	50	3	TRUE		Probe Sequence	195a885166bc5343fb1e89f44778d809		190	W3110_81622_83193(AS)|Dn_8_40	gtccttgtctcttttagagcgcctcgcttcggg	33	2	58	6716.21	1702.7	7064.5
1	163	51	3	TRUE		Probe Sequence	2659bb23d7e177ab4e773977331cddf3		191	W3110_83286_83372(AS)|Up_12_46	tgggtccttgtctcttttagagcgcctcgcttcgg	35	1	58	10829.2	3279.38	11282
1	164	52	3	TRUE		Probe Sequence	7be0adc9db26f5386ee4362b0a7e0b61		192	W3110_83286_83372(AS)|Dn_10_44	tccagatgaatgcgatatgcttttagagttactgg	35	1	57	3092.37	865.177	3261
1	165	53	3	TRUE		Probe Sequence	df0ac80527984d96d77c0fa6f4cf7f2a		193	W3110_84032_84976(S)|Up_49_83	ctctgcattccaataagggaaagggagttaagtgt	35	2	57	4646.96	1280.04	4765
1	166	54	3	TRUE		Probe Sequence	2940085948fb30d8a5a756e06c25c469		194	W3110_84032_84976(S)|Dn_115_147	gagaaattgctgtaagttgtgggattcagccga	33	1	52	5137.21	1372.81	5328.5
1	167	55	3	TRUE		Probe Sequence	ef1c8297ae0b7bcb365b631dbf1a2cac		195	W3110_85294_87018(S)|Up_10_43	gtgtttatgtctctggctgccaattgcttaagca	34	1	58	8121.34	3286.67	9382.5
1	168	56	3	TRUE		Probe Sequence	713114837f74d237433ecd9be2ade803		196	W3110_85294_87018(S)|Dn_17_51	atcagtcttactcgaaaatgaatcaggcgcgttat	35	2	58	3125.6	1234.46	3242
1	169	1	4	TRUE		Probe Sequence	1283875a9395874b2f45eb10f9a4b1f9		197	W3110_87021_87512(S)|Up_14_46	gatggcagcgagcacgtctacccgatgcagatt	33	1	52	3189.1	972.605	3468
1	170	2	4	TRUE		Probe Sequence	df9226e37c55af3224fee6723e278775		198	W3110_87021_87512(S)|Dn_3_37	atgatctcaatgcgcaatttacagcccaacatgtc	35	1	56	990.339	411.5	1109.5
1	171	3	4	TRUE		Probe Sequence	d386d41a46e790510134569fcddb7f46		199	W3110_87692_88696(S)|Up_25_59	gcgcttagatgttaatgaatttaacccataccagt	35	2	56	3557.79	1394.55	4052
1	172	4	4	TRUE		Probe Sequence	0aaf780ebbd8e1890fc8c8f6270e6c09		200	W3110_87692_88696(S)|Dn_32_66	tccctctggcgcgtagagtacgggactggacatca	35	1	57	639.158	142.714	637
1	173	5	4	TRUE		Probe Sequence	561391f2d389fd38da268c3e5179b560		201	W3110_89298_89756(S)|Up_26_59	gcttttcctcagctccgtaaactcctttcagtgg	34	1	58	6287.66	2292.99	6424.5
1	174	6	4	TRUE		Probe Sequence	0f1530febc1f5b2d50bb5fdbd3db82e5		202	W3110_89298_89756(S)|Dn_41_75	gaagccgttaatggcctcaatatccgtcctgatgg	35	2	58	1557.57	523.914	1666
1	175	7	4	TRUE		Probe Sequence	eec1fa58e5d00d72934215ee6e31d035		203	W3110_89758_90699(S)|Up_49_83	agttggctaccggagacttatcggagcgactgcag	35	1	52	2034.23	463.886	2144.5
1	176	8	4	TRUE		Probe Sequence	dd3c1ef1b50ceb33274618fd24a2c563		204	W3110_89758_90699(S)|Dn_65_99	attgcctggtgttatcggtgacgatcttttgcgat	35	1	56	3007	606.366	2887.5
1	177	9	4	TRUE		Probe Sequence	3fabc3b08786567403c9c0b3af408292		205	W3110_90696_91061(S)|Up_49_83	gaaccctcgtgcccgtagttcagttctgcgtattg	35	2	57	635.105	134.106	634
1	178	10	4	TRUE		Probe Sequence	76cc4e6f275991b406668d83a48776f4		206	W3110_90696_91061(S)|Dn_46_79	aaacgtcaggaagaacatgccaactttatcagtt	34	1	58	752.759	152.821	754.5
1	179	11	4	TRUE		Probe Sequence	63881d83dfeaa9654e4b64eb6fab9582		207	W3110_91077_92843(S)|Up_2_36	gccgggtggaaaggatcgccacggaaaagctgcaa	35	1	58	1655.17	480.35	1741.5
1	180	12	4	TRUE		Probe Sequence	2577e590998bc3fadddd5f81b27783c7		208	W3110_91077_92843(S)|Dn_45_79	gagcactgcgagagatgacactcgacagccgtgtg	35	2	52	600.135	151.47	581
1	181	13	4	TRUE		Probe Sequence	fe3465a0c28a0dcf1cca88a812e1d142		209	W3110_92830_94317(S)|Up_9_43	ggcggcgtattgcgtaccatgaacatcgagccgga	35	1	56	3070.23	828.744	3206
1	182	14	4	TRUE		Probe Sequence	9f5dcb03cdaa88800ce14a99f1636c69		210	W3110_92830_94317(S)|Dn_65_99	ccttgatgctgtaaccactgatacccgaaaactga	35	1	56	718.589	197.827	718
1	183	15	4	TRUE		Probe Sequence	f5b49543313afd5a35ab8a8d9a940f15		211	W3110_94314_95672(S)|Up_33_67	ttgttggcaatcagcgtctggactactccgatcgc	35	2	58	664.121	158.283	673
1	184	16	4	TRUE		Probe Sequence	f86440a638b72c5a7834ccdb5bf222a4		212	W3110_94314_95672(S)|Dn_5_39	gctggccgaacatttggtcaaatattattccggct	35	1	58	671.569	130.726	675.5
1	185	17	4	TRUE		Probe Sequence	3b64116d7b5a5683b5f0dd66737312b9		213	W3110_95666_96748(S)|Up_34_68	tttagttaagggttcacgtagtgccgccatggaag	35	1	52	376.981	90.2504	363.5
1	186	18	4	TRUE		Probe Sequence	63b46f76d54d755f27b1285fe6b21cde		214	W3110_95666_96748(S)|Dn_27_61	gtcgtcattatcggcctgggcctcaccgggctttc	35	2	56	1681.84	346.266	1733.5
1	187	19	4	TRUE		Probe Sequence	cfd0cc75a42df835ff4108f9325ea2af		215	W3110_96751_98067(S)|Up_61_94	ggttctgattggtctggcaacgctgaaggtacgt	34	1	56	1345.3	313.718	1340
1	188	20	4	TRUE		Probe Sequence	28cbc02de0f14ecc6b8214c6a63951f7		216	W3110_96751_98067(S)|Dn_42_75	ggattcagtatcctggtctggatctccacggcgc	34	1	58	471.086	104.174	449.5
1	189	21	4	TRUE		Probe Sequence	aa7a69ad3a16338073f8d22fb65ea22a		217	W3110_98067_99311(S)|Up_42_74	tcaagaactttgaacaacgaggcaatgagtttg	33	2	58	424.328	118.331	415
1	190	22	4	TRUE		Probe Sequence	8b349c3e62eece3c45e7718cd6cdbc72		218	W3110_98067_99311(S)|Dn_67_99	cggttgcgcaccatctaatggctcagggttggc	33	1	52	499.538	112.126	486.5
1	191	23	4	TRUE		Probe Sequence	ca829e470eb22365bc119b2383cea5d1		219	W3110_99308_100375(S)|Up_2_33	tcgagcttactgattatgtcgacagccatcat	32	1	56	334.036	65.0047	338
1	192	24	4	TRUE		Probe Sequence	dcdc3f32dbfbb7f5d0209eeb6fb39641		220	W3110_99308_100375(S)|Dn_65_98	acaattggcaaaactgcgttccatcgtgcccgaa	34	2	56	573.589	153.298	526
1	193	25	4	TRUE		Probe Sequence	dc65bd51303ff4f93c01fedf88de5c7f		221	W3110_100429_101904(S)|Up_30_63	gggttgcccgggcgtaattgtagcgatgcctttt	34	1	57	440.702	138.615	421
1	194	26	4	TRUE		Probe Sequence	853fd0594151e8ced17c143d19b484f8		222	W3110_100429_101904(S)|Dn_33_67	ctgagcgggaagtttctctgaattctggcgcagcg	35	1	58	728.293	133.658	730
1	195	27	4	TRUE		Probe Sequence	e861e5e29ec422cd2ebe40e0f38a4a90		223	W3110_101897_102817(S)|Up_17_51	tcagggggctggtaatattggaaaaattgcccgtt	35	2	58	409.759	142.665	370.5
1	196	28	4	TRUE		Probe Sequence	ece2a56455c81e799282c8d7b4d9376a		224	W3110_101897_102817(S)|Dn_2_34	atgtcgcaggctgctctgaacacgcgaaacagc	33	1	52	544.25	106.977	541.5
1	197	29	4	TRUE		Probe Sequence	f69821f0000ed7ead7ae81ff375f540e		225	W3110_102819_103649(S)|Up_52_85	tgagcttctcgcagttggtagtacgaattctgga	34	1	56	396.964	89.392	385.5
1	198	30	4	TRUE		Probe Sequence	44e700f60a21853b92b6d1e819de4986		226	W3110_102819_103649(S)|Dn_17_51	aaaactggtagtaggactggagattggtaccgcga	35	2	57	1856.93	422.118	1796
1	199	31	4	TRUE		Probe Sequence	98a502220287cf6a76f49514109c42fd		227	W3110_103646_104908(S)|Up_5_39	gatttgcgttatgactctggagcggcagtaggctg	35	1	58	1453.74	398.752	1452
1	200	32	4	TRUE		Probe Sequence	90ed689f8591941938917541915f3224		228	W3110_103646_104908(S)|Dn_65_99	ttgaaccaatggaacttaccaatgacgcggtgatt	35	1	58	428.483	95.7632	407
1	201	33	4	TRUE		Probe Sequence	ad0af85668c8bd1ff58e4a7aa255dd26		229	W3110_104969_106120(S)|Up_19_56	tggctgcgaaaagagttttaatttttatgaggccgacg	38	2	52	1050.62	154.828	1057
1	202	34	4	TRUE		Probe Sequence	530100791bebdd688fc928bf5b6b1741		230	W3110_104969_106120(S)|Dn_30_64	ctttgtgctaaactggcccgccgaatgtatagtac	35	1	56	546.536	117.307	528
1	203	35	4	TRUE		Probe Sequence	a55fdc507c43003d3e547d6ef3ba2a1d		231	W3110_106221_107138(S)|Up_58_92	tagtacacttcggttggataggtaatttggcgaga	35	1	56	355.018	88.9116	355.5
1	204	36	4	TRUE		Probe Sequence	e976d3e1650202e7c3c7ccb8b52c1697		232	W3110_106221_107138(S)|Dn_21_55	aaaattcgactggcaaatctggcactctctccggc	35	2	58	695.724	151.323	677
1	205	37	4	TRUE		Probe Sequence	c4e3755b2a24e265a1dcbfb109122b3f		233	W3110_107369_107881(S)|Up_2_34	ttccgcacaacttatcttcattcgtgctgtgga	33	1	58	602.724	134.102	607
1	206	38	4	TRUE		Probe Sequence	a7eb6a259dfd87c8924a0f5b503da0d9		234	W3110_107369_107881(S)|Dn_59_99	attatgctaatcaaattgttaactaaagttttcggtagtcg	41	1	52	223.885	59.8359	234
1	207	39	4	TRUE		Probe Sequence	8f8e0f93cc8ca8c5a064a0257f4dbc1e		235	W3110_107943_110648(S)|Up_3_34	caaggcatccgtgctggccctcaacgcctcac	32	2	56	652.125	133.085	646
1	208	40	4	TRUE		Probe Sequence	52745dd4e7b5eba6d562630d95c57cce		236	W3110_107943_110648(S)|Dn_62_95	gaaaaagctgcaaattgcggtaggtattattcgc	34	1	56	487.946	102.341	476
1	209	41	4	TRUE		Probe Sequence	2197664f2783e2d6ed9da071f8dd31f5		237	W3110_110708_111097(S)|Up_17_51	cagtgccatggccgcctgcaataaaagctaactgt	35	1	58	1511.22	341.363	1513.5
1	210	42	4	TRUE		Probe Sequence	2e5e26797f6725e9907560aef9917250		238	W3110_110708_111097(S)|Dn_65_99	tcttatcaggcctaaagggatttctaactcattga	35	2	58	1006.48	282.394	1002
1	211	43	4	TRUE		Probe Sequence	74079535e83a6007341a04bda39c5b5e		239	W3110_111313_111510(AS)|Up_65_98	gtcttatcaggcctacgtgcggcatcagacaaat	34	1	52	1818.83	461.001	1826
1	212	44	4	TRUE		Probe Sequence	9b9597aa7b9176ae5c9c8adaf0ec4481		240	W3110_111313_111510(AS)|Dn_17_51	caggccagttcgaaatccagacgttccggtacctg	35	1	56	2756.05	623.116	2778.5
1	213	45	4	TRUE		Probe Sequence	f594a5511361ffb57eaefc6bb71c7e4c		241	W3110_111520_112263(AS)|Up_49_83	tttcccgcaggttgggcaattcaccgtaatagttt	35	2	56	5877.16	1597.64	5920.5
1	214	46	4	TRUE		Probe Sequence	144f219cc52a7bc2c845ee82d841fa08		242	W3110_111520_112263(AS)|Dn_15_49	tgagacaaactgcgacgcaagctgcaaatagtgtg	35	1	57	2068.93	421.117	2107
1	215	47	4	TRUE		Probe Sequence	7987f67cc8767982d69e5406cc94dd44		243	W3110_112263_112883(AS)|Up_17_51	gagttgctgaatcaaaaactcaatgcgcagccatg	35	1	57	1722.37	365.256	1734
1	216	48	4	TRUE		Probe Sequence	6f7e1c336f69a7a1183feffd4c37f43b		244	W3110_112263_112883(AS)|Dn_66_99	ttgatgaaacgttcgctcactatttaccaggtaa	34	2	57	887.281	189.241	884
1	217	49	4	TRUE		Probe Sequence	61dfab8a57674f3b542d8dcfcb1b9e3b		245	W3110_113108_114151(S)|Up_49_83	cactggagttgcgctcttacccttatagccattaa	35	1	51	5514.67	1175.89	5947
1	218	50	4	TRUE		Probe Sequence	c18bd02fef8cd9c57c3969fa32acb10d		246	W3110_113108_114151(S)|Dn_40_71	ccatcccactcatcgcatcgcctaaatggaaa	32	1	57	2840.79	561.057	2926
1	219	51	4	TRUE		Probe Sequence	9602c4850fdf35860b452b5ddab45429		247	W3110_114186_115388(AS)|Up_52_85	tcaacaacctgtaatctcccaacgctggcgtgga	34	2	59	1989.88	523.561	2165
1	220	52	4	TRUE		Probe Sequence	3356bb921ffae6e3efc891ee48296b1c		248	W3110_114186_115388(AS)|Dn_13_47	gtacgcggattaactcttcaaaggtggttaagcct	35	1	57	2006.33	413.296	2016
1	221	53	4	TRUE		Probe Sequence	fca0222ced04fe18ce1e471b4d425445		249	W3110_115378_116763(AS)|Up_3_37	ctgtagtgccataagcagtaaagtacggctctctg	35	1	57	3005.82	734.362	3197
1	222	54	4	TRUE		Probe Sequence	aed20b889912bb7663a6ac6d8dc84369		250	W3110_115378_116763(AS)|Dn_5_39	gctccttagttggcgtcatcaaagcggaagacatc	35	2	51	4126.31	887.397	4337
1	223	55	4	TRUE		Probe Sequence	d60dac012a57196e49aafc20b1de0aa8		251	W3110_116773_117213(AS)|Up_38_69	agcaagactccatgataacgcagacacagggc	32	1	57	4739.4	1761.33	5173
1	224	56	4	TRUE		Probe Sequence	db091373f08ffee6d231e7cbd34d9512		252	W3110_116773_117213(AS)|Dn_7_42	cgctccttgatttggttggcgctactttggcaaacg	36	1	57	1862.65	399.287	1931
1	225	1	5	TRUE		Probe Sequence	f30d975622e5f60469e037b727f17c4d		253	W3110_117416_118309(AS)|Up_17_48	caagaaatttgcgaggcgttacgaagaaagtt	32	2	52	1473.54	551.561	1611
1	226	2	5	TRUE		Probe Sequence	e2c1bde4a5d7f47271ad585e81e0722e		254	W3110_117416_118309(AS)|Dn_35_69	agaaacatgctactctgaaccgggtattagcacca	35	1	56	2279.46	845.799	2564
1	227	3	5	TRUE		Probe Sequence	12309d11b9f5e39f2667ea36dc0b456a		255	W3110_118397_118948(S)|Up_35_69	gaatcataaggtagaaacatgctactctgaaccgg	35	1	56	2214.57	875.445	2400
1	228	4	5	TRUE		Probe Sequence	d70ddf2efae872572a39bf4c541b60e8		256	W3110_118397_118948(S)|Dn_61_95	ggcagcttgatcatcgtcttgaagcgttctttcgg	35	2	57	2636.82	928.365	2894
1	229	5	5	TRUE		Probe Sequence	747bd93334870a943a6c7745c643813e		257	W3110_118945_119799(S)|Up_2_33	atgacgggccattgtgatattgcgccggatcg	32	1	58	3898.26	1025.41	4144
1	230	6	5	TRUE		Probe Sequence	6777d101cc71ad9f65c93d1127716be6		258	W3110_118945_119799(S)|Dn_27_61	tgagggcgtagagagattaatgcgcttttacggct	35	1	58	6781.07	1970.2	7170
1	231	7	5	TRUE		Probe Sequence	f555b9ac3cb3c747101fa231a2af8bfe		259	W3110_119842_121215(AS)|Up_9_42	ggtcgtggtggtgattgcactactgacgatttac	34	2	52	12896.9	1661.82	12599
1	232	8	5	TRUE		Probe Sequence	ca1bc62e94d02fbf686674bb930c1806		260	W3110_119842_121215(AS)|Dn_41_75	atgcgtgtgtaagtttgcaattccgtttgttgtat	35	1	56	3853.32	552.853	3865.5
1	233	9	5	TRUE		Probe Sequence	cce9f0a14589e4d5516d92bcde62f282		261	W3110_121756_122520(S)|Up_57_91	gtaagaccaattgacttcggcaagtggcttaagac	35	1	57	6687.07	1169.51	6698
1	234	10	5	TRUE		Probe Sequence	4c988d2423e60f97b13aec7e1d5b0feb		262	W3110_121756_122520(S)|Dn_60_94	ggcaactaaacgtagaacctgtcttattgagcttt	35	2	58	928.707	219.126	950
1	235	11	5	TRUE		Probe Sequence	536f081f5d8ddeef9c672afa9c57169d		263	W3110_122681_125344(S)|Up_25_59	ttgagctttccggcgagagttcaatgggacaggtt	35	1	58	1222.38	377.523	1292
1	236	12	5	TRUE		Probe Sequence	716d67918b8a561ad37cf0767fb20322		264	W3110_122681_125344(S)|Dn_56_89	agttgaaatcaccgagatcctggtcaaagtgggc	34	1	52	485.308	92.8238	491
1	237	13	5	TRUE		Probe Sequence	d975a854fd43348d0fe49b7f158d71de		265	W3110_125359_127251(S)|Up_25_59	tgctgacgcaatcgccaaattcaacatcgatgcag	35	2	56	730.393	145.784	739.5
1	238	14	5	TRUE		Probe Sequence	cedf19f3c5d23a6b41b8a672264774d9		266	W3110_125359_127251(S)|Dn_49_84	tgtattgaggttattagcgaatagacaaatcggttg	36	1	56	334.125	77.7425	309.5
1	239	15	5	TRUE		Probe Sequence	4a21e4a9ae1f7fbd74bb927ef732c72d		267	W3110_127576_129000(S)|Up_54_87	aaagacgacgggtatgaccgccggagataaatat	34	1	58	829.069	140.416	827
1	240	16	5	TRUE		Probe Sequence	1a2439a3552a58b33a18bd4489714948		268	W3110_127576_129000(S)|Dn_60_91	acgtctgcaatttacctttccagtcttcttgc	32	2	58	2661.6	657.916	2818
1	241	17	5	TRUE		Probe Sequence	69543604e8a727c5720fcd5743f97c28		269	W3110_129071_130924(AS)|Up_9_43	ccgaaagcgaagaagaagtaatttttcgtttgccg	35	1	52	1911.37	293.124	1892.5
1	242	18	5	TRUE		Probe Sequence	f01a631bc9667991ee17e0cad5573347		270	W3110_129071_130924(AS)|Dn_53_87	ctgtgaatccgagtataaagaggcggtagtttaaa	35	1	56	2304.96	395.131	2226.5
1	243	19	5	TRUE		Probe Sequence	da54a89a635fc008bfe5daee0753692c		271	W3110_131279_133876(S)|Up_2_35	gttgcggtactgggcatttaccctacaaactgct	34	2	56	5683.23	748.531	5540.5
1	244	20	5	TRUE		Probe Sequence	6c91c46b515dbf73004f66f78ae9c508		272	W3110_131279_133876(S)|Dn_23_57	ataaacgacacaatgcccggtgaatgagattcccg	35	1	58	1984.41	448.152	1960.5
1	245	21	5	TRUE		Probe Sequence	d3db6f1145b36993d87093add604fbe8		273	W3110_134052_134414(S)|Up_41_75	taattacatcaatggcgcaatgcgatttcggtgca	35	1	58	4362.26	1166.76	4518.5
1	246	22	5	TRUE		Probe Sequence	08cefff427f9b60b96143e5824a3eba4		274	W3110_134052_134414(S)|Dn_41_75	aacagctggcatattgcgcccgtaataaatctcgc	35	2	52	1799.52	324.752	1762.5
1	247	23	5	TRUE		Probe Sequence	d683b6ce4358b9abf6d4f8003248f118		275	W3110_134452_135246(AS)|Up_8_40	tgaggattttctgcaggtcgtggcggcttaccg	33	1	56	4571.46	724.555	4484
1	248	24	5	TRUE		Probe Sequence	1bd6494969724d8b6f19950742bea9ef		276	W3110_134452_135246(AS)|Dn_65_99	aaagctgccgtatggattgccggattgtaataacg	35	1	56	2505.16	449.38	2455
1	249	25	5	TRUE		Probe Sequence	d80a10258aef5a33c381407261320c3c		277	W3110_135262_136128(AS)|Up_33_67	aactcagacttttggtcagattattaaagccatgc	35	2	57	1602.26	363.488	1621
1	250	26	5	TRUE		Probe Sequence	0793c1b428d42e709e6c20e23eec88c6		278	W3110_135262_136128(AS)|Dn_40_71	cgcaacataatagctaacattgaccgcggatg	32	1	58	2320.69	829.732	2312
1	251	27	5	TRUE		Probe Sequence	655a058a677e7c3ad18984c2782036c7		279	W3110_136234_136581(AS)|Up_36_67	caacataatagctaacattgaccgcggatgca	32	1	58	1411.78	404.593	1473
1	252	28	5	TRUE		Probe Sequence	5ac6b01fae93b63c1a7e3d8fb1a2afbb		280	W3110_136234_136581(AS)|Dn_33_67	ttagcacactgcgagcgaggcgacgaccattattg	35	2	52	3224.67	451.824	3205
1	253	29	5	TRUE		Probe Sequence	ae8b2d53943da822c1fa6f4b2636ba73		281	W3110_136747_138297(S)|Up_31_64	tcccgtaaggggaaggactatgctcaacgtttga	34	1	56	464.464	153.887	430.5
1	254	30	5	TRUE		Probe Sequence	e7dbfc640c0ac972fe19ab6027599807		282	W3110_136747_138297(S)|Dn_26_60	ggatctctccgggcattaaactgatgacaaacgca	35	1	57	712.193	165.417	721
1	255	31	5	TRUE		Probe Sequence	994b6ca839f77bea544978d8e31caf79		283	W3110_138499_140889(AS)|Up_5_39	atccattgattttgcacaattttgtaggctggata	35	2	58	2383.29	507.858	2457
1	256	32	5	TRUE		Probe Sequence	7149c427aff944694e101db364e3ab97		284	W3110_138499_140889(AS)|Dn_64_99	tgatcgtcatcacaattcgagctttattaacagatt	36	1	58	1274.91	264.257	1309.5
1	257	33	5	TRUE		Probe Sequence	58bd5fef86c2acc79a2be7019976d4f4		285	W3110_141095_141631(S)|Up_17_51	tatactgcgtgtcttgcgctttgttgcggtgccaa	35	1	52	2305.38	448.468	2195
1	258	34	5	TRUE		Probe Sequence	840700514e48b9cf7a10f86bb031911d		286	W3110_141095_141631(S)|Dn_65_99	cttgaggttggaaatcccgtgacggtaacgttgct	35	2	56	2164.27	326.314	2102.5
1	259	35	5	TRUE		Probe Sequence	88e94f1c610e670e3dfddf8ba148abab		287	W3110_141672_142334(AS)|Up_33_67	ggcaaagtgattctgctggacgagtaagtgtgaag	35	1	56	1722.73	288.891	1680.5
1	260	36	5	TRUE		Probe Sequence	df0b3df7f5b063f9d2603ffe02e767e0		288	W3110_141672_142334(AS)|Dn_22_56	aaataattacgtttggctaatatagggcaactccg	35	1	58	2635.93	532.049	2648.5
1	261	37	5	TRUE		Probe Sequence	aff1c81aaadb0bce0df0dcb0fb476a9f		289	W3110_142443_143369(S)|Up_26_60	tggctaatatagggcaactccgggacgatttaaac	35	2	58	4521.02	940.202	4541.5
1	262	38	5	TRUE		Probe Sequence	86feef2443918dc28fac2385fb0013b5		290	W3110_142443_143369(S)|Dn_41_75	agagatccatcgctttatgcgtatctgggtgcaga	35	1	52	2524.31	496.222	2563
1	263	39	5	TRUE		Probe Sequence	f2b8bafb68daeaa2487d76c5b7af58d2		291	W3110_143366_144136(S)|Up_9_43	agggcattcaggtattaagtatgcgtaacaaagct	35	1	56	6393.27	1638.31	6601.5
1	264	40	5	TRUE		Probe Sequence	229129bb753dce34ddf27b0a8dd481a8		292	W3110_143366_144136(S)|Dn_63_97	caatggtcagggtagactgattttcggctaaggag	35	2	56	8170.8	1716.9	8179
1	265	41	5	TRUE		Probe Sequence	0c758c6866269a33c7c5fa4b29ed347f		293	W3110_144241_144681(S)|Up_34_68	ttgacggctatcaccctttatcaacaatggtcagg	35	1	58	5138.36	1648.26	5360
1	266	42	5	TRUE		Probe Sequence	587a4f3f42faaaad7996557ea03a205a		294	W3110_144241_144681(S)|Dn_63_95	catgtacaaacaagctgttattctcctgctgat	33	1	58	1979.1	536.793	2074.5
1	267	43	5	TRUE		Probe Sequence	bc5bfc9dddca6c832c19daa9a0a67ab5		295	W3110_144745_145974(S)|Up_16_52	cataatttgtatgagtattaacccgcgattctgatgg	37	2	52	8539.04	2193.49	8694
1	268	44	5	TRUE		Probe Sequence	a6f49c9ce0013e7ee9c639b63dbbd90e		296	W3110_144745_145974(S)|Dn_2_33	aatcaagcaacctgtaccggaatcgctttcgc	32	1	56	8550.5	2111.4	9263.5
1	269	45	5	TRUE		Probe Sequence	d4c04879de8c48d172d090b076e84a63		297	W3110_145978_146358(AS)|Up_33_67	tatcttaagaacggattcgctggagacgatgtcgc	35	1	56	6590.39	1192.49	6911.5
1	270	46	5	TRUE		Probe Sequence	396d9e270df471db71820dc65c148354		298	W3110_145978_146358(AS)|Dn_9_43	cctttctaccctgtcgttaacgaagcaggcgatgc	35	2	57	4229.42	1160.78	4588
1	271	47	5	TRUE		Probe Sequence	58413ffc63e304db2ec56fca68c09c19		299	W3110_146632_147534(S)|Up_39_72	gacgatagcgcgccttgactggatactgccttca	34	1	58	5998.1	1152.79	6159
1	272	48	5	TRUE		Probe Sequence	977aa04affd2078b0de3d4874ff4272a		300	W3110_146632_147534(S)|Dn_55_89	ccgtagcgccagttaagtattacgccagctcgacc	35	1	52	1639.02	307.879	1644.5
1	273	49	5	TRUE		Probe Sequence	b8dc8d776dae47443a834775d98ca722		301	W3110_147608_148459(AS)|Up_27_61	gttacctgtgttatgacagatgacgtggggtaaat	35	2	52	9607.79	1684.06	9535.5
1	274	50	5	TRUE		Probe Sequence	9e9a8ccf309b43467ea2038900c7bdf1		302	W3110_147608_148459(AS)|Dn_37_71	ggataaacgccggactccacttcagccatatactg	35	1	56	1612.73	315.748	1642.5
1	275	51	5	TRUE		Probe Sequence	476b1934a96437752c536c330c86a44d		303	W3110_148471_149265(AS)|Up_65_99	cggcagggtttcgataattaacacaacgtgactcc	35	1	57	8051.33	1935.23	8162
1	276	52	5	TRUE		Probe Sequence	fb7fc67647c412fa0c42ada62281e4d8		304	W3110_148471_149265(AS)|Dn_4_41	gtatcctgataaattgatgttgtgctgtctggcatttt	38	2	58	4868.79	1391.62	4881.5
1	277	53	5	TRUE		Probe Sequence	3369d10437490bc2420b55fd6953cbb7		305	W3110_149379_150617(AS)|Up_48_80	caatgatttatccgtagcagcactgccagaagg	33	1	58	991.483	254.621	978.5
1	278	54	5	TRUE		Probe Sequence	20fd2cc93b44966514231a87d5c1cacc		306	W3110_149379_150617(AS)|Dn_65_99	atccactaacacatggctcataagttgaccagatg	35	1	52	2582.23	689.914	2625
1	279	55	5	TRUE		Probe Sequence	d21b011820c540d38bf8b32b7bc5af91		307	W3110_150667_151263(AS)|Up_26_64	gaatgtacctgaagatagtcttcatttttactccaatgt	39	2	56	1707.04	442.383	1761.5
1	280	56	5	TRUE		Probe Sequence	4cb3d2a2c70c238c1d270eb3c511422a		308	W3110_150667_151263(AS)|Dn_52_86	gctggtgcagaaaacttacccgcagtgacattgtt	35	1	56	2075.43	375.815	2122.5
1	281	1	6	TRUE		Probe Sequence	eda841b78696ec87b03f5ae9d4e59d26		309	W3110_151290_151895(AS)|Up_49_83	tcagcttacgttgagtgggatgcatatatagttcc	35	1	46	2287.61	768.951	2628
1	282	2	6	TRUE		Probe Sequence	d58822a2a20a493c8610752931633e93		310	W3110_151290_151895(AS)|Dn_68_99	gccctgcatctgtttcacgtagcgcaacggtc	32	2	52	1850.1	624.217	1938
1	283	3	6	TRUE		Probe Sequence	87a95a3be39319f54fca6da0ef7d0de8		311	W3110_151907_152476(AS)|Up_2_33	tgccgcataagagagtacgctgaacaatgagg	32	1	52	1301.33	381.004	1403.5
1	284	4	6	TRUE		Probe Sequence	42629190c2e7f645a4b7508fce266cc6		312	W3110_151907_152476(AS)|Dn_9_43	ccttgtagttactgaatctgacaccgaattccatt	35	1	53	5227.77	1512.79	5426
1	285	5	6	TRUE		Probe Sequence	7e01e609d2e365a8e61407674c9ecf63		313	W3110_152493_155090(AS)|Up_10_45	tccgttgcaaatactgagggtgataataatattccc	36	2	52	7750.38	2389.02	8433
1	286	6	6	TRUE		Probe Sequence	620b50d5ef1ef7aec6dd8cf88f8300ce		314	W3110_152493_155090(AS)|Dn_40_71	gcctggcattaccttcaattgcgccaccaaag	32	1	52	2677.83	654.411	2789
1	287	7	6	TRUE		Probe Sequence	5d1da13179ee63860e57329394581be0		315	W3110_155125_155865(AS)|Up_49_83	gtatattctatagtcacgctatgcttcctgcggaa	35	1	46	2077.22	406.581	2150.5
1	288	8	6	TRUE		Probe Sequence	8da72d4baa60af5059c2d70742ee9c8f		316	W3110_155125_155865(AS)|Dn_153_187	gtttggtctgcgacggcacgaacgtaagacgcttt	35	2	52	1265.83	195.715	1244
1	289	9	6	TRUE		Probe Sequence	672513f1711771f7dda2cab43e131b03		317	W3110_155963_156547(AS)|Up_43_78	actaaaagccatacaggttacgaagcataaagctgt	36	1	53	1158.21	230.65	1153
1	290	10	6	TRUE		Probe Sequence	7c4b70752d0756ed43194b812d2d44e8		318	W3110_155963_156547(AS)|Dn_29_65	cagactacatgtttgaagaatgactattcatgacaca	37	1	52	1019.58	250.201	1072.5
1	291	11	6	TRUE		Probe Sequence	45f01329b90536b701f0d33aa3b95515		319	W3110_156917_157396(AS)|Up_16_58	agagatgtttaaactaaaatcgtaattaaggaaagagatgaga	43	2	52	472.962	125.486	448
1	292	12	6	TRUE		Probe Sequence	facd7d3dca68f64e5bdf00b174c2a743		320	W3110_156917_157396(AS)|Dn_51_85	acgcggtgacggttcttcatccagctcgttgagca	35	1	46	1521.76	231.989	1517
1	293	13	6	TRUE		Probe Sequence	47c2adb39a5dd2f8b5f16073e86457ea		321	W3110_157393_158790(AS)|Up_6_40	tggctttcagggatatcgcctaatgctttcagggc	35	1	52	8722.21	1733.39	8868
1	294	14	6	TRUE		Probe Sequence	a5447d6333ac15edef8cd94a705bf92b		322	W3110_157393_158790(AS)|Dn_45_79	gcggctaatcatagctcagcatgacgcatttgaga	35	2	52	3218.63	599.8	3297.5
1	295	15	6	TRUE		Probe Sequence	88ccb0268d5a70a714db6fcbb0275176		323	W3110_158850_159746(AS)|Up_25_59	cgactcgggtaaaaatagtacacctcggtagtgtc	35	1	52	2571.1	564.318	2482
1	296	16	6	TRUE		Probe Sequence	38d4d5f42654cb7a5bdcc006d2e04429		324	W3110_158850_159746(AS)|Dn_30_64	tttcccgcctgtggtaaacgtgatggaacggctgt	35	1	52	4546.88	657.961	4586.5
1	297	17	6	TRUE		Probe Sequence	ac373f5ac0002169253aba26670e75b2		325	W3110_159813_160268(AS)|Up_2_35	gcgaagcggccaatatactgtgtgtctgtcatct	34	2	46	1883.35	293.292	1887
1	298	18	6	TRUE		Probe Sequence	10f355227ba0f058b06c2eae67da2876		326	W3110_159813_160268(AS)|Dn_53_87	ggccgctataaatagcagatgcttttccggatagc	35	1	52	2980.65	510.834	2892
1	299	19	6	TRUE		Probe Sequence	afba5fa71b518c95fb9dbad29f89e125		327	W3110_160446_161150(AS)|Up_2_37	cggatagcaattatctaaacgtaacacttgacaact	36	1	52	7794.42	1412.6	7838
1	300	20	6	TRUE		Probe Sequence	54a7f4cf4087158f78006650bb8f8a2e		328	W3110_160446_161150(AS)|Dn_59_94	gtccacgggcaaacgaggaggcgtaaagggtgaact	36	2	52	2801.62	285.262	2798.5
1	301	21	6	TRUE		Probe Sequence	a42ca645d7c337ddc2c9fdd1df9af820		329	W3110_161165_161695(AS)|Up_52_83	gcgtcgcgcgctgtagagggggagaaaattcc	32	1	52	1645.21	340.75	1652.5
1	302	22	6	TRUE		Probe Sequence	c7b2dd5ccfd0816c8e3a339107e01268		330	W3110_161165_161695(AS)|Dn_32_66	ctacaatgtggcgcgaagaatgttaaccctctgga	35	1	46	7212.87	1384.41	6965
1	303	23	6	TRUE		Probe Sequence	9ead36d7ac3aea4367840d2052a360d7		331	W3110_161769_164198(S)|Up_9_43	acgttgcggttcagacatgtgaggcactcggttat	35	2	52	5865.46	869.271	5755.5
1	304	24	6	TRUE		Probe Sequence	c1c0dd9493596a17b6b59e47d6095256		332	W3110_161769_164198(S)|Dn_47_81	atcagcgcgcacgttcaccctcaccctaaccctct	35	1	52	1080.88	210.521	1110.5
1	305	25	6	TRUE		Probe Sequence	aa6ccf40ed807959fb75aaa3ee6976ed		333	W3110_164394_166928(S)|Up_11_49	agcacaaattttgagagatatcttcttctgtcttgtaac	39	1	53	1582.08	269.875	1557
1	306	26	6	TRUE		Probe Sequence	239a5a4f726e8a9af7b4444b531e5597		334	W3110_164394_166928(S)|Dn_2_34	atctaagcgtgaaataccggatggcgagttgcc	33	2	52	1209.71	179.219	1264.5
1	307	27	6	TRUE		Probe Sequence	d972acce379a229649d05dc7eea45fff		335	W3110_167148_169391(S)|Up_55_92	cattctcgtttacgttatcattcactttacatcagaga	38	1	52	3999.6	692.762	3931.5
1	308	28	6	TRUE		Probe Sequence	9571b892c5cf2c392fe8581941b140c1		336	W3110_167148_169391(S)|Dn_65_99	gaatcattccgataccacttttgcactgcgtaata	35	1	46	1899.65	371.637	1842
1	309	29	6	TRUE		Probe Sequence	21d652d5534eeb9853978d7d46a673ed		337	W3110_169442_170239(S)|Up_4_35	gggcgcagaacgtcaggtcgttgcaaccgcaa	32	2	52	4762.02	580.552	4821
1	310	30	6	TRUE		Probe Sequence	80ce79aa65236bae7f83f9bfa87addd3		338	W3110_169442_170239(S)|Dn_43_74	cgatggcgctttctccgttgttatggcagatg	32	1	53	8918.09	1234.5	9274
1	311	31	6	TRUE		Probe Sequence	d0d4f638b77e05622688d7b58607e20a		339	W3110_170239_171129(S)|Up_33_66	tttatggcatcccgatgggtattttgccgcatcc	34	1	52	6351.29	1049.61	6399
1	312	32	6	TRUE		Probe Sequence	d4a6425f616ec26d2148537b9391065e		340	W3110_170239_171129(S)|Dn_25_59	cgttattgctggcgctgttagtgattgtcgctacg	35	2	52	6766.85	1100.21	6786.5
1	313	33	6	TRUE		Probe Sequence	dabca941e769ea3f769b74b7328354e3		341	W3110_171126_173108(S)|Up_43_77	gacgctctcggcaatgcactttgtgcgcgttctgg	35	1	46	1720.17	263.064	1697
1	314	34	6	TRUE		Probe Sequence	5438adfef896bc1a3018ab39799268b1		342	W3110_171126_173108(S)|Dn_11_45	taacggccctgtacgcctggacggataaagcgttt	35	1	52	1167.37	236.002	1134
1	315	35	6	TRUE		Probe Sequence	5f52462211d2ece82c60c4a95a0b1693		343	W3110_173266_174546(AS)|Up_75_109	ggataaagcgtttacgcgacaacggatgcccgatg	35	2	52	848	137.546	823
1	316	36	6	TRUE		Probe Sequence	0a4b69dda3c7a8ac1534bc31b6e16f55		344	W3110_173266_174546(AS)|Dn_56_90	acaagttaaatactcgtcaaacatcaggctgcttg	35	1	52	2328.56	517.184	2198.5
1	317	37	6	TRUE		Probe Sequence	5662026442146c898822f0a59d0666f3		345	W3110_174771_176192(S)|Up_35_67	attttcatggaacgtgcgagtaaaatgccgtca	33	1	52	9050.37	1405.43	9161.5
1	318	38	6	TRUE		Probe Sequence	2c98bd144346f1e34b22f3c03f2fc1ef		346	W3110_174771_176192(S)|Dn_48_83	tttgcccaattgccgatgtcgtttggagcaaaatat	36	2	46	2975.02	675.57	2829
1	319	39	6	TRUE		Probe Sequence	860f1a70611e588749a7a968ad6b8323		347	W3110_176274_176618(S)|Up_3_37	cagcgagaatacttgaacgaaataccagggtatta	35	1	52	3645.29	675.072	3611.5
1	320	40	6	TRUE		Probe Sequence	4951b40eadffa85140bc3f6a34e25a0f		348	W3110_176274_176618(S)|Dn_65_99	cagcgcaaacgtcggtagcttaagatgccaacgaa	35	1	52	804.269	209.573	759
1	321	41	6	TRUE		Probe Sequence	f858c45aef7d38f63120d58f3ab89192		349	W3110_176665_177288(AS)|Up_9_43	aacgcgaaaagcacctgcggttgcggttcttcctt	35	2	52	2001.35	456.831	1978.5
1	322	42	6	TRUE		Probe Sequence	71e24b92f9a165dbcf66341f3494c199		350	W3110_176665_177288(AS)|Dn_68_99	ctgttgtgcagcgaggataatacgtgggcttg	32	1	52	3948.08	829.561	4112.5
1	323	43	6	TRUE		Probe Sequence	ac851f62f7d884a2f6afd85d9343f1b5		351	W3110_177326_178126(AS)|Up_33_67	gccgactatatccagccaatagacgagcattgttc	35	1	46	5250.28	1118.35	5122
1	324	44	6	TRUE		Probe Sequence	8c8b1b1708b3520998adbc5109294ce7		352	W3110_177326_178126(AS)|Dn_67_99	catcgaagctaagatgagactgttgatcggcca	33	2	52	2813.88	791.948	3012
1	325	45	6	TRUE		Probe Sequence	c50c14b1019c2b03ac32e2ab6082d15f		353	W3110_178119_178817(AS)|Up_40_74	gcggcgttgagccacagtggcgcaagaaaagacag	35	1	52	722.462	151.493	701
1	326	46	6	TRUE		Probe Sequence	4d25516c7017167cfd11062e4d422d01		354	W3110_178119_178817(AS)|Dn_8_42	ctcgcgataagcccgatttgaaggcatagtttacc	35	1	53	4653.77	985.404	4543
1	327	47	6	TRUE		Probe Sequence	ab49527f36cd58fa9d96dbfd90f52801		355	W3110_178901_180418(S)|Up_26_60	cgcgataagcccgatttgaaggcatagtttaccat	35	2	52	5582.75	1333.78	5466
1	328	48	6	TRUE		Probe Sequence	1f2f9d8c38ea253a6ff9a481e5467143		356	W3110_178901_180418(S)|Dn_48_83	ctttagttcggaacttcaggctataaaacgaatctg	36	1	46	1555.43	295.475	1498
1	329	49	6	TRUE		Probe Sequence	486c8b52e105bb1c9faf53470e4bdb64		357	W3110_180548_181972(S)|Up_61_95	cagcaattttgcgttatctgttaatcgagactgaa	35	1	46	1697.74	316.775	1679
1	330	50	6	TRUE		Probe Sequence	0a56e66006f4aef4887d81d9c0823a47		358	W3110_180548_181972(S)|Dn_33_67	ggttctccttacaatctgtgaacttcaccacaact	35	2	52	3141.31	939.558	3305
1	331	51	6	TRUE		Probe Sequence	1c57a236b126a7dda896a01fb604f09b		359	W3110_182127_183284(S)|Up_54_86	tacgttacgtacttccttatgctaagccgtgca	33	1	53	1773.4	502.889	1940
1	332	52	6	TRUE		Probe Sequence	c36e124192129935d8134e7fcc600068		360	W3110_182127_183284(S)|Dn_67_99	cgaattaaccgtcagttcgggattatttacgcg	33	1	52	4317.52	1158.22	4489
1	333	53	6	TRUE		Probe Sequence	e167b7da48cf2ef3ef937edccb3093a3		361	W3110_183373_183759(AS)|Up_18_52	cgttaaggttgaggcggcgctggctcattcccctc	35	2	52	6664.15	1595.53	6796.5
1	334	54	6	TRUE		Probe Sequence	07f34c4f950762785bd140ad16821e27		362	W3110_183373_183759(AS)|Dn_2_36	gcgttacctcaaaatgagtcagtaaattgtgctta	35	1	46	2807.41	669.465	2869
1	335	55	6	TRUE		Probe Sequence	7cce496a8b432b95cb9d027a8d50503a		363	W3110_183921_184733(AS)|Up_21_55	agcctttttcttccagacttctatcatggcgtaaa	35	1	52	2105.6	729.024	2197.5
1	336	56	6	TRUE		Probe Sequence	c535805b5ac54a07810a26accfc49191		364	W3110_183921_184733(AS)|Dn_64_97	gtacgcagcagttcgttaatgccgactttgccgc	34	2	52	2211.92	728.557	2427
1	337	1	7	TRUE		Probe Sequence	c22ff52d0d6b31f93e9a08a4a70927f3		365	W3110_184787_185611(AS)|Up_17_51	agcctgcaaaaatcggcggcgtgaaatcatcgctc	35	1	52	817.481	203.227	828
1	338	2	7	TRUE		Probe Sequence	69efe2255145b14b18033ccac94a7844		366	W3110_184787_185611(AS)|Dn_25_59	aacacatcaccctttatcgtttggattgagggcct	35	1	58	4177.76	1409.62	4579
1	339	3	7	TRUE		Probe Sequence	038876185ac754e91febc0fc46981da8		367	W3110_185642_188314(AS)|Up_23_55	gcacggcgttcaaaagcggtttcaataatgttc	33	2	58	1398.83	333.461	1455.5
1	340	4	7	TRUE		Probe Sequence	c7a9537f047c7258fb57ecb4c33f5c34		368	W3110_185642_188314(AS)|Dn_50_84	gccggcttcatcttattcgtcgtgcgagattatcg	35	1	58	834.103	163.294	856
1	341	5	7	TRUE		Probe Sequence	50907e58b5ae7fad076eba952b929d5c		369	W3110_188376_189170(AS)|Up_5_39	cggtgtttgcgtactgttctggaagggtattcatt	35	1	57	1915.21	221.429	1929
1	342	6	7	TRUE		Probe Sequence	0f88afb58db902a33f61b94a71cf6c3a		370	W3110_188376_189170(AS)|Dn_41_75	tgtaagtgccgtcaatggtatcacacccgggcaaa	35	2	57	711.474	121.295	713
1	343	7	7	TRUE		Probe Sequence	0f3ee70d009f0917b5a7f13d85417327		371	W3110_189538_190263(S)|Up_41_75	ggtcggtaatatgggatacgtggaggcataacccc	35	1	52	917.654	198.323	913
1	344	8	7	TRUE		Probe Sequence	296e5ce873df0b13e431fbcb9160af1b		372	W3110_189538_190263(S)|Dn_51_82	gctcgagaattcccgggagcttacatcagtaa	32	1	58	294.793	94.5413	284
1	345	9	7	TRUE		Probe Sequence	b60df9db7b03cd2799162f6ae21c8ad6		373	W3110_190521_191372(S)|Up_65_99	aatgccgggcagatcacatctccgaggattttaga	35	2	58	593.845	110.437	592.5
1	346	10	7	TRUE		Probe Sequence	704bb1d32a957dcaca7fc0bad44f028b		374	W3110_190521_191372(S)|Dn_42_76	ccatcttgtaaattcagctaacccttgtggggctg	35	1	57	315.526	65.9431	313
1	347	11	7	TRUE		Probe Sequence	837ada5cff9ae40403d0835c2040fcab		375	W3110_191519_192244(S)|Up_49_85	atgtcgctagtattaattcatttcaatcgttgacagt	37	1	57	441.456	116.66	412
1	348	12	7	TRUE		Probe Sequence	82970167c3d9002d0915fc39859d82bf		376	W3110_191519_192244(S)|Dn_33_67	gcgtaagtatcgcgggggcgtaagtctggttataa	35	2	52	396.788	82.2728	399
1	349	13	7	TRUE		Probe Sequence	f588a4cc2d5567fc3f583c9fc856bfaf		377	W3110_192536_193093(S)|Up_16_50	tgtttaatcagggctatacttagcacacttccact	35	1	58	468.69	71.037	467.5
1	350	14	7	TRUE		Probe Sequence	31026cafa1222f0800bfb3df0c58dd6b		378	W3110_192536_193093(S)|Dn_8_39	aacgacaaaaacgccgctcagtagatccttgc	32	1	58	1236.79	187.511	1215
1	351	15	7	TRUE		Probe Sequence	5b06d9a33542db859bc033f06009e40b		379	W3110_193185_194381(S)|Up_16_48	aacgacaaaaacgccgctcagtagatccttgcg	33	2	57	1319.56	208.077	1329
1	352	16	7	TRUE		Probe Sequence	02aee04c248f07d1f7f772b3dc9b908b		380	W3110_193185_194381(S)|Dn_65_99	ccatctgatcgtaagtagttggctttataaggtca	35	1	57	398.895	116.629	383
1	353	17	7	TRUE		Probe Sequence	920d19f0caeb9c98b273b88c5f3c5f8a		381	W3110_194567_195328(S)|Up_49_83	aggcttcagtattcctgagtaccgtaaaccctgtc	35	1	52	524.904	120.88	540
1	354	18	7	TRUE		Probe Sequence	00dd829d9b8c8c3d3c687950ec19bd2e		382	W3110_194567_195328(S)|Dn_41_75	ttgtgttaatacccgtcgtcatcgcggcgttgttt	35	2	58	433.81	90.1725	441
1	355	19	7	TRUE		Probe Sequence	0e4409564afd7e9af6a213bd2e900893		383	W3110_195341_196198(S)|Up_27_61	tgcctttgctaatcgagagcgtcgtttcggcggca	35	1	58	443.138	94.8393	432
1	356	20	7	TRUE		Probe Sequence	8cc323cb862c161f4cf2b3b20b636831		384	W3110_195341_196198(S)|Dn_29_63	ggatttggcttcgttcatcgttgcactgggtgtac	35	1	57	1114.07	135.398	1112
1	357	21	7	TRUE		Probe Sequence	1679f3dc3fc76607a6395bbe7a6b3625		385	W3110_196210_197562(S)|Up_65_99	ttactggtattcaggacgctttaacggaaggtaat	35	2	57	464.632	123.094	461
1	358	22	7	TRUE		Probe Sequence	963079a8a1dde35f01f1e1d03c5b2baf		386	W3110_196210_197562(S)|Dn_33_67	gcgatgaaaaagttgctcatagcgtcgctgctgtt	35	1	52	522.038	106.812	521
1	359	23	7	TRUE		Probe Sequence	6fb34b7dd75829dd45c88acace7f0dce		387	W3110_197592_200024(S)|Up_57_91	tctctcggttatgagagttagttaggaagaacgca	35	1	58	273.897	108.123	250
1	360	24	7	TRUE		Probe Sequence	a8a71018a86e049a094ca0f2ba2e0d76		388	W3110_197592_200024(S)|Dn_24_58	tggtagtgtagcgatgactttaggcgatcaatata	35	2	58	6245.62	929.736	6234
1	361	25	7	TRUE		Probe Sequence	4b0d7fd11ff6731e1ac3d2c9a93866f8		389	W3110_200025_200135(S)|Up_65_98	aacagttccagtttaacatcggtaaaacctggta	34	1	58	5701.41	887.651	5707
1	362	26	7	TRUE		Probe Sequence	61dc2cc6f9323b8a8d080a23b9f4469b		390	W3110_200025_200135(S)|Dn_21_55	ggttattagctgcaggtctcggtttagcactggca	35	1	57	1976.72	296.406	2003
1	363	27	7	TRUE		Probe Sequence	df5780644462fe51625a6b348089be11		391	W3110_200146_200631(S)|Up_65_99	ccctccggtgcaaatgggatggtaaggagtttatt	35	2	52	4939.83	782.598	4862.5
1	364	28	7	TRUE		Probe Sequence	71577d8d5a1caba8c2841e440fee0e39		392	W3110_200146_200631(S)|Dn_44_78	atgcagaactacacggtgatggcgatatcgtcatc	35	1	52	1515.71	206.137	1528.5
1	365	29	7	TRUE		Probe Sequence	b88afddd5705ae725b7d8c6f3f02ca25		393	W3110_200635_201660(S)|Up_3_37	ggatatcgatctggttgttgatgcaaacgccgttg	35	1	58	723.534	138.558	728.5
1	366	30	7	TRUE		Probe Sequence	71e30a43c1b8624c68fb9af71ff294b2		394	W3110_200635_201660(S)|Dn_22_56	aactttacggcctgtctcattcttacgattgcggc	35	2	58	535.207	133.063	523
1	367	31	7	TRUE		Probe Sequence	e33e252edd4e1dfaa3e5e1a6ada799d8		395	W3110_201765_202220(S)|Up_14_48	ccaaactttacggcctgtctcattcttacgattgc	35	1	57	490.105	135.047	461
[truncated: 12,177 more rows]

## Sheet: Defined Exp 2, Cy3, -AAA
Median intensity values in column R are used for normalization.
[truncated: 12,545 more rows]

## Sheet: Defined Exp 2, Cy5, +AAA
Median intensity values in column R are used for normalization.
[truncated: 12,545 more rows]

[truncated: 1 more sheets: Log ratios of probes]
