# Supplementary material for: Monitoring of gene knockouts: genome-wide profiling of conditionally essential genes
Source: Genome Biol. 2007 May 22;8(5):R87. doi: 10.1186/gb-2007-8-5-r87 (PMC1929150; doi:10.1186/gb-2007-8-5-r87)
Supplement: Additional data file 2 — Presented is a table containing microarray raw data from the aromatic amino acid selection performed with the random library and log ratios of probes calculated with normalized signal intensities. [file gb-2007-8-5-r87-S2.zip › MGK ADF 2_Random Library_Aromatic Amino Acid.xls]

## Sheet: Random Exp 1, Cy3, +AAA
Supplementary Table 2. Microarray raw data from aromatic amino acid selection performed with the random library.
Median intensity values in column Q are used for normalization.
Feature #	Column	Row	Included	Gene Name	ID Source	ID	Gene Comment	Probe #	Name	Sequence	Length	Probe Comment	FG Count	FG Mean	FG Stdev	FG Median
1	1	1	TRUE	QC-3prime_Target	Target Sequence	76df025a70d0748672dcaf7c924bd1fd		2	QC-3prime	tgactgactggactgtgggtgtgcgatacgtgtcc	35		57	1423.72	352.378	1373
2	2	1	TRUE	QC-5prime_Target	Target Sequence	897052f32640e2baa47cc6764a38caa5		3	QC-5prime	tgggtgtgcgatacgtgtccgactgactgactgac	35		58	2012.97	588.736	2040.5
3	3	1	TRUE		Probe Sequence	627069598143e6cf5524d6503290d749		8984	NC_000913|frag9154|3661200-3661600|_359_396	tgagagtaaggttgaacatgaaggttcagccttactct	38	NC_000913|frag9154|3661200-3661600|	58	2390.1	896.555	2739
4	4	1	TRUE		Probe Sequence	8d0251a6eb5f776d2d282231ebe4765d		9644	NC_000913|frag9832|3932400-3932800|_251_285	ctggtttgatgggcgcaggtcgtaccgaactgatg	35	NC_000913|frag9832|3932400-3932800|	52	14354.2	3529.64	14996.5
5	5	1	TRUE		Probe Sequence	13bf777885bd1bf59cd533ee4664891e		7877	NC_000913|frag8017|3206400-3206800|_267_301	ttcttgacggcgatggcaccaaacttgctgttaat	35	NC_000913|frag8017|3206400-3206800|	56	9121.27	2153.5	9451.5
6	6	1	TRUE		Probe Sequence	57f17f6be211cf56212a954b40d98af4		9392	NC_000913|frag9576|3830000-3830400|_331_368	ctttcacaacattgcgcaggcacagtgtccagttcttc	38	NC_000913|frag9576|3830000-3830400|	56	3742.48	1196.98	3666.5
7	7	1	TRUE		Probe Sequence	a865bdf878afa50c75b8941a96004f18		7609	NC_000913|frag7743|3096800-3097200|_303_337	tgggtattcaacgcagattcaagctgactaaagcg	35	NC_000913|frag7743|3096800-3097200|	58	28744.9	8432.11	30222.5
8	8	1	TRUE		Probe Sequence	a7dabc1ae8074818d2445dd5677e4cce		10993	NC_000913|frag11241|4496000-4496400|_346_381	aagatcgcaattgttcagcagagctttgaaccgggg	36	NC_000913|frag11241|4496000-4496400|	58	35424.4	8793.25	37872.5
9	9	1	TRUE		Probe Sequence	e90877ae9ea031a1edb79f5e3b1c4f1e		2435	NC_000913|frag2471|988000-988400|_270_304	acctatgttacctggcatctgcaatcagacaagca	35	NC_000913|frag2471|988000-988400|	52	1316.58	390.994	1240
10	10	1	TRUE		Probe Sequence	4eed3b0090de337f15ed0bb3cf2fd8c5		5465	NC_000913|frag5557|2222400-2222800|_347_381	ttcagatcaacaatcatcgcgctaccggaggcaat	35	NC_000913|frag5557|2222400-2222800|	56	875.661	272.617	845
11	11	1	TRUE		Probe Sequence	e95907926f2f46e3c43db24f71c24bdc		3114	NC_000913|frag3162|1264400-1264800|_286_320	ccagcgagggtgaacatggtggttataaagagatc	35	NC_000913|frag3162|1264400-1264800|	56	1505.23	354.696	1493
12	12	1	TRUE		Probe Sequence	6c0eb2858140e8ed64a1f687fb3166d7		8262	NC_000913|frag8404|3361200-3361600|_351_385	tatcgaaatcgcaccggacaacgcattgcaaacca	35	NC_000913|frag8404|3361200-3361600|	57	8272.51	2433.73	8604
13	13	1	TRUE		Probe Sequence	bece76e82968f8d7f7b7842e88109e81		5614	NC_000913|frag5707|2282400-2282800|_341_375	ttaatcccatcgtctggcaactggttatcaaccca	35	NC_000913|frag5707|2282400-2282800|	58	691.603	260.864	721.5
14	14	1	TRUE		Probe Sequence	8d0546a7b27743f0ac40dcc00077c250		2217	NC_000913|frag2250|899600-900000|_359_393	atttatgcactatgtaggccggataaggcgtcccc	35	NC_000913|frag2250|899600-900000|	58	8587.69	3525.34	9880.5
15	15	1	TRUE		Probe Sequence	86ac97420ed6bb67871c23a1989f62c7		2754	NC_000913|frag2799|1119200-1119600|_313_347	aaatgtggaatcagccgggccaaggttaatgacgc	35	NC_000913|frag2799|1119200-1119600|	52	5528.67	1677.97	5694
16	16	1	TRUE		Probe Sequence	650f7a617714609322ecfcceb0c39873		4007	NC_000913|frag4072|1628400-1628800|_283_317	cacatcggccgacatttccgcaacggtataaagat	35	NC_000913|frag4072|1628400-1628800|	56	364.411	175.869	326.5
17	17	1	TRUE		Probe Sequence	d43b84935881dee56083c2bade509203		9211	NC_000913|frag9384|3753200-3753600|_357_391	gcgttccataaagcgttcgtagatagattcctgca	35	NC_000913|frag9384|3753200-3753600|	56	5327.61	1953.68	5548.5
18	18	1	TRUE		Probe Sequence	eabddd6a500c7e7e84a0b4c8c4cee8b1		4545	NC_000913|frag4616|1846000-1846400|_267_301	gcttcacgcactaccggactttcagttaatgcgcc	35	NC_000913|frag4616|1846000-1846400|	58	601.259	238.661	601
19	19	1	TRUE		Probe Sequence	06d603940fb4735b63d90815765ba7a1		10817	NC_000913|frag11063|4424800-4425200|_345_384	tctgggcgtgaatattatctaatgtagcttcatggttcca	40	NC_000913|frag11063|4424800-4425200|	58	9275.86	2962.71	9927.5
20	20	1	TRUE		Probe Sequence	65bd40b557ffbc8b8a3a86cd56e03f60		9643	NC_000913|frag9831|3932000-3932400|_309_343	atgcgctgaccgataccgaaaccgaatccctgttc	35	NC_000913|frag9831|3932000-3932400|	52	3340.08	540.61	3267.5
21	21	1	TRUE		Probe Sequence	faf01619618bce85ed8f5464737c3350		8411	NC_000913|frag8561|3424000-3424400|_282_318	cgtacacggtttcaggttctttttcactcccctcgcc	37	NC_000913|frag8561|3424000-3424400|	56	1544.43	481.562	1521
22	22	1	TRUE		Probe Sequence	fc4ed14fb8f0caf43bcd7dd972f35e50		5294	NC_000913|frag5383|2152800-2153200|_313_347	cagtcagaaagtggtgatccgtgcaggtatttctg	35	NC_000913|frag5383|2152800-2153200|	56	1456.21	373.087	1477.5
23	23	1	TRUE		Probe Sequence	d43827327dfa573c344bfaae988f7ab2		9072	NC_000913|frag9243|3696800-3697200|_307_341	gggcagacttcgcacactaatctgtatcaaccggc	35	NC_000913|frag9243|3696800-3697200|	57	3383.42	1261.97	3295
24	24	1	TRUE		Probe Sequence	c7be10d5511a59d5107adb96bfc50fe6		1962	NC_000913|frag1989|795200-795600|_355_389	tgctcgttctctcggtgagtttggtgcaaccatca	35	NC_000913|frag1989|795200-795600|	58	3209.36	1081.11	3102.5
25	25	1	TRUE		Probe Sequence	878ac63678a2a4ddba0cb0a201c17e46		3309	NC_000913|frag3360|1343600-1344000|_267_301	aatagccaatgacacgtcgcgtaataactggtcac	35	NC_000913|frag3360|1343600-1344000|	58	1213.97	349.123	1202.5
26	26	1	TRUE		Probe Sequence	808bd718d470ce74d610e74f07fe9fac		2005	NC_000913|frag2037|814400-814800|_355_389	tatcgcggcatcgtaacaggatagcgaagaagact	35	NC_000913|frag2037|814400-814800|	52	1977.79	565.414	1935
27	27	1	TRUE		Probe Sequence	8378d67b661d33fd5ddace4c754004b9		9616	NC_000913|frag9803|3920800-3921200|_347_381	accactgattcgacctgatattcttcgggcaacaa	35	NC_000913|frag9803|3920800-3921200|	56	9662.8	2432.96	9449
28	28	1	TRUE	QC-3prime_Target	Target Sequence	76df025a70d0748672dcaf7c924bd1fd		2	QC-3prime	tgactgactggactgtgggtgtgcgatacgtgtcc	35		56	974.321	292.141	945.5
29	29	1	TRUE	QC-5prime_Target	Target Sequence	897052f32640e2baa47cc6764a38caa5		3	QC-5prime	tgggtgtgcgatacgtgtccgactgactgactgac	35		58	1655	565.307	1652
30	30	1	TRUE		Probe Sequence	5cebf161e699a0d332aea0f5cc0326e3		8640	NC_000913|frag8794|3517200-3517600|_347_381	ttttccgtcatgacgaaataattgcccgaaccagg	35	NC_000913|frag8794|3517200-3517600|	58	3611.62	1203.41	3801.5
31	31	1	TRUE		Probe Sequence	a4b4758c9bea63827b7ed2ee289e7c27		2637	NC_000913|frag2677|1070400-1070800|_259_293	gctgatcagcacagttaccgacgcgggataatcca	35	NC_000913|frag2677|1070400-1070800|	52	322.519	141.821	309
32	32	1	TRUE		Probe Sequence	703741eb485754473623c43f69b1d2fc		383	NC_000913|frag344|137200-137600|_267_301	ttgaacgttgatcaacctgccgctacctgctggtt	35	NC_000913|frag344|137200-137600|	56	709.75	284.57	660
33	33	1	TRUE		Probe Sequence	7404fb585ad97afab7098fe4657214bc		9596	NC_000913|frag9783|3912800-3913200|_347_381	actttcggaagatcggaatacatgcgcgtgccttt	35	NC_000913|frag9783|3912800-3913200|	56	1757.02	629.232	1623
34	34	1	TRUE		Probe Sequence	5c7de312263d5aff6b38d8d0553ebb0f		8087	NC_000913|frag8229|3291200-3291600|_303_337	ggcacccatactcccgatcagtccactgcttatat	35	NC_000913|frag8229|3291200-3291600|	57	3122.19	983.563	3035
35	35	1	TRUE		Probe Sequence	6f617aa67c86e43c2bf2c212810ecd1e		11045	NC_000913|frag11297|4518400-4518800|_259_293	gtgaacaacaggttggctcactggcaagaacccga	35	NC_000913|frag11297|4518400-4518800|	58	1828.79	575.968	1879
36	36	1	TRUE		Probe Sequence	8ebd56b27b7ce9429654a18f733fcc07		9899	NC_000913|frag10109|4043200-4043600|_323_357	tcagttaatcacgattgacaacaataccgcctcgc	35	NC_000913|frag10109|4043200-4043600|	52	8261.1	2823.77	8614.5
37	37	1	TRUE		Probe Sequence	ec67d2869a2a25440f112fab795e81ea		6212	NC_000913|frag6322|2528400-2528800|_251_285	tgcgccgcgacgttcatgataatcaccgcttcttt	35	NC_000913|frag6322|2528400-2528800|	56	1065.32	277.453	1051
38	38	1	TRUE		Probe Sequence	a2409581ab251f9aee5a745c201a2101		5961	NC_000913|frag6063|2424800-2425200|_331_365	agttcagcatcatctttacgtagccctacaccggt	35	NC_000913|frag6063|2424800-2425200|	56	1549.16	536.777	1591
39	39	1	TRUE		Probe Sequence	c377ed4f83372540fada0d043b832ff9		7536	NC_000913|frag7669|3067200-3067600|_325_359	gcaccgagtacagcaatgactgacgcggtttgtac	35	NC_000913|frag7669|3067200-3067600|	57	1328.88	489.831	1321
40	40	1	TRUE		Probe Sequence	360a2803ab1850ec06110e30dd7f1f2f		1880	NC_000913|frag1905|761600-762000|_299_333	gggcttcctggtaacgatcaaagagttgctggaag	35	NC_000913|frag1905|761600-762000|	58	888.845	299.29	848
41	41	1	TRUE		Probe Sequence	be67821d4f4ddae2dd22fd203ed14a57		1774	NC_000913|frag1794|717200-717600|_363_397	atcatgttcttcgatatagacaccctgcagctccg	35	NC_000913|frag1794|717200-717600|	58	4976.86	1588.89	5173.5
42	42	1	TRUE		Probe Sequence	f17369a775cba360193041083183d3d7		6642	NC_000913|frag6757|2702400-2702800|_347_381	ctgaacgaaatcgctcggttccacgtttgagtagg	35	NC_000913|frag6757|2702400-2702800|	52	575.731	220.392	563
43	43	1	TRUE		Probe Sequence	0a9de57f769ccde9d5d9f6da9f2584cc		7608	NC_000913|frag7742|3096400-3096800|_329_363	cgagcgttacccagtcatcctgcaatttacggcta	35	NC_000913|frag7742|3096400-3096800|	56	4954.21	1535.88	4788.5
44	44	1	TRUE		Probe Sequence	628b48aa95f0c66c4295911c423bf1f3		2043	NC_000913|frag2075|829600-830000|_251_288	tggcaggattattcatcgcacagtccattcttaatcaa	38	NC_000913|frag2075|829600-830000|	56	1589.89	410.751	1627
45	45	1	TRUE		Probe Sequence	df9f0eca0ba87d6959a3a7611ad2924a		2283	NC_000913|frag2318|926800-927200|_299_333	gccaggcgaggcgagtaaaagattatcacgcagcg	35	NC_000913|frag2318|926800-927200|	58	2396.66	599.045	2477.5
46	46	1	TRUE		Probe Sequence	6273d31d4b06bdcc544de3fcd30f5a40		4032	NC_000913|frag4098|1638800-1639200|_347_382	gcttctgctgtaaaactattcatgcagcaaacctgc	36	NC_000913|frag4098|1638800-1639200|	58	775.845	309.671	801.5
47	47	1	TRUE		Probe Sequence	24cc76a1031feb0bedf3c9a1f1876501		5996	NC_000913|frag6098|2438800-2439200|_299_333	tctgctctactgcgttaccgatacagtgtgcggaa	35	NC_000913|frag6098|2438800-2439200|	52	576.788	213.58	580
48	48	1	TRUE		Probe Sequence	79cea86c6f5ccecf8007cce965890a32		1403	NC_000913|frag1411|564000-564400|_363_397	gctcgcttagccgccttggtatgtacaaacaccca	35	NC_000913|frag1411|564000-564400|	56	1596.14	530.193	1548.5
49	49	1	TRUE		Probe Sequence	623bd6e6ad15a4800de830a4fe3158a6		600	NC_000913|frag572|228400-228800|_274_312	gctgttttggcggattgagagaagattttcagcctgata	39	NC_000913|frag572|228400-228800|	56	3685.89	822.286	3760.5
50	50	1	TRUE		Probe Sequence	6edb8a40c78d1bd998dcd6f65fc4a394		4070	NC_000913|frag4138|1654800-1655200|_365_400	ctcttctccagcgtctcggcatcacggtaataattg	36	NC_000913|frag4138|1654800-1655200|	57	1373.81	473.937	1374
51	51	1	TRUE		Probe Sequence	ab03afc11e3d1cd49e9b0aef36a306fb		10588	NC_000913|frag10831|4332000-4332400|_316_351	tcaacaatatagtcgacgtaaaccagcgtgttgtcg	36	NC_000913|frag10831|4332000-4332400|	58	2983.21	1182.16	3124
52	52	1	TRUE		Probe Sequence	cccbd90e8adce8d7bc1e1007c9383bbc		6511	NC_000913|frag6626|2650000-2650400|_328_362	tggcccgttagcaacgtcgaataattattatgcgt	35	NC_000913|frag6626|2650000-2650400|	58	3461.48	1223.85	3524
53	53	1	TRUE		Probe Sequence	6bf56d45eddb1df957c973a88886caf0		7574	NC_000913|frag7708|3082800-3083200|_365_399	gggtttcaaccagttgcagtacctgagtcgcagcc	35	NC_000913|frag7708|3082800-3083200|	52	1464.48	571.738	1545.5
54	54	1	TRUE		Probe Sequence	7865092013067e6ab7d3ef0ddbe3df31		2145	NC_000913|frag2178|870800-871200|_315_349	gcgactatttaactggcgacgtcaggcggtgttaa	35	NC_000913|frag2178|870800-871200|	56	4302.68	1881.22	4081.5
55	55	1	TRUE	QC-3prime_Target	Target Sequence	76df025a70d0748672dcaf7c924bd1fd		2	QC-3prime	tgactgactggactgtgggtgtgcgatacgtgtcc	35		56	1457.96	393.283	1436
56	56	1	TRUE	QC-5prime_Target	Target Sequence	897052f32640e2baa47cc6764a38caa5		3	QC-5prime	tgggtgtgcgatacgtgtccgactgactgactgac	35		58	2751.34	744.959	2877.5
57	1	2	TRUE	QC-5prime_Target	Target Sequence	897052f32640e2baa47cc6764a38caa5		3	QC-5prime	tgggtgtgcgatacgtgtccgactgactgactgac	35		57	2093.16	653.439	2225
58	2	2	TRUE	QC-3prime_Target	Target Sequence	76df025a70d0748672dcaf7c924bd1fd		2	QC-3prime	tgactgactggactgtgggtgtgcgatacgtgtcc	35		58	1139.05	388.866	1114.5
59	3	2	TRUE	QC-LLD-1_Target	Target Sequence	37e1d3215405823096240a8db5976e55		4	QC-LLD-1	agatttcttcggtttcccgtggttggcgtctga	33		58	676.138	231.356	707.5
60	4	2	TRUE	QC-LLD-2_Target	Target Sequence	462c0199424b3d207f8b947a3192d9ca		5	QC-LLD-2	ggagtatgttcggctgcgcgagagctatgatgccg	35		52	1347.17	385.189	1335
61	5	2	TRUE	QC-LLD-3_Target	Target Sequence	57cf32f6acf49c83a227e193e75e5328		6	QC-LLD-3	gtggcgatgttaacctcggcttatggcgtcaccgg	35		56	2080.82	577.038	2090
62	6	2	TRUE	QC-LLD-4_Target	Target Sequence	a55539047c70db1bbab99b2a8c5c7058		7	QC-LLD-4	cgaacatcccagggtaacacgca	23		56	517.5	225.328	518
63	7	2	TRUE		Probe Sequence	4d6d2e9837f44b454e3158c94c7a102c		1427	NC_000913|frag1440|575600-576000|_317_351	gtgcttagcattaactttcccgtacagatccagct	35	NC_000913|frag1440|575600-576000|	58	16827.7	4525.09	18245
64	8	2	TRUE		Probe Sequence	17f85bb6f58d0f82f3dba01f74089352		8721	NC_000913|frag8877|3550400-3550800|_256_295	attagcatcaaatcaatgcaatacagcgcagaaaatctgt	40	NC_000913|frag8877|3550400-3550800|	58	19757.6	5658.37	21880.5
65	9	2	TRUE		Probe Sequence	b2ae33a593d347597920fdacb0430d10		214	NC_000913|frag174|69200-69600|_365_399	gcaggatttttgcccagaaccattcgctggaataa	35	NC_000913|frag174|69200-69600|	52	6717.27	1755.89	7191.5
66	10	2	TRUE		Probe Sequence	d4a2995d00810405a0660685551be47d		8283	NC_000913|frag8428|3370800-3371200|_315_349	ctacgccaggcaatgtaacaagtgtgttgatctga	35	NC_000913|frag8428|3370800-3371200|	56	833.518	300.346	816.5
67	11	2	TRUE		Probe Sequence	85d7acc8c3d93388d36357535dd0dc39		9688	NC_000913|frag9888|3954800-3955200|_334_368	cagccgagtgccaccatcgataccatcgcttcatg	35	NC_000913|frag9888|3954800-3955200|	56	2420.88	725.829	2483
68	12	2	TRUE		Probe Sequence	dadfd8ca21e9beb2cf44f1be15b4a69c		1573	NC_000913|frag1590|635600-636000|_346_385	ctctcatttagacggtcaataaatcgggagaacaccaaat	40	NC_000913|frag1590|635600-636000|	57	2480.88	951.619	2684
69	13	2	TRUE		Probe Sequence	1a777f3fb790f06e7bbd71a1d080f7ea		3722	NC_000913|frag3782|1512400-1512800|_363_397	cgtgaaacgtctgggagcgttcgatgcactctgaa	35	NC_000913|frag3782|1512400-1512800|	58	643.379	221.748	614.5
70	14	2	TRUE		Probe Sequence	5a33d4fcca5829e53340835e4d30622d		2462	NC_000913|frag2498|998800-999200|_335_369	ctcagcagctatttgcaacgggcggttattcctct	35	NC_000913|frag2498|998800-999200|	58	2212.83	958.044	2168.5
71	15	2	TRUE		Probe Sequence	03b81f72e1a8602c7d553581f52cd092		293	NC_000913|frag253|100800-101200|_299_333	tggctgagttaatgcgttttcgtcatggcatcgcc	35	NC_000913|frag253|100800-101200|	52	1428.23	388.936	1396
72	16	2	TRUE		Probe Sequence	783259a263fc4c06d27204956e89da08		8780	NC_000913|frag8937|3574400-3574800|_291_325	ttgagaaagcaacgctaatcagcagaactatcgcc	35	NC_000913|frag8937|3574400-3574800|	56	4640.21	1417.85	5087.5
73	17	2	TRUE		Probe Sequence	e9f032719f5fc26e47a652208acc283c		9582	NC_000913|frag9769|3907200-3907600|_299_333	ataaacttcgatgcggcgaggacgatgaaggtaat	35	NC_000913|frag9769|3907200-3907600|	56	1223.5	390.76	1229
74	18	2	TRUE		Probe Sequence	622520f53effad45bd393d2123bf7e87		6056	NC_000913|frag6159|2463200-2463600|_331_365	tgggcgcttcgttactggcaaaagggatatttcaa	35	NC_000913|frag6159|2463200-2463600|	58	2475.36	604.896	2462.5
75	19	2	TRUE		Probe Sequence	a11e4ac1a373fa847b508d8ec85919fd		7272	NC_000913|frag7399|2959200-2959600|_251_285	ggttatctggcgtgacatcgacaaaggcgtccagc	35	NC_000913|frag7399|2959200-2959600|	58	4967.72	1878.87	5396
76	20	2	TRUE		Probe Sequence	3ae304f443289091b7d0285687008a11		3042	NC_000913|frag3090|1235600-1236000|_363_397	catcaacgccataacgctcttcgcactcggtaata	35	NC_000913|frag3090|1235600-1236000|	52	824.808	269.85	779.5
77	21	2	TRUE		Probe Sequence	3aecf5aead1a8b3ab6fb2dba657aff72		7637	NC_000913|frag7771|3108000-3108400|_269_303	cctggtttgcctgacaatgcgtgcaatatcggcaa	35	NC_000913|frag7771|3108000-3108400|	56	3378.5	848.058	3339
78	22	2	TRUE		Probe Sequence	65fedaf4edc5f0a263c248129788cd80		3554	NC_000913|frag3611|1444000-1444400|_255_290	acgctacaggagaaggcgattgatctattttcctga	36	NC_000913|frag3611|1444000-1444400|	56	1438.82	406.426	1507.5
79	23	2	TRUE		Probe Sequence	4f7b9ed7801fc6a8ff20f6a5f7f7329a		10385	NC_000913|frag10618|4246800-4247200|_355_389	attcgtgtcttcgcaacctacgccaagtgggatga	35	NC_000913|frag10618|4246800-4247200|	57	5736.61	1993.92	6049
80	24	2	TRUE		Probe Sequence	26b3184070466a813b3dcdeb8c7749e1		9594	NC_000913|frag9781|3912000-3912400|_283_317	acggtatacggactgatttcgcaatcatcgccaat	35	NC_000913|frag9781|3912000-3912400|	58	829.966	294.733	828
81	25	2	TRUE		Probe Sequence	9a2e467c08274873ec92ef64e1688186		7675	NC_000913|frag7809|3123200-3123600|_259_293	tcttcagttaattgggtttgcatagcctgctcctc	35	NC_000913|frag7809|3123200-3123600|	58	16943.7	5222.54	17514
82	26	2	TRUE		Probe Sequence	11f6b2e1760185c4fc0d798e8715b784		2654	NC_000913|frag2694|1077200-1077600|_291_325	aaacagtgacgggctacgaccaatgtgtgactgcc	35	NC_000913|frag2694|1077200-1077600|	52	1239.54	380.779	1159.5
83	27	2	TRUE		Probe Sequence	627a4751234fd6a14f95be5baf48eab2		11454	NC_000913|frag5080|2031600-2032000|_169_203	ttcattaatgtgcgcctgatcacaccagccgtttg	35	NC_000913|frag5080|2031600-2032000|	56	2105.68	888.264	1908.5
84	28	2	TRUE		Probe Sequence	690ac150db8d67797affedb64c7f8d7b		7348	NC_000913|frag7477|2990400-2990800|_288_324	tgcagtgaacactttatacattgagttgatcgacgct	37	NC_000913|frag7477|2990400-2990800|	56	1502.43	464.109	1447.5
85	29	2	TRUE		Probe Sequence	afa0f497c57e71b56275d7f373138d95		2860	NC_000913|frag2906|1162000-1162400|_331_365	tttaggcacccgtagtaaagccataggcattgccc	35	NC_000913|frag2906|1162000-1162400|	58	4060.12	1132.75	4267.5
86	30	2	TRUE		Probe Sequence	bc4a23bc7d7a21254f724d864317974c		1273	NC_000913|frag1271|508000-508400|_347_381	tcagggtaatcgccgcggtttcaatggcaacatca	35	NC_000913|frag1271|508000-508400|	58	2527.48	892.417	2572
87	31	2	TRUE		Probe Sequence	b89a4301676db9dc829a11c56d75ce93		4681	NC_000913|frag4752|1900400-1900800|_347_381	atgattcgcgtctacaacaacccgaaatatgctgg	35	NC_000913|frag4752|1900400-1900800|	52	1904.63	529.855	1991.5
88	32	2	TRUE		Probe Sequence	ea54a1ef5c90dc1ebe8a9a89fb732145		3035	NC_000913|frag3083|1232800-1233200|_328_362	cgtttcaccgtagccaaaccaacgcagcttctcta	35	NC_000913|frag3083|1232800-1233200|	56	568.732	222.614	553.5
89	33	2	TRUE		Probe Sequence	90607115501a9e74dbbde574ff50a243		2984	NC_000913|frag3032|1212400-1212800|_307_341	aatgtgccatcctgacaatgataaacgccatgctt	35	NC_000913|frag3032|1212400-1212800|	56	1566.95	702.193	1462.5
90	34	2	TRUE		Probe Sequence	4f9f0c03e8ffd9c73ddf1192dce8d83c		3072	NC_000913|frag3120|1247600-1248000|_315_349	gtcggaggacggtaaacccagttgttcacgtttgg	35	NC_000913|frag3120|1247600-1248000|	57	831.281	301.51	809
91	35	2	TRUE		Probe Sequence	7fa9e6107ad4fc0d9f46fbe9f06060b4		7290	NC_000913|frag7417|2966400-2966800|_347_381	gcaccaaacgtttcggtaatttgtagcgcaaccag	35	NC_000913|frag7417|2966400-2966800|	58	655.483	233.677	645
92	36	2	TRUE		Probe Sequence	00117e2f0f6e21c57a214dfb146bdcdb		11482	NC_000913|frag6257|2502400-2502800|_137_171	tgaaatccgtcagttgaacaaccgtctcacgcgta	35	NC_000913|frag6257|2502400-2502800|	52	10604.6	2452.24	10892
93	37	2	TRUE		Probe Sequence	1fd286c7fc350daa7ee039f31f43f6af		7288	NC_000913|frag7415|2965600-2966000|_259_293	cctgatacacctgttccattaaaggtaacgtggca	35	NC_000913|frag7415|2965600-2966000|	56	3023.2	1222.26	3081
94	38	2	TRUE		Probe Sequence	f142b272d2f22ac8523bb46b3e7cad48		6668	NC_000913|frag6783|2712800-2713200|_299_333	cagcctcacgaagcgtatccatcactcgggtaagt	35	NC_000913|frag6783|2712800-2713200|	56	1391.84	424.044	1426
95	39	2	TRUE		Probe Sequence	511ce5f25b739f33bc068279866705bc		10715	NC_000913|frag10961|4384000-4384400|_365_399	aggatttccgtcacttcttcgctattggcatcggc	35	NC_000913|frag10961|4384000-4384400|	57	2931.77	1193.08	2933
96	40	2	TRUE		Probe Sequence	8eeb12c415c738a34c85bff4715ef2da		4812	NC_000913|frag4883|1952800-1953200|_319_354	gaatagatttcaattttgccgcttggcgtacccagc	36	NC_000913|frag4883|1952800-1953200|	58	3086.16	912.708	3325.5
97	41	2	TRUE		Probe Sequence	c4ffa66059e258ea682ce64005811bb6		716	NC_000913|frag691|276000-276400|_339_373	aataccgtggcgattatcattgtagcgttgaggca	35	NC_000913|frag691|276000-276400|	58	4588.55	1322.51	4758.5
98	42	2	TRUE		Probe Sequence	bd924592afdf4cd3d1eb8df2f10f4dc6		4830	NC_000913|frag4902|1960400-1960800|_347_381	ctaattcgacacaacgagattgcgaacacaagcga	35	NC_000913|frag4902|1960400-1960800|	52	751.5	263.371	746
99	43	2	TRUE		Probe Sequence	92b462090af08adec539bb455b8e999e		6409	NC_000913|frag6523|2608800-2609200|_307_341	gtagcgacaccattgtccccattgatgtttggatc	35	NC_000913|frag6523|2608800-2609200|	56	778.036	279.79	728.5
100	44	2	TRUE		Probe Sequence	488160bb1abc8d84a5b92ae19113583d		6055	NC_000913|frag6158|2462800-2463200|_339_373	ccagacgccctgatttgctgatttgatcatagcct	35	NC_000913|frag6158|2462800-2463200|	56	6029.75	1600.04	6000.5
101	45	2	TRUE		Probe Sequence	7e7b0857e78d5e1f7524f5b7c2f1af83		8441	NC_000913|frag8593|3436800-3437200|_289_323	cgtaataacgaatcgtgtcgggtgttacttccgcc	35	NC_000913|frag8593|3436800-3437200|	58	1467.97	547.793	1422.5
102	46	2	TRUE		Probe Sequence	e11ce1f8485a7ce3df27967052699df1		10382	NC_000913|frag10615|4245600-4246000|_289_323	atgtcgtcgactgcataaggagccgggcgtttaag	35	NC_000913|frag10615|4245600-4246000|	58	1781.98	630.636	1842
103	47	2	TRUE		Probe Sequence	d84d19428733eab4c627af140c368201		987	NC_000913|frag983|392800-393200|_339_373	aacgacctgtctgcaaccatgagcaacggtactta	35	NC_000913|frag983|392800-393200|	52	1177.69	478.389	1201.5
104	48	2	TRUE		Probe Sequence	e1dde6aba20df57e8f991922155a9ee2		3980	NC_000913|frag4044|1617200-1617600|_323_357	tgacggcggacgaagtggcaacacttgagtatttg	35	NC_000913|frag4044|1617200-1617600|	56	5114.38	1874.77	4825.5
105	49	2	TRUE		Probe Sequence	a01683d211e7bb239c32ebca70d0c840		5795	NC_000913|frag5893|2356800-2357200|_301_335	ggaaagcagttgtgtcggcatcgtccagaacactg	35	NC_000913|frag5893|2356800-2357200|	56	6572.25	2418.43	7176
106	50	2	TRUE		Probe Sequence	7e47e991554aa5ab1b6ff17866cddf7c		2789	NC_000913|frag2834|1133200-1133600|_296_330	gtagggcgtcttaaactggtgaaagccacgggcag	35	NC_000913|frag2834|1133200-1133600|	57	1996.81	688.791	2115
107	51	2	TRUE		Probe Sequence	22bd26a7eaca4ea44fd13a1d61325ea3		498	NC_000913|frag459|183200-183600|_323_357	ggcttaatcgtatatcggaactgaccgggcttgat	35	NC_000913|frag459|183200-183600|	58	412.276	186.996	403
108	52	2	TRUE		Probe Sequence	4dc9b7f6f5c9e33c377181375a33f8a6		7613	NC_000913|frag7747|3098400-3098800|_363_397	gttacgtgaacgctacgcattatcccttagctctg	35	NC_000913|frag7747|3098400-3098800|	58	2083.1	868.273	2148
109	53	2	TRUE		Probe Sequence	5212715edd2ee2f6a9fb8543a2d1604a		4240	NC_000913|frag4309|1723200-1723600|_263_297	ccaaacgccgcttcgcactgatagccaccataaat	35	NC_000913|frag4309|1723200-1723600|	52	3606.83	1253.55	3924.5
110	54	2	TRUE		Probe Sequence	603444c0be3790cb7f6c9432089d0308		11031	NC_000913|frag11282|4512400-4512800|_311_345	agaatggtaccagattgccgtaggtgtcgcctttc	35	NC_000913|frag11282|4512400-4512800|	56	7946.62	3846.35	8520
111	55	2	TRUE	QC-5prime_Target	Target Sequence	897052f32640e2baa47cc6764a38caa5		3	QC-5prime	tgggtgtgcgatacgtgtccgactgactgactgac	35		56	2209.91	846.995	2377
112	56	2	TRUE	QC-3prime_Target	Target Sequence	76df025a70d0748672dcaf7c924bd1fd		2	QC-3prime	tgactgactggactgtgggtgtgcgatacgtgtcc	35		58	1419.93	540.485	1424
113	1	3	TRUE		Probe Sequence	948494361582a203380384bb10805f81		1869	NC_000913|frag1894|757200-757600|_259_293	ttgatagccgtgataccgagactgacagccgcctc	35	NC_000913|frag1894|757200-757600|	53	2903.49	1446.36	3439
114	2	3	TRUE		Probe Sequence	9b317c096713125767ad5c590d1572e2		5589	NC_000913|frag5682|2272400-2272800|_299_333	gacgtctggagtagcgcatttatcatcatcggcta	35	NC_000913|frag5682|2272400-2272800|	52	758.096	329.05	828.5
115	3	3	TRUE		Probe Sequence	f33a49a9c61912c54cf12141b650442a		6775	NC_000913|frag6895|2757600-2758000|_344_381	aaagacattggatcgaattctacaaccaggtcgagtca	38	NC_000913|frag6895|2757600-2758000|	52	4752.02	2510.72	5916.5
116	4	3	TRUE		Probe Sequence	d7a763f6fcbf7ee88b94500eddeefef6		8702	NC_000913|frag8858|3542800-3543200|_315_349	cgccgccgttaagtccgcttatccaccagcttaaa	35	NC_000913|frag8858|3542800-3543200|	46	6105.8	2325.82	6689
117	5	3	TRUE		Probe Sequence	84033393cded89b70ec3ad80a31a6c45		8758	NC_000913|frag8915|3565600-3566000|_267_301	cgaaggtatcacgacgggatactacctgcgcatcg	35	NC_000913|frag8915|3565600-3566000|	52	4192.5	1553.5	4252
118	6	3	TRUE		Probe Sequence	1e878a25161d6c0f39d90124925864e4		5854	NC_000913|frag5952|2380400-2380800|_360_399	attgtcaattatctcaaacgcaactcagtcagacatttgc	40	NC_000913|frag5952|2380400-2380800|	52	7242.75	2510.68	8133
119	7	3	TRUE		Probe Sequence	5c6a9c271cbb89b68e2ccd01e6c07034		9004	NC_000913|frag9174|3669200-3669600|_366_400	ccgcactatttaccgccaacgcaaatgtctcgacg	35	NC_000913|frag9174|3669200-3669600|	52	8127.87	2796.47	8240.5
120	8	3	TRUE		Probe Sequence	e51eaa2b1d07a5d74ac8404dc2614ab2		8438	NC_000913|frag8590|3435600-3436000|_267_301	ttattaccgacgtcgaaagactcttccagccaagc	35	NC_000913|frag8590|3435600-3436000|	52	3038.96	1053.78	3260.5
121	9	3	TRUE		Probe Sequence	1259a2806202f075b935b82881824e11		6588	NC_000913|frag6703|2680800-2681200|_351_385	gcccaccagtattgagtgtcaggttgctaatgctt	35	NC_000913|frag6703|2680800-2681200|	46	5143.07	1388.75	5132
122	10	3	TRUE		Probe Sequence	fc66a5de5eda087b5e5511ea1993bd0f		10154	NC_000913|frag10366|4146000-4146400|_315_350	agcagatagctgacgtcgtgatacatgttattccct	36	NC_000913|frag10366|4146000-4146400|	52	6470.56	2017.64	6461.5
123	11	3	TRUE		Probe Sequence	45e4c91b73edacb06c415dcf60306f24		11422	NC_000913|frag2855|1141600-1142000|_130_164	cattacggtcacggcggttgttctgacgaggcttg	35	NC_000913|frag2855|1141600-1142000|	52	1725.33	480.54	1683.5
124	12	3	TRUE		Probe Sequence	01f4c2dff8b3b89877d3996ddc615c0c		4716	NC_000913|frag4787|1914400-1914800|_363_397	agtgggtaatgctcgatatctacctggtcggcatt	35	NC_000913|frag4787|1914400-1914800|	53	8711.06	3501.71	9463
125	13	3	TRUE		Probe Sequence	9e1f6702e0f873ff7818a2ba562dcb9a		2778	NC_000913|frag2823|1128800-1129200|_356_390	acgcttcgacacgttcaagattgatatcactgctg	35	NC_000913|frag2823|1128800-1129200|	52	490.173	203.694	480
126	14	3	TRUE		Probe Sequence	3daa8d253e45c2f01d434c9b3f852db5		5766	NC_000913|frag5864|2345200-2345600|_363_397	aagttgacgtctcccgcgaccgtatagattaccag	35	NC_000913|frag5864|2345200-2345600|	52	501.096	202.904	490
127	15	3	TRUE		Probe Sequence	455a75b78411c1ce18c3d59791a5bd0a		4747	NC_000913|frag4818|1926800-1927200|_299_333	ttcgagatcgcgttcaatgccgtcacgaacatcct	35	NC_000913|frag4818|1926800-1927200|	46	713.609	304.916	716
128	16	3	TRUE		Probe Sequence	3b013c13d47adc6d170fcd40936f8e53		5422	NC_000913|frag5514|2205200-2205600|_259_293	tctgcgcgatctacatagcggcgttaatttacccg	35	NC_000913|frag5514|2205200-2205600|	52	476.385	246.308	429.5
129	17	3	TRUE		Probe Sequence	b34dc9dcbbc6d42a6b6e82944c358297		11464	NC_000913|frag5421|2168000-2168400|_161_195	cattgtcgtacttccgctgtcgagaataacggtct	35	NC_000913|frag5421|2168000-2168400|	52	2898.06	1332.71	2986
130	18	3	TRUE		Probe Sequence	ab618f45125bf7701c73b6a5728f7eb2		2513	NC_000913|frag2550|1019600-1020000|_263_298	gctggctaatctgcattactttcgttaagggtagcc	36	NC_000913|frag2550|1019600-1020000|	52	6140.08	2750.58	7132.5
131	19	3	TRUE		Probe Sequence	093a1da70f5559140af6779346262cd1		4989	NC_000913|frag5066|2026000-2026400|_291_326	ccgtcataccaacgacactcaaccataccgctggag	36	NC_000913|frag5066|2026000-2026400|	52	2163.19	803.679	2145
132	20	3	TRUE		Probe Sequence	d37c9ac6c68ba448fa92962de344b702		7464	NC_000913|frag7597|3038400-3038800|_263_297	attaatacgccgctggctgcgaacgcaatcaaaca	35	NC_000913|frag7597|3038400-3038800|	46	2775.3	632.02	2873
133	21	3	TRUE		Probe Sequence	8f0a94fe3042e48b6e7c1aa3c55a1351		5967	NC_000913|frag6069|2427200-2427600|_315_349	accggattgtcagcacattgacgggtaaacaactg	35	NC_000913|frag6069|2427200-2427600|	52	1244.9	371.52	1266.5
134	22	3	TRUE		Probe Sequence	b0641ffaaaedd6879a66c2e50602644f		1002	NC_000913|frag999|399200-399600|_251_285	ctgcgcattcgatctcacgacctttgatcccttgc	35	NC_000913|frag999|399200-399600|	52	404	215.793	387.5
135	23	3	TRUE		Probe Sequence	ab890fe4f51f791df800243c78564153		6993	NC_000913|frag7116|2846000-2846400|_255_291	ttttgaacaggctatggttaagcagatggtacagacc	37	NC_000913|frag7116|2846000-2846400|	53	9292.62	2757.91	10011
136	24	3	TRUE		Probe Sequence	a749e7a396c416209da0df4e332e510e		9547	NC_000913|frag9734|3893200-3893600|_267_301	ataaacgccggaacagattcagtaagatcctgcca	35	NC_000913|frag9734|3893200-3893600|	52	9175.81	3593.7	8850
137	25	3	TRUE		Probe Sequence	4141731b8717b4c01262cb611d963d0a		5283	NC_000913|frag5372|2148400-2148800|_283_318	gcgacgatgtgccgggctatagatcatatgaatcgg	36	NC_000913|frag5372|2148400-2148800|	52	5316.38	1505.59	5653
138	26	3	TRUE		Probe Sequence	3a7087d1ca5d5576f347c1cb4f3a5e09		759	NC_000913|frag742|296400-296800|_253_287	gagctttggtgcaatattgcgacgctgtgggaaat	35	NC_000913|frag742|296400-296800|	46	3166.85	875.689	3160.5
139	27	3	TRUE		Probe Sequence	e60f34353d27e3734bc7ba3ed508401a		8956	NC_000913|frag9122|3648400-3648800|_351_388	gcgcgtcttatccgacctacaaagttatgaaaattcga	38	NC_000913|frag9122|3648400-3648800|	52	3257.77	872.075	3444
140	28	3	TRUE		Probe Sequence	9eaee47e88db32745d359ce1aeb88670		5955	NC_000913|frag6057|2422400-2422800|_251_285	gcggtaaaaggttgatacgtggcggcgttaatatc	35	NC_000913|frag6057|2422400-2422800|	52	6271.63	1631.84	6416
141	29	3	TRUE		Probe Sequence	44c9ae4aaa166364048248dd755b562a		515	NC_000913|frag476|190000-190400|_363_397	atcgatgctgaccacgaacacattgctatcaaaga	35	NC_000913|frag476|190000-190400|	52	1115.35	358.51	1085.5
142	30	3	TRUE		Probe Sequence	5abdc8017d33bf2f5f3702b3b91043da		1992	NC_000913|frag2019|807200-807600|_339_373	cggattgcccataaaagttggcccatgcataaagc	35	NC_000913|frag2019|807200-807600|	52	998.096	447.498	924
143	31	3	TRUE		Probe Sequence	eddbdd00cc10b6913dfb5cc30904ead5		10854	NC_000913|frag11101|4440000-4440400|_251_290	cgtatttgcacacaataaccaccgtgaataggtctaaagt	40	NC_000913|frag11101|4440000-4440400|	46	16605.8	5877.61	16773
144	32	3	TRUE		Probe Sequence	2b4c6f5db019c0fdf16fe82eaf18fda5		4901	NC_000913|frag4977|1990400-1990800|_263_297	gtactctggttccagcggcgtgccagaaaaccatc	35	NC_000913|frag4977|1990400-1990800|	52	1252.37	388.296	1283.5
145	33	3	TRUE		Probe Sequence	b90ad67fefe55bf13254b0cc3b6c5c40		3899	NC_000913|frag3962|1584400-1584800|_331_365	ctggcttcaattgtgcgcggattttcttacaggtg	35	NC_000913|frag3962|1584400-1584800|	52	1417.56	580.3	1434.5
146	34	3	TRUE		Probe Sequence	774fa4427c0e9d2fbf306d1ddda953c0		6345	NC_000913|frag6456|2582000-2582400|_267_301	tttcatggaacggtaagtgcctacgccaacgaaga	35	NC_000913|frag6456|2582000-2582400|	53	5579.6	1945.7	5682
147	35	3	TRUE		Probe Sequence	e50876d97bb2acacb1469cdda6ac5cf0		7409	NC_000913|frag7542|3016400-3016800|_303_337	aggcgatatctctatcacgctggtgaacagtgacg	35	NC_000913|frag7542|3016400-3016800|	52	9121.31	2795.68	9987
148	36	3	TRUE		Probe Sequence	66a04be23525a5657e77ae95fbc71b47		11316	NC_000913|frag11570|4627600-4628000|_274_308	gttatcgaggaagtaacggtcgtgggtaatcgcca	35	NC_000913|frag11570|4627600-4628000|	46	3615.02	943.244	3596
149	37	3	TRUE		Probe Sequence	5fd50cc41311a0e080ade55f0514d632		9402	NC_000913|frag9586|3834000-3834400|_315_349	gttcgactcctgtgatcttccgccaaaatgcctct	35	NC_000913|frag9586|3834000-3834400|	52	12341.8	4928.23	12241
150	38	3	TRUE		Probe Sequence	200a527daf95f3c000f189c0f8312455		6390	NC_000913|frag6503|2600800-2601200|_315_349	caacttgcgggtcctattgctatggtaatgctggc	35	NC_000913|frag6503|2600800-2601200|	52	1226.79	435.993	1208.5
151	39	3	TRUE		Probe Sequence	0c9b84684f3947e3b75be971d88cb511		1174	NC_000913|frag1171|468000-468400|_359_393	gctgttgaactgcgtgaagattattaccgtcagct	35	NC_000913|frag1171|468000-468400|	53	853.887	307.583	876
152	40	3	TRUE		Probe Sequence	e925c38cb45cc8dc2bb686bca39c6b26		5289	NC_000913|frag5378|2150800-2151200|_315_349	gcaaaatcgctggtggcaaacgtgatttgttcgct	35	NC_000913|frag5378|2150800-2151200|	52	6854.29	1512.09	6866.5
153	41	3	TRUE		Probe Sequence	c76a46427409120cc07a77189ec495f3		4204	NC_000913|frag4273|1708800-1709200|_363_397	gattgtcactaactgtatcgttgtgggccgcgctg	35	NC_000913|frag4273|1708800-1709200|	52	497.942	204.65	467.5
154	42	3	TRUE		Probe Sequence	208316729cc2dab01b50dabb9360b497		1535	NC_000913|frag1552|620400-620800|_271_305	gcacggtaatcgccagcagaccaatcaactgtgtg	35	NC_000913|frag1552|620400-620800|	46	5176.87	1271.77	5411
155	43	3	TRUE		Probe Sequence	52c2bb4a17cc20900d7f99a486f333a4		6436	NC_000913|frag6550|2619600-2620000|_251_285	cgaacttgatggtaagccattagccgatcatctgc	35	NC_000913|frag6550|2619600-2620000|	52	797.635	355.263	831.5
156	44	3	TRUE		Probe Sequence	2e80a5dc1625572e92936074b97aef68		6672	NC_000913|frag6787|2714400-2714800|_363_397	gcaggagagcgagatggctaacgaattaacctggc	35	NC_000913|frag6787|2714400-2714800|	52	1486.31	468.909	1452.5
157	45	3	TRUE		Probe Sequence	96032771f2994fdee882e1152b34d40f		3398	NC_000913|frag3450|1379600-1380000|_298_335	atgcagaaacggaaatagcaattcgctaaatacagggg	38	NC_000913|frag3450|1379600-1380000|	52	5759.25	1821.21	6231.5
158	46	3	TRUE		Probe Sequence	48e95b209babe1ba22dadee79ea58103		1064	NC_000913|frag1061|424000-424400|_275_309	tgattgcccactatcccatgcctgaacgcagtagc	35	NC_000913|frag1061|424000-424400|	52	1328.5	469.251	1316
159	47	3	TRUE		Probe Sequence	5b0635bb51df8380a67d05ce4f5ceb82		3876	NC_000913|frag3938|1574800-1575200|_251_285	tcgatatgcgatgttaaccagtccgaacgcgtagt	35	NC_000913|frag3938|1574800-1575200|	46	2024.96	735.701	2139.5
160	48	3	TRUE		Probe Sequence	b6360b59b669483062f963a5210f1b82		3381	NC_000913|frag3433|1372800-1373200|_347_381	aagactttaacggcgaatggcagatgttcactccg	35	NC_000913|frag3433|1372800-1373200|	52	2027.44	903.175	1896
161	49	3	TRUE		Probe Sequence	c787a89b2cca3656ce629d1b4778ce83		7363	NC_000913|frag7496|2998000-2998400|_257_293	tggcgtaaatcttgcctgcttagactaaatctttgcc	37	NC_000913|frag7496|2998000-2998400|	52	15064.1	6221.57	16366.5
162	50	3	TRUE		Probe Sequence	f4c6c5426ffe7a190338fe6135a922ad		5435	NC_000913|frag5527|2210400-2210800|_254_289	ttttctccagtcgcgcttcatcaattggcttcagca	36	NC_000913|frag5527|2210400-2210800|	53	695.491	278.872	705
163	51	3	TRUE		Probe Sequence	83d55d8a0306e3dd863d8e9743853651		199	NC_000913|frag159|63200-63600|_311_345	agctggcgggtcagatagtgttcgtaatccagtgg	35	NC_000913|frag159|63200-63600|	52	19096.5	5507.46	20011.5
164	52	3	TRUE		Probe Sequence	fa963f3d1b3eb583a5931d2c4828f013		9411	NC_000913|frag9596|3838000-3838400|_283_317	ccaggcatcgtatacgccgagtcgccttttagctc	35	NC_000913|frag9596|3838000-3838400|	52	6086.83	1953.19	6092.5
165	53	3	TRUE		Probe Sequence	e6db9855e294d549ed02b75f3328e85e		4558	NC_000913|frag4629|1851200-1851600|_318_352	agacagcatgggcgaccagttaccaacaaatgaga	35	NC_000913|frag4629|1851200-1851600|	46	1643.22	623.614	1803
166	54	3	TRUE		Probe Sequence	5d8e1f250c133edd02af3eab7eb6ee19		6477	NC_000913|frag6592|2636400-2636800|_251_285	cagcagtaatttacgcaattgcatcgggtccctct	35	NC_000913|frag6592|2636400-2636800|	52	1536.52	702.643	1769
167	55	3	TRUE		Probe Sequence	3f97b8c2037b437c03d2e6fb5a92ac48		867	NC_000913|frag856|342000-342400|_365_399	cggctgcattgtcgacagttgtaaacattgcgaag	35	NC_000913|frag856|342000-342400|	52	1710.73	765.925	1862.5
168	56	3	TRUE		Probe Sequence	3ef8f8381343b2a34843ae002ebe2c5c		8658	NC_000913|frag8812|3524400-3524800|_344_379	gcaacaacgtcatgatgctgacacacgctatcacgc	36	NC_000913|frag8812|3524400-3524800|	52	597.558	258.614	618
169	1	4	TRUE		Probe Sequence	78e425781a2e2501d3ba18ede6ea4560		204	NC_000913|frag164|65200-65600|_283_317	caccttcacgcaggcgcttttcgtaattcatcaat	35	NC_000913|frag164|65200-65600|	58	1260.4	677.517	1389
170	2	4	TRUE		Probe Sequence	583d5df58052043060b40168c2dfe6bc		316	NC_000913|frag276|110000-110400|_251_285	ccatttactcccagcgtaacgaactgttggatgtc	35	NC_000913|frag276|110000-110400|	57	362.93	184.91	343
171	3	4	TRUE		Probe Sequence	f844ce32cbb5b19992ef51258db643eb		6253	NC_000913|frag6363|2544800-2545200|_303_337	atagcgacgttaattgccacggtgatgcacgttcc	35	NC_000913|frag6363|2544800-2545200|	57	2281.82	1306.62	2406
172	4	4	TRUE		Probe Sequence	c5a71754e3d050ed91f736fb21b93c8d		7557	NC_000913|frag7690|3075600-3076000|_304_338	caccagggtacctaccgtaacaccggcaattgtcg	35	NC_000913|frag7690|3075600-3076000|	52	2233.38	948.146	2305
173	5	4	TRUE		Probe Sequence	537ef65b75ed50398d503dc854a24a4e		8622	NC_000913|frag8776|3510000-3510400|_259_293	tgccagctcatctatggttttcaatcgattaccgc	35	NC_000913|frag8776|3510000-3510400|	58	4479.12	2131.35	4733
174	6	4	TRUE		Probe Sequence	26f401a50d3cddd7071aeb13ce243944		3330	NC_000913|frag3381|1352000-1352400|_343_377	gacggcggcaataattgataaccgagaaattgctg	35	NC_000913|frag3381|1352000-1352400|	58	1775.02	817.49	1983.5
175	7	4	TRUE		Probe Sequence	57811b4e0c4fe00434be2ec72f4e44cf		7673	NC_000913|frag7807|3122400-3122800|_251_285	ttcactgacctgacgtgctttatcggcatataacg	35	NC_000913|frag7807|3122400-3122800|	57	1745.04	816.039	1768
176	8	4	TRUE		Probe Sequence	3a84eacd5639fa4672a0f631313c744a		815	NC_000913|frag804|321200-321600|_259_293	gtgagttgcctgctaaacatcagtgggcgattaca	35	NC_000913|frag804|321200-321600|	57	7048.42	3416.95	7964
177	9	4	TRUE		Probe Sequence	dfab9ad1db5045b70f168821894d4e47		6329	NC_000913|frag6440|2575600-2576000|_303_337	gtgccgtgctgatcgtcgtggaataccggaatatt	35	NC_000913|frag6440|2575600-2576000|	52	7388.96	2288.57	7932.5
178	10	4	TRUE		Probe Sequence	f4e96731040583b3d514f2dd228d2c9b		9184	NC_000913|frag9357|3742400-3742800|_285_319	cgatcctcggtttacccatcggcctgatgtatgcc	35	NC_000913|frag9357|3742400-3742800|	58	4682.74	2004.86	4889
179	11	4	TRUE		Probe Sequence	c85f525e849c95639f3939071ed28f5b		5701	NC_000913|frag5798|2318800-2319200|_283_317	gtgaccgcaccattgaactcagtgtcactaccagt	35	NC_000913|frag5798|2318800-2319200|	58	1322.28	578.951	1353
180	12	4	TRUE		Probe Sequence	152c9f3bd5fc0d27b2cf6489cbf511b4		5477	NC_000913|frag5569|2227200-2227600|_264_299	agtttctcgatatcaattgcctgaatagcccttgca	36	NC_000913|frag5569|2227200-2227600|	58	11663.2	5718.68	13891.5
181	13	4	TRUE		Probe Sequence	84f02d6591e6c145ec2f03dc14393f38		1852	NC_000913|frag1877|750400-750800|_291_325	ttcgccgagggttaacttagagcctaattgcggta	35	NC_000913|frag1877|750400-750800|	57	7904.88	3796.25	8903
182	14	4	TRUE		Probe Sequence	e8b9375dc46691bc1795aff1beda1e85		9552	NC_000913|frag9739|3895200-3895600|_297_333	tggcgctcaaaggtaagtaaagggagtttgatatgtc	37	NC_000913|frag9739|3895200-3895600|	57	17524.5	9454.79	22120
183	15	4	TRUE		Probe Sequence	7619f3f0bfdd16f5e804e4949a27a323		5096	NC_000913|frag5179|2071200-2071600|_258_292	cagggcaaccggaaaaaccatcctgaacctggtga	35	NC_000913|frag5179|2071200-2071600|	52	937.904	315.704	874.5
184	16	4	TRUE		Probe Sequence	86fe04c9500dbd85760bc55904c35401		9034	NC_000913|frag9204|3681200-3681600|_271_307	agggtgtcctttagtaaaaccacaggtcttgtaaggt	37	NC_000913|frag9204|3681200-3681600|	58	6621.5	2746.61	7656.5
185	17	4	TRUE		Probe Sequence	c93505255c9fd890608d5928efbfa9ea		9079	NC_000913|frag9250|3699600-3700000|_323_357	acaagctaccagttgaccgccgtagtcttttagct	35	NC_000913|frag9250|3699600-3700000|	58	4061.6	1811.96	4285.5
186	18	4	TRUE		Probe Sequence	6ef8bc259698ad0e6dcb62ecf5ce6163		4673	NC_000913|frag4744|1897200-1897600|_363_397	agatctcaatcagtactggtttagcgctcacccga	35	NC_000913|frag4744|1897200-1897600|	57	377.632	168.694	362
187	19	4	TRUE		Probe Sequence	ed969abbbb565656bdacdc73f40f22bb		9043	NC_000913|frag9213|3684800-3685200|_293_327	ttgcctgcgggatcaacttattaaacgtccgctgc	35	NC_000913|frag9213|3684800-3685200|	57	3326.68	1702.22	3742
188	20	4	TRUE		Probe Sequence	7b2e71e8741f196deb76128f72412c5a		4542	NC_000913|frag4613|1844800-1845200|_251_285	gttcaatgccaaactcggcggctgtagctttgacc	35	NC_000913|frag4613|1844800-1845200|	52	1123.48	396.431	1216
189	21	4	TRUE		Probe Sequence	1de543670453ceaa4457646177ada4db		4697	NC_000913|frag4768|1906800-1907200|_286_321	aggcaccagcacggtacaatacttgcacactaaaag	36	NC_000913|frag4768|1906800-1907200|	58	2490.16	818.977	2540
190	22	4	TRUE		Probe Sequence	bd6b8e411bc826bc2bca5a2702d7b587		5667	NC_000913|frag5764|2305200-2305600|_347_381	gtcgattttccgctaccgttgccgccaatcagaaa	35	NC_000913|frag5764|2305200-2305600|	58	3943.81	1731.78	4426.5
191	23	4	TRUE		Probe Sequence	dd4c9c14c2a219521ddb4a74b075921a		4123	NC_000913|frag4192|1676400-1676800|_363_397	aacggtgttgtcgaactgccgaaagatcaggctgt	35	NC_000913|frag4192|1676400-1676800|	58	2059.19	713.333	2080.5
192	24	4	TRUE		Probe Sequence	7a29ff7e86f62ea26a518537b5a9f306		10507	NC_000913|frag10744|4297200-4297600|_331_365	cagttttgacgtgacgaaacgaaataccgcgtgac	35	NC_000913|frag10744|4297200-4297600|	57	11444.3	4341.23	12464
193	25	4	TRUE		Probe Sequence	74349305837e5817c47e28b32361388f		1348	NC_000913|frag1356|542000-542400|_287_321	atcgcataagagtgcagtactcatgccggatgcgg	35	NC_000913|frag1356|542000-542400|	57	3581.86	1420.37	3609
194	26	4	TRUE		Probe Sequence	4ab97cdd1e1e2a6a0a03d3f8cd17dcca		1660	NC_000913|frag1678|670800-671200|_289_324	ggtcgcattaaccgtcatgatcatctgatactctgc	36	NC_000913|frag1678|670800-671200|	52	834.481	279.342	826.5
195	27	4	TRUE		Probe Sequence	db30572d3204a1c6f1eeceb1eb0341c7		11603	NC_000913|frag10701|4280000-4280400|_215_250	ttcaggttgacacgagacagatcagcatgttcaaag	36	NC_000913|frag10701|4280000-4280400|	58	6645.55	2042.79	6851
196	28	4	TRUE		Probe Sequence	be98e76a6676b3a3fa0dfeab9357cf9b		1342	NC_000913|frag1350|539600-540000|_295_329	ttcagttgccgcaaagtagcctgcttacgctcacg	35	NC_000913|frag1350|539600-540000|	58	6234.5	2674.83	6769.5
197	29	4	TRUE		Probe Sequence	df7cbd784118ba5ef9c4b0ab9561a4b0		7502	NC_000913|frag7635|3053600-3054000|_297_331	gaccatagaacaagcgttacttgaacaaggtcgca	35	NC_000913|frag7635|3053600-3054000|	57	1162	474.355	1205
198	30	4	TRUE		Probe Sequence	f5002c5e68ca7bdf910fcbd7d7da3bb0		1742	NC_000913|frag1762|704400-704800|_291_325	gtcgtggcactggatcaggttcctgacgaagcatt	35	NC_000913|frag1762|704400-704800|	57	1080.82	387.842	1041
199	31	4	TRUE		Probe Sequence	03ff5d0dc1f78c25e9c1e294766da07f		8113	NC_000913|frag8255|3301600-3302000|_347_381	ggctatggcgagaaaatccccgtgtggttgttagg	35	NC_000913|frag8255|3301600-3302000|	52	2896.94	885.082	2862
200	32	4	TRUE		Probe Sequence	bc64cb75649b597947d984d3ef98504a		2245	NC_000913|frag2279|911200-911600|_283_317	aaccaggtgcagtcgggccggtgacgatatttttc	35	NC_000913|frag2279|911200-911600|	58	2900.72	794.123	2979.5
201	33	4	TRUE		Probe Sequence	a4c3de5a477aba29c98000aba814b4af		157	NC_000913|frag116|46000-46400|_280_314	cgatctggtcggctactggctttatgatgtggaag	35	NC_000913|frag116|46000-46400|	58	3511.31	787.84	3617.5
202	34	4	TRUE		Probe Sequence	c940fa639660b7ae30b69b5925196050		3562	NC_000913|frag3619|1447200-1447600|_315_349	ttactcaacagacgaatcgtgcccggatcaaattt	35	NC_000913|frag3619|1447200-1447600|	58	698.931	217.621	678
203	35	4	TRUE		Probe Sequence	84c2b37a86314050362c92ac950f96da		235	NC_000913|frag195|77600-78000|_324_358	cattatctgacgcttatcacctgtggtgtgcttct	35	NC_000913|frag195|77600-78000|	57	1407.95	450.92	1389
204	36	4	TRUE		Probe Sequence	bf3c198f9ca3f54b2ea88d4fb9043b65		2369	NC_000913|frag2405|961600-962000|_299_333	gttaagcatccgagcgaaatcgtcaacgtgggcga	35	NC_000913|frag2405|961600-962000|	52	1003.98	278.808	1009
205	37	4	TRUE		Probe Sequence	6fc1382a4a49437702c8e5e45912d1dd		7212	NC_000913|frag7337|2934400-2934800|_267_301	caccgctcaggtatttgccgatgtgcgtacctact	35	NC_000913|frag7337|2934400-2934800|	58	772.759	247.664	786.5
206	38	4	TRUE		Probe Sequence	20ae35890ddc14f8305ad1352a271c3e		2742	NC_000913|frag2787|1114400-1114800|_297_331	ttttcacagggtgacatagcaatccgctgttggtg	35	NC_000913|frag2787|1114400-1114800|	58	2400.67	838.754	2452
207	39	4	TRUE		Probe Sequence	88015618349efdf24cbb0f1d493aa26a		11325	NC_000913|frag11579|4631200-4631600|_312_346	ctgaaagtgctgtcaccatcgatgccagcttcaat	35	NC_000913|frag11579|4631200-4631600|	58	728.052	299.559	744.5
208	40	4	TRUE		Probe Sequence	87c1e94f5fc76a809a5987f8c6f854fe		3151	NC_000913|frag3200|1279600-1280000|_323_357	tgccgtcacaccagactacgctgaaatcgccaaac	35	NC_000913|frag3200|1279600-1280000|	57	1121.26	366.858	1185
209	41	4	TRUE		Probe Sequence	f06a76c4283ecff8e1ca4d65cbdc7606		9013	NC_000913|frag9183|3672800-3673200|_307_341	cgttgctaacgatggggatttcgaccgtggtgatt	35	NC_000913|frag9183|3672800-3673200|	57	3246.02	998.677	3356
210	42	4	TRUE		Probe Sequence	f1cb6fbe0eb9005a44153a10826a15ec		1423	NC_000913|frag1433|572800-573200|_251_285	actgaagaattacgccaaaaccctgacaggagcag	35	NC_000913|frag1433|572800-573200|	52	22858.6	7546.53	24249.5
211	43	4	TRUE		Probe Sequence	394bfa3d15f69cdafcf9a89ef006f190		5032	NC_000913|frag5110|2043600-2044000|_351_385	ttatggcgatgaagtggccctgttcgataaagacg	35	NC_000913|frag5110|2043600-2044000|	58	8225.14	2627.79	8994.5
212	44	4	TRUE		Probe Sequence	e011211e1938579933b6901c50df4834		5647	NC_000913|frag5743|2296800-2297200|_331_365	caaatgagcgtgccagttaaggctgatcccaccag	35	NC_000913|frag5743|2296800-2297200|	58	2272.72	834.546	2357.5
213	45	4	TRUE		Probe Sequence	9b121d5268ff0e1744f4387aa7e73cfe		1206	NC_000913|frag1204|481200-481600|_283_317	gctggtcaacatatcagggtgcttcgctgcttctg	35	NC_000913|frag1204|481200-481600|	57	3223.16	1201	3384
214	46	4	TRUE		Probe Sequence	f084b4163e3a77133a1be5233e962796		1487	NC_000913|frag1504|601200-601600|_355_389	atatgcagtactggttcccggatgttccaacgtgg	35	NC_000913|frag1504|601200-601600|	57	3306.68	1301.6	3334
215	47	4	TRUE		Probe Sequence	6fab900ffa65b5573169a494c24195fd		3027	NC_000913|frag3075|1229600-1230000|_287_321	gcagcctatgcagcgacaaatattgatagcctgaa	35	NC_000913|frag3075|1229600-1230000|	52	1110.79	325.601	1109
216	48	4	TRUE		Probe Sequence	4ad8c6ffb6ebd6fb90705cd2ba9d9ba9		321	NC_000913|frag281|112000-112400|_321_355	ctgaattaatgcttcaatacggctctggtccacgc	35	NC_000913|frag281|112000-112400|	58	2502.69	994.763	2665
217	49	4	TRUE		Probe Sequence	b7ddb31414f8a4ea3d9ab879d3d4597d		10307	NC_000913|frag10538|4214800-4215200|_289_323	gcctgttagcgtaaaccaccacataactatggagc	35	NC_000913|frag10538|4214800-4215200|	58	1081.05	430.69	1075
218	50	4	TRUE		Probe Sequence	2691c1d214a2a7edfc0d7e4757376f90		2450	NC_000913|frag2486|994000-994400|_353_387	tgatctccagattgtcgcgcttgccgttatgtaac	35	NC_000913|frag2486|994000-994400|	58	4759.45	1907.02	5063.5
219	51	4	TRUE		Probe Sequence	da6168ad9edf9d4c93d1c5a85e812491		7938	NC_000913|frag8080|3231600-3232000|_299_333	gatccataagggtacgaatcacggctataccgcca	35	NC_000913|frag8080|3231600-3232000|	57	4187.65	1764.76	4571
220	52	4	TRUE		Probe Sequence	d0ce757e27d7fda158399ce57ee3a1f9		4328	NC_000913|frag4399|1759200-1759600|_363_397	gcacggagtctaacgttaacgctaaggcatcacgc	35	NC_000913|frag4399|1759200-1759600|	57	1164.49	451.317	1183
221	53	4	TRUE		Probe Sequence	2c561f71e326a3afecc29eeedcf627d9		237	NC_000913|frag197|78400-78800|_275_309	taattctggctggcgttattcagggagcaattgca	35	NC_000913|frag197|78400-78800|	52	42615.7	14723	46414
222	54	4	TRUE		Probe Sequence	adfa5226de4cd74d1bb8209c0c7e404e		6841	NC_000913|frag6963|2784800-2785200|_329_364	tgcacgttgccattatgggtatatacaaatccctcc	36	NC_000913|frag6963|2784800-2785200|	58	1417.86	617.701	1477
223	55	4	TRUE		Probe Sequence	e1ed56a0fbee984ee5b5cff6be1ee453		7575	NC_000913|frag7709|3083200-3083600|_299_333	cagcggttcgcccgaatgaatcagggactcaatca	35	NC_000913|frag7709|3083200-3083600|	58	1661.48	619.752	1708
224	56	4	TRUE		Probe Sequence	49bd8563aa437936e5e3151afa8f16c8		2355	NC_000913|frag2391|956000-956400|_299_333	ggaaggcaagccagttgtcattattgaagatggcg	35	NC_000913|frag2391|956000-956400|	57	1826.11	691.53	1873
225	1	5	TRUE		Probe Sequence	29e8cb4b584138d062699a6dc17bae96		5683	NC_000913|frag5780|2311600-2312000|_323_361	agaaaatgtaccgtggtcgatgtattacctgaatggtca	39	NC_000913|frag5780|2311600-2312000|	58	1851.21	784.744	1989.5
226	2	5	TRUE		Probe Sequence	8102d2c364006fccc4cb885ef0ed4897		121	NC_000913|frag80|31600-32000|_347_381	gatgaaatcggttggcgaagtgatggcgattggtc	35	NC_000913|frag80|31600-32000|	57	8824.16	4539.25	10104
227	3	5	TRUE		Probe Sequence	08391235fc77115009fe948e8f37d7c2		1831	NC_000913|frag1856|742000-742400|_303_338	cgttgctggcgaatgatatcaacctgtatggctggc	36	NC_000913|frag1856|742000-742400|	57	12124.9	7449.93	14341
228	4	5	TRUE		Probe Sequence	ad14585b0e91981de57d229c2c4ef608		2197	NC_000913|frag2230|891600-892000|_315_350	ggacgttgctggtgtggatattctgcgtgctaatcg	36	NC_000913|frag2230|891600-892000|	52	6857.31	3040.27	7357.5
229	5	5	TRUE		Probe Sequence	758e06c12a7382a0da2225c13eaaffea		10953	NC_000913|frag11201|4480000-4480400|_339_373	cagataccatcacgctggttgggtggaactgacgc	35	NC_000913|frag11201|4480000-4480400|	58	457.224	198.814	459
230	6	5	TRUE		Probe Sequence	d7e1772f9fb08e1b689cd3c32b5ff47d		4722	NC_000913|frag4793|1916800-1917200|_347_381	tgaagttggtgaagtgattaccgtgcgtccgcgag	35	NC_000913|frag4793|1916800-1917200|	58	2128.66	704.691	2245
231	7	5	TRUE		Probe Sequence	860bc34ccbac37a0e15951170094024b		7227	NC_000913|frag7352|2940400-2940800|_264_299	agccattataaattgtccgttgagcttctaccagca	36	NC_000913|frag7352|2940400-2940800|	57	566.211	266.076	567
232	8	5	TRUE		Probe Sequence	202fd061cb7fa84c77e10119a17a8290		10766	NC_000913|frag11012|4404400-4404800|_263_297	acggaggaaccgagatgtcacaagatcctttccag	35	NC_000913|frag11012|4404400-4404800|	57	1190.12	438.88	1165
233	9	5	TRUE		Probe Sequence	ec47354a1dc04768596e9efb7e5921f3		437	NC_000913|frag398|158800-159200|_274_308	ctttcctcgcggcttagcaccttgcggcaaaaatt	35	NC_000913|frag398|158800-159200|	52	744.712	264.993	702
234	10	5	TRUE		Probe Sequence	ec9c82ffde0c4f0711618e936bb8752c		2380	NC_000913|frag2416|966000-966400|_291_325	ggtgcgtcgatcatcggcctgttcatcatgatgtt	35	NC_000913|frag2416|966000-966400|	58	3495.62	1141.78	3619.5
235	11	5	TRUE		Probe Sequence	fada2983e52ce2c683939c8cd5c01821		926	NC_000913|frag915|365600-366000|_307_341	ggtatcgtcgtatcccactaccgagatatccgcac	35	NC_000913|frag915|365600-366000|	58	480.603	231.989	437
236	12	5	TRUE		Probe Sequence	ba1b7f93bfb64f2328961c156914134c		8641	NC_000913|frag8795|3517600-3518000|_251_285	gcgccactttccccgctggaaacctgatatggaat	35	NC_000913|frag8795|3517600-3518000|	58	2237.05	952.048	2253
237	13	5	TRUE		Probe Sequence	e3b73f6036d68932532e5e0d266e7eb6		2604	NC_000913|frag2643|1056800-1057200|_307_341	tgagtgaagtaggattgtaatcgcgcctgggtaac	35	NC_000913|frag2643|1056800-1057200|	57	1252.95	507.235	1260
238	14	5	TRUE		Probe Sequence	2dba82e943ada5ab3b14f8e960e9bb03		8634	NC_000913|frag8788|3514800-3515200|_363_397	gagtcggacggcgatcgtcagtgtcatcaagttca	35	NC_000913|frag8788|3514800-3515200|	57	658.842	237.527	642
239	15	5	TRUE		Probe Sequence	572cc376c375a2c553506d755ddea738		2601	NC_000913|frag2640|1055600-1056000|_251_285	caagtctgccggtgatcgaactggtaaatgctatt	35	NC_000913|frag2640|1055600-1056000|	52	7661.19	3113.29	8178.5
240	16	5	TRUE		Probe Sequence	a06a938bf44405cb9c565cbb14eab7d0		8940	NC_000913|frag9106|3642000-3642400|_289_323	cgcgcgcgttttgccagatcggttaagaaatccag	35	NC_000913|frag9106|3642000-3642400|	58	1183.19	528.586	1142.5
241	17	5	TRUE		Probe Sequence	b410ca0250f965d3778fbac7dae63728		8650	NC_000913|frag8804|3521200-3521600|_311_345	tccaccttcaacccgctctactcgatggatcgtgc	35	NC_000913|frag8804|3521200-3521600|	58	1256.98	568.811	1347.5
242	18	5	TRUE		Probe Sequence	e7dc2bb34708b300eb28a685b7ebe868		4269	NC_000913|frag4338|1734800-1735200|_347_381	gccaaccattacgccaactgcataggcactgatta	35	NC_000913|frag4338|1734800-1735200|	57	906.211	323.243	886
243	19	5	TRUE		Probe Sequence	457c53be4145f41ddc1ccb52645cd6ca		11539	NC_000913|frag9127|3650400-3650800|_224_258	cactcttggcatcgacaccaatgtgggccttcatg	35	NC_000913|frag9127|3650400-3650800|	57	5243.7	1980.45	5702
244	20	5	TRUE		Probe Sequence	14049107d24630cc2039de246da78d2b		101	NC_000913|frag60|23600-24000|_347_381	cgaagctgatcagtacgtgaaagtgccggacacat	35	NC_000913|frag60|23600-24000|	52	288.135	136.627	262
245	21	5	TRUE		Probe Sequence	9f84978329156b491ed49f738632a6b9		9496	NC_000913|frag9683|3872800-3873200|_331_365	acgatctgtttacccagcgtaatgacaatgcgatc	35	NC_000913|frag9683|3872800-3873200|	58	11590.4	3761.27	12243.5
246	22	5	TRUE		Probe Sequence	44d0d63de84c990acee15e8f4e755489		10663	NC_000913|frag10908|4362800-4363200|_323_357	tatggatgatgagacttcaggcattccagcagtgc	35	NC_000913|frag10908|4362800-4363200|	58	7631.09	2653.84	8474.5
247	23	5	TRUE		Probe Sequence	8da98c0ff5d78a3d83d7842709fe397c		831	NC_000913|frag820|327600-328000|_259_293	gttaccgttggccgggttaatggtctcgaaggtgc	35	NC_000913|frag820|327600-328000|	58	2161.26	652.764	2108.5
248	24	5	TRUE		Probe Sequence	0d0c0acae74000b6750e2f4f60d9ee24		1733	NC_000913|frag1753|700800-701200|_355_389	cgtcagtaaccagacacagtttgtcgcctttcaga	35	NC_000913|frag1753|700800-701200|	57	595.368	192.287	619
249	25	5	TRUE		Probe Sequence	b0ba5bdbb0c425536b8cd36e2492e737		1764	NC_000913|frag1784|713200-713600|_363_397	ggtcgatcaaaccttccgctttatgcaccttgata	35	NC_000913|frag1784|713200-713600|	57	564.158	187.737	597
250	26	5	TRUE		Probe Sequence	4757d907d06ee92dbabb0bacdfd37e3e		2367	NC_000913|frag2403|960800-961200|_366_400	cccatccggcatggagccaggtggacgttaaatat	35	NC_000913|frag2403|960800-961200|	52	459.308	188.431	439
251	27	5	TRUE		Probe Sequence	4baa66a0d2c289a4b0425f4dee210621		10136	NC_000913|frag10348|4138800-4139200|_267_301	gcttccacggagtgagcgatgttagcggcaatttc	35	NC_000913|frag10348|4138800-4139200|	58	854.586	276.97	831.5
252	28	5	TRUE		Probe Sequence	1e3e4338204ea100a87aaa930183cfad		6792	NC_000913|frag6912|2764400-2764800|_327_362	gtaagatgagtgggttaggcatgccagtacagcagc	36	NC_000913|frag6912|2764400-2764800|	58	2564.41	777.179	2582.5
253	29	5	TRUE		Probe Sequence	c95142d86cfc0b50e59466e877f6f24d		9398	NC_000913|frag9582|3832400-3832800|_323_357	cgtgaatagcgcaataatgatgctaatcgtggcgc	35	NC_000913|frag9582|3832400-3832800|	57	13867.7	4411	15237
254	30	5	TRUE		Probe Sequence	09f6a48a587b929f4cede6271ca7c415		4056	NC_000913|frag4124|1649200-1649600|_355_389	aatataggggcaaatccacaggtgaactacgctcc	35	NC_000913|frag4124|1649200-1649600|	57	2482.33	752.021	2635
255	31	5	TRUE		Probe Sequence	7acd5be58db89aec84d99288d610629a		626	NC_000913|frag598|238800-239200|_328_362	ccacagcaatccgaaaccactggcacgtggagaat	35	NC_000913|frag598|238800-239200|	52	6329.69	1892.53	6272
256	32	5	TRUE		Probe Sequence	dac9bb707ec1059f4d75bf9c582d5c68		4996	NC_000913|frag5073|2028800-2029200|_322_356	cattcccgaggcgttaaccgacgtggacgatgttg	35	NC_000913|frag5073|2028800-2029200|	58	753.431	249.08	737.5
257	33	5	TRUE		Probe Sequence	45c5c946eae79b0080a581c50a351772		1595	NC_000913|frag1612|644400-644800|_335_369	gagtcaggccgttagccatcacaaccagagttgcc	35	NC_000913|frag1612|644400-644800|	58	876.724	338.421	802.5
258	34	5	TRUE		Probe Sequence	5eddee406db7dcc3701adb791dcda252		4047	NC_000913|frag4113|1644800-1645200|_353_389	tctaccctatgaatggatatgcactcaaccgaatcga	37	NC_000913|frag4113|1644800-1645200|	58	6572.59	2216.21	6730
259	35	5	TRUE		Probe Sequence	9f13dbd7301398be367c4daf7b1cc541		3800	NC_000913|frag3862|1544400-1544800|_349_387	tgatttcatcataatgtaacccattgtcaccgcctaaca	39	NC_000913|frag3862|1544400-1544800|	57	1253.37	364.113	1229
260	36	5	TRUE		Probe Sequence	5d7f8f39fb730f47f3b10b1d0231971e		4731	NC_000913|frag4802|1920400-1920800|_259_293	tgttgattatctgccagcgcaataaaccagtcgcc	35	NC_000913|frag4802|1920400-1920800|	52	1157.81	335.756	1162
261	37	5	TRUE		Probe Sequence	dc248b8e64d59d75e1ffaf6e37e8387d		2259	NC_000913|frag2294|917200-917600|_269_303	gctggaaggcggtaatggcgttcagcatcacatac	35	NC_000913|frag2294|917200-917600|	58	23152.5	6077.78	24537
262	38	5	TRUE		Probe Sequence	b93176d8f79b1cd9c4bafc65aa8b3136		7375	NC_000913|frag7508|3002800-3003200|_275_310	tgtcggccctgaatgttatgcaattgaccaatgatt	36	NC_000913|frag7508|3002800-3003200|	58	12527.2	4249.51	13509
263	39	5	TRUE		Probe Sequence	b5ea481ad73170c8fdb179bd01f7ff18		6762	NC_000913|frag6882|2752400-2752800|_310_344	ctgtagggtaccagtgcggtccggctaatctgagg	35	NC_000913|frag6882|2752400-2752800|	58	2405.05	867.004	2375.5
264	40	5	TRUE		Probe Sequence	ebefdac6723349f384aca110be210e8d		8565	NC_000913|frag8719|3487200-3487600|_331_365	caccaataatgcctgatgttgatcgcacagctcgc	35	NC_000913|frag8719|3487200-3487600|	57	1728.26	469.139	1689
265	41	5	TRUE		Probe Sequence	956c9a0d1ef7a7ae674397c4798c4456		9102	NC_000913|frag9273|3708800-3709200|_351_385	tacccaccagcgatatcacctgaccaatggtaata	35	NC_000913|frag9273|3708800-3709200|	57	8352.63	1587.97	8415
266	42	5	TRUE		Probe Sequence	3f1278f4493ab6d8a38260e9a2975149		389	NC_000913|frag350|139600-140000|_295_329	agaatcgagctggcataacgttcctgttccggtgt	35	NC_000913|frag350|139600-140000|	52	3996.38	994.514	3955
267	43	5	TRUE		Probe Sequence	f4aca0e0e54a196689dfb2e3fa09f59b		11510	NC_000913|frag7961|3184000-3184400|_5_39	cgcccggccacatcattaacggattaatgataagt	35	NC_000913|frag7961|3184000-3184400|	58	1468.48	400.935	1440.5
268	44	5	TRUE		Probe Sequence	cc7e5aa8c4996c9fcbd321f79c69c4c7		7081	NC_000913|frag7204|2881200-2881600|_267_301	gaccacggacaaacccaattgacgaagcaggtata	35	NC_000913|frag7204|2881200-2881600|	58	5733.28	1090.01	5459
269	45	5	TRUE		Probe Sequence	1354bf3a2d20b01c88ae02a43193a5de		5004	NC_000913|frag5082|2032400-2032800|_283_317	cggtatgtcaacatcctacgacttcgacttcggtt	35	NC_000913|frag5082|2032400-2032800|	57	3586.72	1075.45	3460
270	46	5	TRUE		Probe Sequence	18ee89cb4a85b4e75ac7f240579aeaca		9819	NC_000913|frag10021|4008000-4008400|_251_285	atggcacgttactttctcccgaccatacgttatcc	35	NC_000913|frag10021|4008000-4008400|	57	15301.1	5045.1	16157
271	47	5	TRUE		Probe Sequence	44e5677549b54dc600562b6c6c029b1e		812	NC_000913|frag801|320000-320400|_331_365	agataatccgcattccgggagttgtgagcctttca	35	NC_000913|frag801|320000-320400|	52	6946.79	2028.72	7218
272	48	5	TRUE		Probe Sequence	48ce1169cfca0cb73987960e010a9936		5604	NC_000913|frag5697|2278400-2278800|_291_325	tggatgccacgctcaaccattttcgtcgtcataaa	35	NC_000913|frag5697|2278400-2278800|	58	1779.78	547.125	1785.5
273	49	5	TRUE		Probe Sequence	6a3d52f2fe5cbd7918056df56cf9b5c5		9652	NC_000913|frag9840|3935600-3936000|_362_400	ggtatccgtactgtactgattactttaggaagtcgtggt	39	NC_000913|frag9840|3935600-3936000|	58	22427.3	7018.32	24792
274	50	5	TRUE		Probe Sequence	e51c664aae4a74ed87eeddba50763a5c		3524	NC_000913|frag3581|1432000-1432400|_314_353	gacttatacatcggttttgtctgggttattggatatgcca	40	NC_000913|frag3581|1432000-1432400|	58	5395.91	1742.44	5585.5
275	51	5	TRUE		Probe Sequence	192b794d85e8db3bbe423ca5156f7039		3951	NC_000913|frag4015|1605600-1606000|_283_317	gccggatgtgaggtcgatatctggcgaaccaccta	35	NC_000913|frag4015|1605600-1606000|	57	1439.19	376.012	1463
276	52	5	TRUE		Probe Sequence	55e8644c290d815d2fdf26bd3a1ec74f		8806	NC_000913|frag8966|3586000-3586400|_287_321	ccgaggatctccagcgtgtccatcaccatcggtac	35	NC_000913|frag8966|3586000-3586400|	57	1048.89	312.196	1084
277	53	5	TRUE		Probe Sequence	989dad1c909af14d5b23de91cd59e4a6		10442	NC_000913|frag10677|4270400-4270800|_347_381	cgctccatattatgcagcacgccttcgaacggatg	35	NC_000913|frag10677|4270400-4270800|	52	941.5	292.137	981.5
278	54	5	TRUE		Probe Sequence	1616f8a56a9cf037b7fb858496280dc7		8558	NC_000913|frag8712|3484400-3484800|_251_285	tcaggaaattggtcagattgtcggctgttctcgtg	35	NC_000913|frag8712|3484400-3484800|	58	3438.69	1090.8	3413
279	55	5	TRUE		Probe Sequence	34b054ce3af1a67844a1224fd3046537		4602	NC_000913|frag4673|1868800-1869200|_283_317	cgtcgattactgtccggacaaccatactgcgacct	35	NC_000913|frag4673|1868800-1869200|	58	765.948	242.304	743.5
280	56	5	TRUE		Probe Sequence	263643cd99b2f93e4befd67f6769944f		11218	NC_000913|frag11472|4588400-4588800|_283_317	aacagcgcaatcggtacggttgagcaaacggtgaa	35	NC_000913|frag11472|4588400-4588800|	57	3054.56	1119.4	3021
281	1	6	TRUE		Probe Sequence	11ac4410fa18a02713ef6b8b5f94f1fc		3552	NC_000913|frag3609|1443200-1443600|_339_373	gtcgcgttgatggtaaaagcggtacggtaaacctt	35	NC_000913|frag3609|1443200-1443600|	57	4097.7	1535.16	4666
282	2	6	TRUE		Probe Sequence	1ca15383a534a6b3f5e4bbbdc9237e28		1835	NC_000913|frag1860|743600-744000|_323_357	gcaaatcgaagcgtgattctatggaagcgcagggc	35	NC_000913|frag1860|743600-744000|	58	4781.14	1950.11	5347
283	3	6	TRUE		Probe Sequence	403e39e7ddb8d84897c37640f5561086		1264	NC_000913|frag1262|504400-504800|_287_321	ttcactgatatcgaatttcgtaagcccgccgatga	35	NC_000913|frag1262|504400-504800|	58	5163.19	2031.52	5768.5
284	4	6	TRUE		Probe Sequence	47d1336cc0b10a356a559601ab8681bb		10215	NC_000913|frag10435|4173600-4174000|_333_367	tcaccgatttatccgtgtcttagagggacaatcga	35	NC_000913|frag10435|4173600-4174000|	52	454.058	175.268	434.5
285	5	6	TRUE		Probe Sequence	db3430c80c5729f8256ebebcaf0db8e0		1977	NC_000913|frag2004|801200-801600|_251_285	tctgctgattggtaaaatcggtaacaccacgctgg	35	NC_000913|frag2004|801200-801600|	56	13006.7	3181.44	13621
286	6	6	TRUE		Probe Sequence	86be580704d11ec035464227c86a73cb		7872	NC_000913|frag8012|3204400-3204800|_315_349	tatgttcttcgttaaagtcggttcccgcttcccac	35	NC_000913|frag8012|3204400-3204800|	56	21577.2	5900.94	23141.5
287	7	6	TRUE		Probe Sequence	5bef7ffa0cf9b3f73ca06bd128c3c6e2		3376	NC_000913|frag3428|1370800-1371200|_315_349	tctggcgtggtgagttcaatggtgcataacgtcac	35	NC_000913|frag3428|1370800-1371200|	58	51611	12969.8	56559.5
288	8	6	TRUE		Probe Sequence	dc53fd3d5bd95f606928845283c8b93d		647	NC_000913|frag619|247200-247600|_325_359	cgtcttatcatgcctacgagcccgcgaatatttgc	35	NC_000913|frag619|247200-247600|	58	953.138	269.664	896
289	9	6	TRUE		Probe Sequence	8eb2e3f2e9ac9ffa3012206b90ccd5fe		7621	NC_000913|frag7755|3101600-3102000|_331_365	agatattgtgcctatgtggcttcccgtgtcgtcat	35	NC_000913|frag7755|3101600-3102000|	52	2659.31	619.818	2766.5
290	10	6	TRUE		Probe Sequence	f5b448fbb50dbf4d8b3bafb33f41d0eb		11001	NC_000913|frag11251|4500000-4500400|_334_369	aaactcagttgattcggccagtaacctttcagatgt	36	NC_000913|frag11251|4500000-4500400|	56	13475.5	3931.83	13445
291	11	6	TRUE		Probe Sequence	022051bb35d18a274861995301a4c8b9		4327	NC_000913|frag4398|1758800-1759200|_315_349	aacaaatcgttatgagcaaagtggtgactgagcgg	35	NC_000913|frag4398|1758800-1759200|	56	828.911	272.997	816.5
292	12	6	TRUE		Probe Sequence	93e5823db9ada94c8f042765ab9ba26f		6634	NC_000913|frag6749|2699200-2699600|_333_367	catctccagattcatgcgggtatccagcgtctgac	35	NC_000913|frag6749|2699200-2699600|	57	523.175	197.106	492
293	13	6	TRUE		Probe Sequence	ab9aaa1d5f455dadc2d0367b209b474a		3707	NC_000913|frag3767|1506400-1506800|_284_318	tgaaaatgccgttaccgggaagcgtagtggcatcc	35	NC_000913|frag3767|1506400-1506800|	58	3840.6	1256.94	4104.5
294	14	6	TRUE		Probe Sequence	4916b7e8aa4e845a5d025851ee199ce2		509	NC_000913|frag470|187600-188000|_291_325	agaagccaaacccgaccatttcatccagcgatgtt	35	NC_000913|frag470|187600-188000|	58	1903.28	529.707	2007
295	15	6	TRUE		Probe Sequence	9bcd6823ec2d5d1a5580a98b75d7d985		8363	NC_000913|frag8510|3403600-3404000|_355_389	ttattgccaaccgcggcgagattgcattgcgtatt	35	NC_000913|frag8510|3403600-3404000|	52	1052.63	323.104	1095
296	16	6	TRUE		Probe Sequence	68a2d78883197185e694d00cc487517d		3792	NC_000913|frag3854|1541200-1541600|_283_317	ggtacgccattgacgccgagaaaggcaaatacagg	35	NC_000913|frag3854|1541200-1541600|	56	3032.64	863.267	3164
297	17	6	TRUE		Probe Sequence	2fe6952f508003e9a20b1d971d1f7cd0		9302	NC_000913|frag9482|3792400-3792800|_305_340	cttcaatctcggtactggtcgtgcggaatccttcca	36	NC_000913|frag9482|3792400-3792800|	56	1619.12	402.472	1551
298	18	6	TRUE		Probe Sequence	e5a0d242aa739ae21054893fafed240c		11095	NC_000913|frag11348|4538800-4539200|_251_285	agcaaataccgggcctcatgcagcacgtaattatt	35	NC_000913|frag11348|4538800-4539200|	58	6941.43	1329.22	7015.5
299	19	6	TRUE		Probe Sequence	25ca5f9c62aba26e694eccf214a501cb		7140	NC_000913|frag7264|2905200-2905600|_267_301	atatcaacgttgttgtcagcgtgctcaccaccgtt	35	NC_000913|frag7264|2905200-2905600|	58	338.948	158.563	329.5
300	20	6	TRUE		Probe Sequence	1252df69e81510abc6ea4efcbe9ac267		5322	NC_000913|frag5411|2164000-2164400|_334_368	gtacacaagtacgagccgattccggtgcaaaatgt	35	NC_000913|frag5411|2164000-2164400|	52	762.673	239.783	759
301	21	6	TRUE		Probe Sequence	ea0bf4d6fd9d2d7ef98cf3e67bbab494		4537	NC_000913|frag4608|1842800-1843200|_351_385	gcaccggcgtacgtttggcttgatcaataagctga	35	NC_000913|frag4608|1842800-1843200|	56	1424.54	358.135	1435.5
302	22	6	TRUE		Probe Sequence	f80e9d4b0e7ccc95d1f0d71a0daf2bf9		5361	NC_000913|frag5452|2180400-2180800|_347_381	cgccgctaaaatacgctcgttcagttgggcaatca	35	NC_000913|frag5452|2180400-2180800|	56	2283.45	661.203	2219
303	23	6	TRUE		Probe Sequence	b62eb9e5b35ffa8f43ce1bfb580abe6c		7155	NC_000913|frag7279|2911200-2911600|_357_391	ccaggtttcggctaagcactcacacgacttctggc	35	NC_000913|frag7279|2911200-2911600|	57	1954	532.813	1935
304	24	6	TRUE		Probe Sequence	c957804a2e02d512361c24ba6ecf4ed5		2300	NC_000913|frag2335|933600-934000|_363_397	aacgtgaacaacttgcggcctggtatcaaccgatt	35	NC_000913|frag2335|933600-934000|	58	713.69	249.068	686.5
305	25	6	TRUE		Probe Sequence	ca0fad9c8f46c7c650cc99b97450e9bb		3222	NC_000913|frag3272|1308400-1308800|_297_331	attcagcaataacggttgagccagtaaatcccgca	35	NC_000913|frag3272|1308400-1308800|	58	5450.12	1376.34	5535
306	26	6	TRUE		Probe Sequence	eaf51c41aacdd53e3e6cd4c2d3eb5000		3016	NC_000913|frag3064|1225200-1225600|_351_389	gcatctccagacctgtttaaatatccagtattgaggcaa	39	NC_000913|frag3064|1225200-1225600|	52	4596.1	1143.37	4762.5
307	27	6	TRUE		Probe Sequence	cfb417dc8f09a9a65c6c681d6671932a		6119	NC_000913|frag6226|2490000-2490400|_281_315	atcaaactgagtcaaataggccaccgcttcatgtt	35	NC_000913|frag6226|2490000-2490400|	56	25814.9	6999.87	27639.5
308	28	6	TRUE		Probe Sequence	23dc5e7d6e66f53ff702ab58a2cae246		5127	NC_000913|frag5210|2083600-2084000|_347_382	ctgcgagatgaccgacaggttaacgaaagtgaacgc	36	NC_000913|frag5210|2083600-2084000|	56	1706.66	516.517	1706
309	29	6	TRUE		Probe Sequence	3d1a5b5b9ec00f7a4c0346fcfd8d50ed		5920	NC_000913|frag6022|2408400-2408800|_291_325	cccggtcagtcgatattcacggataagatcgcgaa	35	NC_000913|frag6022|2408400-2408800|	58	4483.22	1148.82	4419
310	30	6	TRUE		Probe Sequence	1acd999e10df540eef77f60c27ecc23e		2028	NC_000913|frag2060|823600-824000|_299_333	ggcagattatgttgcatttactggtagtggcgctg	35	NC_000913|frag2060|823600-824000|	58	2627.28	799.258	2807.5
311	31	6	TRUE		Probe Sequence	3c8313ebde1efd9d593f6770f7e06896		8481	NC_000913|frag8633|3452800-3453200|_251_285	gagatattgcgcgttggagatcatcaagtatgcgg	35	NC_000913|frag8633|3452800-3453200|	52	12939.9	4325.25	13754
312	32	6	TRUE		Probe Sequence	816a735c17bc7606660f1d3b7c9d518c		4647	NC_000913|frag4718|1886800-1887200|_347_381	taaatcttccggcaccagttcgggtttgacgtact	35	NC_000913|frag4718|1886800-1887200|	56	1314.75	364.998	1340.5
313	33	6	TRUE		Probe Sequence	3aef996c28c6913366307a0bbe893e6a		1426	NC_000913|frag1439|575200-575600|_251_285	tagcagagaaaccgaagccatcaccgttaccttca	35	NC_000913|frag1439|575200-575600|	56	5142.66	1339.76	5095
314	34	6	TRUE		Probe Sequence	22176890c24887dd474526032df22fae		6699	NC_000913|frag6817|2726400-2726800|_330_365	tcgcctttccctcacggtactggttcactatcggtc	36	NC_000913|frag6817|2726400-2726800|	57	1146.88	370.039	1155
315	35	6	TRUE		Probe Sequence	c5190bf1949e61debb3ecd957a50dee9		2731	NC_000913|frag2776|1110000-1110400|_283_317	acagttaattaaagacgacgaagggcgcgatcagc	35	NC_000913|frag2776|1110000-1110400|	58	500.397	186.927	504.5
316	36	6	TRUE		Probe Sequence	cae3704997e64daee616420c2290accf		1788	NC_000913|frag1808|722800-723200|_365_399	gtgacgccgctgaccacatcattcagactttccag	35	NC_000913|frag1808|722800-723200|	52	21123.1	4452.36	21703
317	37	6	TRUE		Probe Sequence	d7a43d8ba487632c6b7056a1752f0eb7		10738	NC_000913|frag10984|4393200-4393600|_366_400	cgctacagcgtattgttaacccggaagtgactgat	35	NC_000913|frag10984|4393200-4393600|	56	621.696	203.834	605.5
318	38	6	TRUE		Probe Sequence	dd33b82b746b204c486676af4d3cb2b9		1602	NC_000913|frag1619|647200-647600|_307_341	tgatgcaggtcagtacgttatccaccagagtcgga	35	NC_000913|frag1619|647200-647600|	56	3326.79	958.069	3331.5
319	39	6	TRUE		Probe Sequence	9c2deb200901a3a6de2b256db6657cdb		2597	NC_000913|frag2636|1054000-1054400|_351_385	cgcgccagaggatcagaatcagtgcgcaaagtgaa	35	NC_000913|frag2636|1054000-1054400|	57	1007.3	305.437	1011
320	40	6	TRUE		Probe Sequence	d85709d26856afe8ed8d23b3fc83ea7d		4570	NC_000913|frag4641|1856000-1856400|_299_333	cttgcaacgtcatcaaaccaatacaacctgctccc	35	NC_000913|frag4641|1856000-1856400|	58	2272.07	775.724	2160
321	41	6	TRUE		Probe Sequence	f828398241764cdf7572b50ce7074683		4109	NC_000913|frag4178|1670800-1671200|_307_341	tagcaacgatttccagcacgattgccaatgccagc	35	NC_000913|frag4178|1670800-1671200|	58	2338.97	548.704	2294
322	42	6	TRUE		Probe Sequence	15a04ce00965ed8daeb2ca875a7b23db		11071	NC_000913|frag11323|4528800-4529200|_251_285	agccaccagataaacggcgatatcaagctccatag	35	NC_000913|frag11323|4528800-4529200|	52	6911.73	1556.23	6951
323	43	6	TRUE		Probe Sequence	9c54b672daaf60b3046f215028ef585d		11619	NC_000913|frag11347|4538400-4538800|_110_149	aatcgctagggacctaagaattagcatgataatagccact	40	NC_000913|frag11347|4538400-4538800|	56	10306.4	2872.36	10875.5
324	44	6	TRUE		Probe Sequence	88114c9da5eb11908794268c392c64d5		492	NC_000913|frag453|180800-181200|_251_285	cgtagaaggtagcacaaccgttaatacgccgcgta	35	NC_000913|frag453|180800-181200|	56	1340	452.781	1354
325	45	6	TRUE		Probe Sequence	7b43cc99d724f9f84add63a98633e1a0		10002	NC_000913|frag10213|4084800-4085200|_251_285	tattatagtcgccatcatgtccctcggtctgacgg	35	NC_000913|frag10213|4084800-4085200|	58	17269.2	6315.22	18903
326	46	6	TRUE		Probe Sequence	4d4c92e9a3697e40facb10d5f13a34ad		4087	NC_000913|frag4155|1661600-1662000|_271_305	cttctggtctgagtaacgagattgctgccggttcc	35	NC_000913|frag4155|1661600-1662000|	58	1452.12	466.123	1487.5
327	47	6	TRUE		Probe Sequence	618f69ef0442fa1959da639e04db688a		1029	NC_000913|frag1026|410000-410400|_326_360	ttatcaggcctacaaaaggtgccagaaccgtaggc	35	NC_000913|frag1026|410000-410400|	52	4040.33	1283.99	4436.5
328	48	6	TRUE		Probe Sequence	eaef68809c30d90cb05692c9faeb0269		5800	NC_000913|frag5898|2358800-2359200|_283_319	ggcactgagcatttgatcgtggatcagtttgatatca	37	NC_000913|frag5898|2358800-2359200|	56	1931.45	637.71	1974.5
329	49	6	TRUE		Probe Sequence	7ed6f9ad8f772cbdef3a7dc2fe096e41		7219	NC_000913|frag7344|2937200-2937600|_291_325	cattcgtcgcgatctcaatgaattacagacgcagg	35	NC_000913|frag7344|2937200-2937600|	56	1666.61	590.948	1716.5
330	50	6	TRUE		Probe Sequence	bf1e2d5b2014b95ee423f79df5aaccea		8396	NC_000913|frag8543|3416800-3417200|_365_399	ggttttgtgcaatgcgggatcagtgatggattacc	35	NC_000913|frag8543|3416800-3417200|	57	27440.7	7740.2	29052
331	51	6	TRUE		Probe Sequence	7f428ce36d623e1f505fe5fa1dfc5bcd		10775	NC_000913|frag11021|4408000-4408400|_295_330	cccgccaaatgattatcgaaacctttatttgtccgg	36	NC_000913|frag11021|4408000-4408400|	58	3350.1	1175.28	3550
332	52	6	TRUE		Probe Sequence	82a9bb2623e0aef727c975cf94a63fd9		2739	NC_000913|frag2784|1113200-1113600|_311_345	acgacgacgtagactgttccatgaatagactgcgt	35	NC_000913|frag2784|1113200-1113600|	58	630.448	271.432	585
333	53	6	TRUE		Probe Sequence	89b271cf298bf24983f4b1035852b374		6561	NC_000913|frag6676|2670000-2670400|_331_365	cacgagagttagtgttaaccaacggcgaaagctgg	35	NC_000913|frag6676|2670000-2670400|	52	1487.21	492.035	1558
334	54	6	TRUE		Probe Sequence	1117c4577c5a84bcfc0d1ad6e49c50f3		7992	NC_000913|frag8134|3253200-3253600|_251_286	gactgctcaacatcatgcgccacaatcccttcattg	36	NC_000913|frag8134|3253200-3253600|	56	945.875	414.442	912.5
335	55	6	TRUE		Probe Sequence	72b1efd28f60c0f9db09391ed1720c6d		8482	NC_000913|frag8635|3453600-3454000|_272_307	agcgcttaatggcattgtactcacatcgaatgatga	36	NC_000913|frag8635|3453600-3454000|	56	4667.02	2111.97	5157
336	56	6	TRUE		Probe Sequence	908da8d15c783b3d0277107c1a8db96f		6381	NC_000913|frag6494|2597200-2597600|_291_325	cgataccactgtcattgaagcgctgcgtcaggcta	35	NC_000913|frag6494|2597200-2597600|	58	366.379	150.902	362.5
337	1	7	TRUE		Probe Sequence	d90fa55a7454a31343dffa8f713764fa		5273	NC_000913|frag5362|2144400-2144800|_333_367	gccagccttccgtataccagatatgcaacagcgca	35	NC_000913|frag5362|2144400-2144800|	57	1198.56	375.775	1201
338	2	7	TRUE		Probe Sequence	70423c52758b63d947bf3e2f59e81e64		5556	NC_000913|frag5648|2258800-2259200|_363_397	cgcagtgtaaggtttcgcatggcctttggcttcac	35	NC_000913|frag5648|2258800-2259200|	58	1708.62	546.36	1747.5
339	3	7	TRUE		Probe Sequence	51a0d0ad70f1244cb7b8d61e06981b88		5713	NC_000913|frag5810|2323600-2324000|_347_381	ctacggcgagcaatggatgaacatggcacaaccat	35	NC_000913|frag5810|2323600-2324000|	58	1251.76	377.122	1242
340	4	7	TRUE		Probe Sequence	f56bb08984e2872af9287e2417acb6e8		5902	NC_000913|frag6003|2400800-2401200|_323_357	ggtggtaaccgatgtctggtacgcagtcgacaatc	35	NC_000913|frag6003|2400800-2401200|	52	1019.83	264.31	1017
341	5	7	TRUE		Probe Sequence	0be7505c78a1abf73d2bad3b20650571		11168	NC_000913|frag11422|4568400-4568800|_283_317	cactcgcccgtcgatatcccaggaatgaatggtcc	35	NC_000913|frag11422|4568400-4568800|	56	11479.6	2854.9	10986
342	6	7	TRUE		Probe Sequence	203f74a5ba9c3a703f7ae51ee1c52eb0		781	NC_000913|frag768|306800-307200|_310_344	cacggttgtcggcatcgctacgtcgcaattgattg	35	NC_000913|frag768|306800-307200|	56	3434.55	871.506	3355.5
343	7	7	TRUE		Probe Sequence	0939d5de9ad098a89d4056f0904e7cee		5473	NC_000913|frag5565|2225600-2226000|_343_377	ggcaacgcgaccggtttaagcttcaatgactttgt	35	NC_000913|frag5565|2225600-2226000|	58	1900.79	480.154	1901.5
344	8	7	TRUE		Probe Sequence	0d09c99b50dec8481bfd58be76e52baf		8761	NC_000913|frag8918|3566800-3567200|_347_381	tacgacggatcccggagttgatgcagttagacagc	35	NC_000913|frag8918|3566800-3567200|	58	3851.76	948.205	3846
345	9	7	TRUE		Probe Sequence	a1e118adf4f576f64bc9ab8937ef7b79		8039	NC_000913|frag8181|3272000-3272400|_299_333	ccgcagacatacgtgggtgatctgtcgggttatga	35	NC_000913|frag8181|3272000-3272400|	52	4642.17	895.514	4598
346	10	7	TRUE		Probe Sequence	4ee95492c921df1e26bef0c56a50c17c		694	NC_000913|frag667|266400-266800|_305_339	caacagcaacgactgcatggcatcccgtttctcct	35	NC_000913|frag667|266400-266800|	56	2670.21	672.293	2646
347	11	7	TRUE		Probe Sequence	7b994b04a7fde82a0a5f24b5991cfcfe		2548	NC_000913|frag2585|1033600-1034000|_315_349	gcaatctcgccactgcttccacggaaaaatgggaa	35	NC_000913|frag2585|1033600-1034000|	56	892.179	295.488	844.5
348	12	7	TRUE		Probe Sequence	5047fc4c3bda1074ae09df9885d94a0d		4675	NC_000913|frag4746|1898000-1898400|_307_341	catcagtaatgatttccggcgtttcgtcagcgtcc	35	NC_000913|frag4746|1898000-1898400|	57	1119.79	388.06	1075
349	13	7	TRUE		Probe Sequence	e9df2b3a2f2ca09abc9c234ebf06bd88		2558	NC_000913|frag2595|1037600-1038000|_335_369	tggctgttaatgcaggaaatatcgcaaggcaatcg	35	NC_000913|frag2595|1037600-1038000|	58	4678.93	1062.04	4826
350	14	7	TRUE		Probe Sequence	af1aaded5751c3865e0c9625f8546481		11064	NC_000913|frag11316|4526000-4526400|_321_355	tctttgacccgttttaacagcgcgctgtcggtacg	35	NC_000913|frag11316|4526000-4526400|	58	8841.79	2430.91	8833
351	15	7	TRUE		Probe Sequence	159b4cd2306b0dad69ef90de40f3d2e7		4017	NC_000913|frag4082|1632400-1632800|_360_394	aatatctggcggtgcaatatcggtactgtttgctg	35	NC_000913|frag4082|1632400-1632800|	52	42446.1	11159.9	45596
352	16	7	TRUE		Probe Sequence	d25ebb686ecf016a9056db1187d9675a		4440	NC_000913|frag4511|1804000-1804400|_339_373	tcttcactttccgctgattcggtgccagactgaaa	35	NC_000913|frag4511|1804000-1804400|	56	3200.89	805.699	3167
353	17	7	TRUE		Probe Sequence	9a02932a162742de9ad6c40c36b8a614		1074	NC_000913|frag1071|428000-428400|_323_357	gccaacttgatcttaatcgtcggcattatgtcgct	35	NC_000913|frag1071|428000-428400|	56	352.679	170.539	313.5
354	18	7	TRUE		Probe Sequence	319d912466fdbee69acfd6ff659ca681		3768	NC_000913|frag3830|1531600-1532000|_331_365	cgaaattaacgggattggcgatttgcgaacgtgat	35	NC_000913|frag3830|1531600-1532000|	58	15293.6	4274.69	16365.5
355	19	7	TRUE		Probe Sequence	cfc88dde71ab83d153a3ff240099e644		5017	NC_000913|frag5095|2037600-2038000|_267_301	accattgaccctcgatcatgatgacttaacccgtc	35	NC_000913|frag5095|2037600-2038000|	58	1364.59	359.479	1417.5
356	20	7	TRUE		Probe Sequence	4d2ec1c2f9fa19be56702189fd0e8824		9105	NC_000913|frag9276|3710000-3710400|_355_389	attgagcaacatatcagcgcctacggtgacatcca	35	NC_000913|frag9276|3710000-3710400|	52	18970.8	4572.83	19296
357	21	7	TRUE		Probe Sequence	70b14978f5f9f59f6746ea9a69698dc3		10241	NC_000913|frag10461|4184000-4184400|_311_345	tcgtgcgatcaccggttctaacaagcgtcctctga	35	NC_000913|frag10461|4184000-4184400|	56	917.893	267.133	924.5
358	22	7	TRUE		Probe Sequence	44a4b3533582e558da4f94aa48d0ba9f		2342	NC_000913|frag2378|950800-951200|_251_285	tcatctacacgcggatcattgttaccaaactgcgg	35	NC_000913|frag2378|950800-951200|	56	428.929	182.854	395
359	23	7	TRUE		Probe Sequence	ff0fcfb934b5f3734b0baeba0b09e58a		2893	NC_000913|frag2939|1175200-1175600|_355_389	gcaaggcttaactccgcgacaaatcatgatggtct	35	NC_000913|frag2939|1175200-1175600|	57	880.351	228.898	899
360	24	7	TRUE		Probe Sequence	4aa6f79a1bd8ffa405568195e2229b5d		10762	NC_000913|frag11008|4402800-4403200|_315_349	cctgcttatgaagataaagtagcacgtcgcggtct	35	NC_000913|frag11008|4402800-4403200|	58	256.31	113.094	245.5
361	25	7	TRUE		Probe Sequence	9e3355025d22942b15860f527cc191cd		3390	NC_000913|frag3442|1376400-1376800|_343_377	ggcagaaacgtcgtatcacggtaaatggcggcgaa	35	NC_000913|frag3442|1376400-1376800|	58	1832.47	445.014	1794.5
362	26	7	TRUE		Probe Sequence	c8f61f0ebaff4dacd06fefa46cd63640		10535	NC_000913|frag10772|4308400-4308800|_355_389	cccgataccgagttgtgccgctaatttatgatcca	35	NC_000913|frag10772|4308400-4308800|	52	11346.4	1841.58	11193
363	27	7	TRUE		Probe Sequence	ae3e271e2d2075f4768bdc495d52518d		5112	NC_000913|frag5195|2077600-2078000|_365_400	aatcagtccacgcattttcacggcatcggtcaggag	36	NC_000913|frag5195|2077600-2078000|	56	1297.02	398.257	1278.5
364	28	7	TRUE		Probe Sequence	5559ab154a5248627ece788c2bc58535		7488	NC_000913|frag7621|3048000-3048400|_287_321	cgatgccgaaaggttcagcgtgttgggtaatccag	35	NC_000913|frag7621|3048000-3048400|	56	6871.11	1566.34	6984.5
365	29	7	TRUE		Probe Sequence	639e289412c0d781810f19435fd8b43e		1596	NC_000913|frag1613|644800-645200|_315_349	tggataccggcaattttgctgacgaactccagacc	35	NC_000913|frag1613|644800-645200|	58	2624.45	813.871	2716
366	30	7	TRUE		Probe Sequence	2e7ddfa924c27ab8e0d12bc674aab9dc		1290	NC_000913|frag1289|515200-515600|_331_365	ttttgacgaagaatatcgccgagctatctggtggt	35	NC_000913|frag1289|515200-515600|	58	2541.76	898.667	2662
367	31	7	TRUE		Probe Sequence	d658e2937f7b3f204f8923d9a9f922b8		2364	NC_000913|frag2400|959600-960000|_251_285	tgatgaatgacaacgaaattgaaggcgttctgggc	35	NC_000913|frag2400|959600-960000|	52	1281.85	386.628	1225
368	32	7	TRUE		Probe Sequence	2fd51a71307052483e799797e506340a		1786	NC_000913|frag1806|722000-722400|_259_294	tcgaaactcactacattaatgacggtggcaaccact	36	NC_000913|frag1806|722000-722400|	56	3116.36	1098.59	3057
369	33	7	TRUE		Probe Sequence	f5c36779bd3fa63a9f69b00941aae5da		8164	NC_000913|frag8306|3322000-3322400|_267_301	tcgattttcgtgacatacccaccaacagcggcagg	35	NC_000913|frag8306|3322000-3322400|	56	524.625	183.935	556.5
370	34	7	TRUE		Probe Sequence	dc07056f4462570f191bcee03d1b41bd		8107	NC_000913|frag8249|3299200-3299600|_363_397	cggcgcagatgctgtttatatcgggctaaaagatg	35	NC_000913|frag8249|3299200-3299600|	57	3267.49	914.242	3395
371	35	7	TRUE		Probe Sequence	9ca0b8c01830833a48ccc9cd66db9c0c		5596	NC_000913|frag5689|2275200-2275600|_339_373	agccgtgatgcatgaagtgggattagatcctgaaa	35	NC_000913|frag5689|2275200-2275600|	58	2182.66	520.271	2134
372	36	7	TRUE		Probe Sequence	56056363363c86a4ca8c7fbc54531534		8521	NC_000913|frag8674|3469200-3469600|_251_285	gagcaacgttactcggcgcttcatcatacttcagg	35	NC_000913|frag8674|3469200-3469600|	52	458.308	178.389	477
373	37	7	TRUE		Probe Sequence	2b7a35adc13274be3ffb26c3adff3f3f		7991	NC_000913|frag8133|3252800-3253200|_347_382	gctatgaagagatgttgagcgagctggaagctatcg	36	NC_000913|frag8133|3252800-3253200|	56	2442.27	668.686	2514.5
374	38	7	TRUE		Probe Sequence	13d7c56eac298b0037c5589a575726be		11369	NC_000913|frag746|298000-298400|_139_173	aaatcacctcctgttttgggatatccgcatgaacc	35	NC_000913|frag746|298000-298400|	56	6911.8	2545.62	7519
375	39	7	TRUE		Probe Sequence	ca7d3613e4dd39aba9e6ac3795995172		9446	NC_000913|frag9632|3852400-3852800|_323_357	catggtttgccggacgtcccaataaacgcttctcc	35	NC_000913|frag9632|3852400-3852800|	57	11895.6	4790.76	12763
376	40	7	TRUE		Probe Sequence	2defbe523befef66a025c95ef7065787		4924	NC_000913|frag5000|1999600-2000000|_363_397	cacgttgctgacaaattgcgctttatgttgccgga	35	NC_000913|frag5000|1999600-2000000|	58	2159.38	791.565	2220.5
377	41	7	TRUE		Probe Sequence	59c5a8485b8882c641da3607d2387923		11188	NC_000913|frag11442|4576400-4576800|_263_297	tggaactgaaccatattgacgcgttgcggagcctt	35	NC_000913|frag11442|4576400-4576800|	58	12544.2	4336.47	13810
378	42	7	TRUE		Probe Sequence	355c1a67de9db1854f32580bfa8a4b6d		2660	NC_000913|frag2700|1079600-1080000|_263_297	cagttcggctggctgggactgtacgaaattattcc	35	NC_000913|frag2700|1079600-1080000|	52	12030.7	2746.77	12780.5
379	43	7	TRUE		Probe Sequence	c3a587f24fbf29fd63c8fa856768d28f		7639	NC_000913|frag7773|3108800-3109200|_347_381	atgttatttcctccgcaacgttacgccgccggaaa	35	NC_000913|frag7773|3108800-3109200|	56	16789.7	6803.51	19086.5
380	44	7	TRUE		Probe Sequence	0f88afb58db902a33f61b94a71cf6c3a		513	NC_000913|frag474|189200-189600|_347_381	tgtaagtgccgtcaatggtatcacacccgggcaaa	35	NC_000913|frag474|189200-189600|	56	6493.32	2664.68	6866.5
381	45	7	TRUE		Probe Sequence	cc5a246e89e3e915a9edbfaad6609911		10922	NC_000913|frag11169|4467200-4467600|_315_349	aacgcattgtgaccttactgaagcgcgaagggcat	35	NC_000913|frag11169|4467200-4467600|	58	5870.71	2278.77	6320.5
382	46	7	TRUE		Probe Sequence	4d93c3806900f755af2f2b9ccbf60861		1740	NC_000913|frag1760|703600-704000|_358_392	gctttctgttgctgttactgcgttcctgaccggtg	35	NC_000913|frag1760|703600-704000|	58	3932.95	1578.25	4280
383	47	7	TRUE		Probe Sequence	c6a3497397f8dbc985c6419eb80e78af		2824	NC_000913|frag2870|1147600-1148000|_323_357	tgccagcgaactcgcagtttgcaagtgacggtata	35	NC_000913|frag2870|1147600-1148000|	52	617.058	270.234	609
384	48	7	TRUE		Probe Sequence	5012f6b62ec7afdb1a6a66e52d28b3c1		5404	NC_000913|frag5496|2198000-2198400|_291_325	aggaaagagcatggacaaggaattaccgtggctgg	35	NC_000913|frag5496|2198000-2198400|	56	2033.39	847.539	2190.5
385	49	7	TRUE		Probe Sequence	ca11199dbc8d35269bc0d932e8df6aac		5975	NC_000913|frag6077|2430400-2430800|_331_365	cactttgtaccctgccgccatcagaatcgactcca	35	NC_000913|frag6077|2430400-2430800|	56	1059.73	411.46	1089
386	50	7	TRUE		Probe Sequence	a115c3e16f88cf000a4cae1b39242b68		2416	NC_000913|frag2452|980400-980800|_363_397	caaatattccggtcaaaggcactcgctggctatat	35	NC_000913|frag2452|980400-980800|	57	722.158	318.434	665
387	51	7	TRUE		Probe Sequence	3760f119e3878371f007b7953aa25fac		2696	NC_000913|frag2738|1094800-1095200|_335_374	ggacttattctgataggcttttattggaagaatgcagggt	40	NC_000913|frag2738|1094800-1095200|	58	4407.52	2004.97	5093
388	52	7	TRUE		Probe Sequence	bcb2ad573088459df3debd252c21c1dc		5573	NC_000913|frag5666|2266000-2266400|_303_337	caataaatccgaccgtacgacgcccgaaagtgagc	35	NC_000913|frag5666|2266000-2266400|	58	1012.78	361.534	987
389	53	7	TRUE		Probe Sequence	b8cdf209ccec3012a07d58bbf6b5d7cb		7635	NC_000913|frag7769|3107200-3107600|_363_397	acaggaactcttgtggtcatcggcccttttatcaa	35	NC_000913|frag7769|3107200-3107600|	52	4930.94	2089.9	5011
390	54	7	TRUE		Probe Sequence	7127b0c52bc979dcb10f5c862f5e7ec9		10067	NC_000913|frag10278|4110800-4111200|_318_352	tatgaccaaactgaaagagcttgccgccgctacat	35	NC_000913|frag10278|4110800-4111200|	56	44856.1	23297.7	54729
391	55	7	TRUE		Probe Sequence	6dd19fc54303f902eb7c5f22e0240fc3		6580	NC_000913|frag6695|2677600-2678000|_293_327	gtaaacaacgcgtcgcttcagtttcatcgccctgc	35	NC_000913|frag6695|2677600-2678000|	56	1629.55	799.898	1824
392	56	7	TRUE		Probe Sequence	34c9f9792296a315580d52ef11965041		1000	NC_000913|frag997|398400-398800|_343_377	cgaaaatgttgtctacaccacagacggttgttgca	35	NC_000913|frag997|398400-398800|	58	1155.29	621.549	1158
393	1	8	TRUE		Probe Sequence	42e3327cc43849b268f50d9ed44d2e8c		4354	NC_000913|frag4425|1769600-1770000|_299_333	cgtaataccgttcgcccaacaacattactgatgct	35	NC_000913|frag4425|1769600-1770000|	53	2602.11	816.773	2631
394	2	8	TRUE		Probe Sequence	95b8d2e59dc895c3387c903e8b42c8f8		8882	NC_000913|frag9042|3616400-3616800|_283_317	tataacaaccgttccgaagctatccgcgacattct	35	NC_000913|frag9042|3616400-3616800|	52	4258.94	1314.55	4635
395	3	8	TRUE		Probe Sequence	a4eadcbbaa1a5a1fbc52a5f75be34433		5646	NC_000913|frag5742|2296400-2296800|_337_371	tcatgatttcgctcccgaactccatcgtgtagtta	35	NC_000913|frag5742|2296400-2296800|	52	749.731	260.048	742.5
396	4	8	TRUE		Probe Sequence	607823b25ecebecd913195cee661cecd		8728	NC_000913|frag8884|3553200-3553600|_335_369	tcgcccatttcgatgagaatttcgttgaacgtctg	35	NC_000913|frag8884|3553200-3553600|	46	8588.04	2054.82	9044.5
397	5	8	TRUE		Probe Sequence	702a261b457a4582cf9cd262c7935eb6		3308	NC_000913|frag3359|1343200-1343600|_259_293	cacttcgccacgccaggtgattttcggttgatagt	35	NC_000913|frag3359|1343200-1343600|	52	3675.25	715.878	3667
398	6	8	TRUE		Probe Sequence	cf52aaf335fef75ea2182ce17f1d44e4		6310	NC_000913|frag6421|2568000-2568400|_347_381	cgtcgtgcgccatctgttactccttaaacaatgcg	35	NC_000913|frag6421|2568000-2568400|	52	1708.27	413.49	1707.5
399	7	8	TRUE		Probe Sequence	b725dae65a466441e0b02d223c70e08d		635	NC_000913|frag607|242400-242800|_259_293	atgttgcaacagttcgcccgggcctaatgagtttg	35	NC_000913|frag607|242400-242800|	52	348.731	174.053	317.5
400	8	8	TRUE		Probe Sequence	c47dec79e2ff073ec5383fb49e78ef44		3011	NC_000913|frag3059|1223200-1223600|_311_346	ctcttctgcttccggtaaggtcacgttcagctcaag	36	NC_000913|frag3059|1223200-1223600|	52	658.962	244.735	633
401	9	8	TRUE		Probe Sequence	c8cdb0ef27a92be4a019dc8e85cfe71b		8009	NC_000913|frag8151|3260000-3260400|_366_400	tttccagtccgtacctttaaagccaagccatgcgt	35	NC_000913|frag8151|3260000-3260400|	46	33413	5864.55	34326.5
402	10	8	TRUE		Probe Sequence	c62439bab37768a4223bb24b3118cc76		9261	NC_000913|frag9441|3776000-3776400|_347_381	tgacagctaccgtaacactgtggagtatcccgccg	35	NC_000913|frag9441|3776000-3776400|	52	2338.85	633.818	2346.5
403	11	8	TRUE		Probe Sequence	d94ea914068d0c3cb33d9df7e37e3f3f		1138	NC_000913|frag1135|453600-454000|_283_317	ctttagcggaggaactctctactaccgttcatgcg	35	NC_000913|frag1135|453600-454000|	52	13177.8	3343.43	13257
404	12	8	TRUE		Probe Sequence	4dadf28685f5da9c46d0d2cde3f6e403		9082	NC_000913|frag9253|3700800-3701200|_293_327	aattctggcagcgcacgcagcaatgcctgagtata	35	NC_000913|frag9253|3700800-3701200|	53	5632.83	1283.34	5686
405	13	8	TRUE		Probe Sequence	9f98fcf8b94ae4f95da4619f2773fc4a		7653	NC_000913|frag7787|3114400-3114800|_363_397	agcgcaccatctacggcaggataacgttcatagac	35	NC_000913|frag7787|3114400-3114800|	52	2417.67	565.097	2463.5
406	14	8	TRUE		Probe Sequence	fdccd03c8759b3d0574f44a38891f379		9193	NC_000913|frag9366|3746000-3746400|_259_293	aaccgaatgcgcgaacgttttactgatgttcacac	35	NC_000913|frag9366|3746000-3746400|	52	3725.02	1228.29	3680
407	15	8	TRUE		Probe Sequence	f32c57a0c64f8bc58bd2cd269b5f9c2a		10334	NC_000913|frag10566|4226000-4226400|_289_323	cgatgttcgccattatcagctactccagccttgct	35	NC_000913|frag10566|4226000-4226400|	46	1530.72	478.095	1503
408	16	8	TRUE		Probe Sequence	230bbd39f3973dd460db27ac1692e94f		3097	NC_000913|frag3145|1257600-1258000|_293_327	ttgaaataagggttgtaattgtgatcacgcccgca	35	NC_000913|frag3145|1257600-1258000|	52	5753.6	1324.12	5955.5
409	17	8	TRUE		Probe Sequence	ccfc6d4bb427af875c62dd5c06f828ed		6787	NC_000913|frag6907|2762400-2762800|_275_309	cacttcccatgtagccgcatcgatccaatctgaaa	35	NC_000913|frag6907|2762400-2762800|	52	2516.06	595.463	2571.5
410	18	8	TRUE		Probe Sequence	2e8494eeba0eddf4a9186991003811fc		5267	NC_000913|frag5356|2142000-2142400|_267_301	aaccaacaaagcgctctgccagtttctcgggtaca	35	NC_000913|frag5356|2142000-2142400|	52	841.731	344.64	835
411	19	8	TRUE		Probe Sequence	8b82d7bc0ce662a5784e84b8c20da8a4		3537	NC_000913|frag3594|1437200-1437600|_259_293	ctgtgcgtaccacggcgtggaattaccgataatct	35	NC_000913|frag3594|1437200-1437600|	52	556.192	208.101	493.5
412	20	8	TRUE		Probe Sequence	31faf97077bbcdef1c72898dc3e97d4f		3822	NC_000913|frag3884|1553200-1553600|_291_325	ttgaatccctgatactggatccatgctcgttccgc	35	NC_000913|frag3884|1553200-1553600|	46	2114	433.926	2106.5
413	21	8	TRUE		Probe Sequence	68a2d78883197185e694d00cc487517d		3792	NC_000913|frag3854|1541200-1541600|_283_317	ggtacgccattgacgccgagaaaggcaaatacagg	35	NC_000913|frag3854|1541200-1541600|	52	3160.96	701.094	3233.5
414	22	8	TRUE		Probe Sequence	0202f51113b0dc35a3bbd5a3d905d641		10238	NC_000913|frag10458|4182800-4183200|_331_365	ggaaatgctcaccgttaagtctgatgacgtgaacg	35	NC_000913|frag10458|4182800-4183200|	52	1140.29	348.783	1121.5
415	23	8	TRUE		Probe Sequence	9ed2707b05a006a0a6fd38ab369e0426		1399	NC_000913|frag1407|562400-562800|_280_317	acacagcggatattgataagacggtagatttaggcaga	38	NC_000913|frag1407|562400-562800|	53	11333.9	3808.32	11464
416	24	8	TRUE		Probe Sequence	fb26ea04745b6c161e0abe1b431c7769		10955	NC_000913|frag11203|4480800-4481200|_283_317	gaatacgacggttaaccagcggcagaatgacatat	35	NC_000913|frag11203|4480800-4481200|	52	675.231	269.555	607.5
417	25	8	TRUE		Probe Sequence	f51f9014df7c8be3647da1145ba3bd77		5829	NC_000913|frag5927|2370400-2370800|_363_397	cggtaggcattgcttacccgatgttaagtctgaat	35	NC_000913|frag5927|2370400-2370800|	52	1433.67	450.215	1394.5
418	26	8	TRUE		Probe Sequence	75bf099645c2de32d0323e65e9377b4b		1794	NC_000913|frag1814|725200-725600|_255_289	cgccaatagtggttgggatcagacagaccagcagc	35	NC_000913|frag1814|725200-725600|	46	1325.89	329.142	1302
419	27	8	TRUE		Probe Sequence	cd856df0bbca305b6ec0d5e8cf01b6cf		1773	NC_000913|frag1793|716800-717200|_363_397	ccaaccgccgaaatagcaatcgcgacgttagcaat	35	NC_000913|frag1793|716800-717200|	52	1743.67	451.272	1787.5
420	28	8	TRUE		Probe Sequence	0c40c911c07ba6907e4267bcddf00d65		8735	NC_000913|frag8891|3556000-3556400|_363_397	caaaatggcgtccgacactctgtttatgccagcaa	35	NC_000913|frag8891|3556000-3556400|	52	12228.5	3812.73	12811
421	29	8	TRUE		Probe Sequence	f4a773b04fe502065f95bb61e78baf45		8848	NC_000913|frag9008|3602800-3603200|_347_381	cgctattgaaatccactttaccgaaagatggcccg	35	NC_000913|frag9008|3602800-3603200|	52	6414.77	2065.73	6694
422	30	8	TRUE		Probe Sequence	75c49c0ea7c8554ea369a33acbebab58		8532	NC_000913|frag8685|3473600-3474000|_331_365	cttcttcgatggtgaactccagcgtttgggtaacc	35	NC_000913|frag8685|3473600-3474000|	52	3983.77	1207.53	4162.5
423	31	8	TRUE		Probe Sequence	438359645aec119a83bf71f4b9390867		3101	NC_000913|frag3149|1259200-1259600|_365_399	atctttaatctgcatggtaccgatggtgatcccga	35	NC_000913|frag3149|1259200-1259600|	46	548.304	200.901	527
424	32	8	TRUE		Probe Sequence	ebdecfd1313edfd2a2db45ea89a1b7bf		5977	NC_000913|frag6079|2431200-2431600|_267_301	gcggagaagcagatcagcgggcagttatcttccag	35	NC_000913|frag6079|2431200-2431600|	52	3133.63	693.973	3175.5
425	33	8	TRUE		Probe Sequence	3c7ac2d17405f3cb3c68971cf6c2e694		4688	NC_000913|frag4759|1903200-1903600|_315_349	tccggaaatgtacgtgtcaacatactcgttgcaaa	35	NC_000913|frag4759|1903200-1903600|	52	4797.12	1606.8	4803.5
426	34	8	TRUE		Probe Sequence	7c0f98a4a575e6a70cb98d4a2d91f064		5526	NC_000913|frag5618|2246800-2247200|_351_385	ccagctcgtcttccagccacggttcagaaatgatt	35	NC_000913|frag5618|2246800-2247200|	53	1521.25	485.82	1467
427	35	8	TRUE		Probe Sequence	1dace28f2a83547368f08c4f9a4d779f		3157	NC_000913|frag3206|1282000-1282400|_289_323	cccgttcggtgaaagaagtgataggccagaaatcc	35	NC_000913|frag3206|1282000-1282400|	52	2823.81	848.427	2696.5
428	36	8	TRUE		Probe Sequence	0106b1b3d67eb83030f41e4a34e3c8e0		1434	NC_000913|frag1449|579200-579600|_251_285	tcggagggaagaacgcgggatgttcattcttcatc	35	NC_000913|frag1449|579200-579600|	46	4447.76	1049.47	4283.5
429	37	8	TRUE		Probe Sequence	14af199c28977e138dcc7d7ce01bce3d		9659	NC_000913|frag9847|3938400-3938800|_307_341	tcgccatcgctttggataatcgcatcgacaatcgc	35	NC_000913|frag9847|3938400-3938800|	46	4172.02	858.833	4202.5
430	38	8	TRUE		Probe Sequence	b9fbc27f528ffab285a32b95662b5bca		2337	NC_000913|frag2373|948800-949200|_355_389	ctctggtggtacagcttcccggcaatgctaaaagg	35	NC_000913|frag2373|948800-949200|	52	9352.67	3295	9690
431	39	8	TRUE		Probe Sequence	19125a744db5445a8e97d19583542a15		900	NC_000913|frag889|355200-355600|_339_373	gccgaacaaggtttagttataccgccgtttgtgga	35	NC_000913|frag889|355200-355600|	53	1462.36	533.41	1468
432	40	8	TRUE		Probe Sequence	3ff7b98e237c3c38c6d04a3004441d35		7697	NC_000913|frag7834|3133200-3133600|_283_317	aactctgttacttgcgtgccatcagtcgatgctgc	35	NC_000913|frag7834|3133200-3133600|	52	465.404	197.757	437
433	41	8	TRUE		Probe Sequence	cdecb8942b847bf2237ddc2586b8ae0f		2465	NC_000913|frag2501|1000000-1000400|_251_285	gcctggatgacctctaacaccagtatcgataacga	35	NC_000913|frag2501|1000000-1000400|	52	1956.44	554.997	1990
434	42	8	TRUE		Probe Sequence	d281c17db12e2a785fb358ad14a5146f		10524	NC_000913|frag10761|4304000-4304400|_343_380	tcaaatttgtaatcgtccgcgcggtagtaaactttacc	38	NC_000913|frag10761|4304000-4304400|	46	23666.2	8515.35	23154.5
435	43	8	TRUE		Probe Sequence	0fa079851728d7e1db07b977de31c560		10716	NC_000913|frag10962|4384400-4384800|_287_322	gccactgcaatttcgaccactcaataccaatcattg	36	NC_000913|frag10962|4384400-4384800|	52	4514.67	1947.63	4999.5
436	44	8	TRUE		Probe Sequence	9250302451720201445a8a4e25be4816		979	NC_000913|frag974|389200-389600|_299_334	gtagtatcacaattagcattggcttgcactctggct	36	NC_000913|frag974|389200-389600|	52	17909.5	7493.44	21012.5
437	45	8	TRUE		Probe Sequence	158e354c2987f0b8d5033f1e5f6028d4		7962	NC_000913|frag8104|3241200-3241600|_275_309	cacagaatgcggcggaagtattcgtgacgggtgta	35	NC_000913|frag8104|3241200-3241600|	52	8656.46	3473.96	9138
438	46	8	TRUE		Probe Sequence	7a99a49b9c7d2affc2f923c20493036d		7535	NC_000913|frag7668|3066800-3067200|_315_349	cgcggaccacgaaattaatcgacgatgcaccaagt	35	NC_000913|frag7668|3066800-3067200|	52	7270.6	3278.04	7820
439	47	8	TRUE		Probe Sequence	11ac4410fa18a02713ef6b8b5f94f1fc		3552	NC_000913|frag3609|1443200-1443600|_339_373	gtcgcgttgatggtaaaagcggtacggtaaacctt	35	NC_000913|frag3609|1443200-1443600|	46	4244.65	1988.21	4637
440	48	8	TRUE		Probe Sequence	f26a8641a84f35662932331e19951f0a		11419	NC_000913|frag2736|1094000-1094400|_110_144	cacggtttttacgttaaaggggtaaccctgagcac	35	NC_000913|frag2736|1094000-1094400|	52	10111.9	6259.88	12612
441	49	8	TRUE		Probe Sequence	e5aa9578ae70d6d5e78656ca3ab7e578		8352	NC_000913|frag8498|3398800-3399200|_343_377	agaaaatccgcttactttaccaaccacacgcagca	35	NC_000913|frag8498|3398800-3399200|	52	4455.19	2307.88	5539
442	50	8	TRUE		Probe Sequence	89d32a6fca94bf4069ec14b9546c4e01		3242	NC_000913|frag3293|1316800-1317200|_347_381	agcgtaagtattgatgccggattcgctgattaccg	35	NC_000913|frag3293|1316800-1317200|	53	2116.21	1086.35	2451
443	51	8	TRUE		Probe Sequence	52bb09b0ba19bd8564ac0f68e653a808		6819	NC_000913|frag6939|2775200-2775600|_269_303	gcaagcatgaacactctacctgctacaatttcgca	35	NC_000913|frag6939|2775200-2775600|	52	2512.23	1202.58	2851.5
444	52	8	TRUE		Probe Sequence	4ac6a9b70d31443160489e446694c96e		5613	NC_000913|frag5706|2282000-2282400|_255_291	ggtgttaggcaacatggtcactaaccttatcaacacc	37	NC_000913|frag5706|2282000-2282400|	52	1032.33	506.762	1101
445	53	8	TRUE		Probe Sequence	9cc5cafefb017e2c42b3af109279909a		4131	NC_000913|frag4200|1679600-1680000|_303_337	ccgcgttcgctggcaacaatataatgcgcgataag	35	NC_000913|frag4200|1679600-1680000|	46	1485.67	627.806	1672
446	54	8	TRUE		Probe Sequence	56427ac4a45422d514b458af5d0575e6		4574	NC_000913|frag4645|1857600-1858000|_301_335	cggcaggcaataaggaaatccatattcggtgagaa	35	NC_000913|frag4645|1857600-1858000|	52	6515.15	3518.91	7905
447	55	8	TRUE		Probe Sequence	feb6fa2e0de789f3850e55b2087039fc		8308	NC_000913|frag8453|3380800-3381200|_251_285	atcaactgcaagggatcgtggttaatgaagtgtca	35	NC_000913|frag8453|3380800-3381200|	52	1645.1	871.227	1728
448	56	8	TRUE		Probe Sequence	490a5f1ce5d66077e8bebd3549b8bf35		9965	NC_000913|frag10175|4069600-4070000|_271_305	catcagctcgttgtctggtaaaccgacgaccgatg	35	NC_000913|frag10175|4069600-4070000|	52	1105.08	567.174	1230
449	1	9	TRUE		Probe Sequence	ea27bd87c4a1f706f095f007a9bf1375		5657	NC_000913|frag5753|2300800-2301200|_299_333	aaagttggctattaagttgcggctggtagatcccg	35	NC_000913|frag5753|2300800-2301200|	58	17001.4	6850.27	20054
450	2	9	TRUE		Probe Sequence	f6a6992aad81f291df67ff7510ee6818		6006	NC_000913|frag6108|2442800-2443200|_339_373	ggctattaacgcgaagggtaaaccgtacatccggc	35	NC_000913|frag6108|2442800-2443200|	57	863.123	379.331	917
451	3	9	TRUE		Probe Sequence	9e06df9ad581d67fc2f1c0c1146c57f3		8599	NC_000913|frag8753|3500800-3501200|_301_335	agctggtgacgatgtatatgaacgagcccagactc	35	NC_000913|frag8753|3500800-3501200|	57	11829.5	5628.74	13810
452	4	9	TRUE		Probe Sequence	6afbbd8c5eab84f849fee8c4d8b3c27a		1098	NC_000913|frag1095|437600-438000|_267_301	ccaaagttaaggatcgccagtttctcgccacgacg	35	NC_000913|frag1095|437600-438000|	52	1212.44	488.138	1360.5
453	5	9	TRUE		Probe Sequence	ed3e0634aad0679c339ed2334f4da640		1418	NC_000913|frag1428|570800-571200|_283_317	agcacttagcaatgggcgttctactttcgttagga	35	NC_000913|frag1428|570800-571200|	58	3056.29	1024.47	3038.5
454	6	9	TRUE		Probe Sequence	41fa13822c01f00bba9caad38213b021		8216	NC_000913|frag8358|3342800-3343200|_347_381	gaccgcgctattgctacctctatcgtcgatgccgt	35	NC_000913|frag8358|3342800-3343200|	58	608.207	260.417	576
455	7	9	TRUE		Probe Sequence	597c8397e9c3afca0c50ce9d3ded02c9		1482	NC_000913|frag1499|599200-599600|_319_353	tgttgctgaaagtactgcactggccgaaaaccacg	35	NC_000913|frag1499|599200-599600|	57	2026.32	678.594	2133
456	8	9	TRUE		Probe Sequence	c52ece1d919c1eeabb49c4f05f553022		8590	NC_000913|frag8744|3497200-3497600|_315_352	acgttaactgcatgtactggtcatattgaaaaccgtga	38	NC_000913|frag8744|3497200-3497600|	57	19291.5	6418.61	19908
457	9	9	TRUE		Probe Sequence	d32cc92db809395e32a5bff9df53de58		510	NC_000913|frag471|188000-188400|_323_357	tcagtaaatcgacgtctgaaagtggatgcagctcg	35	NC_000913|frag471|188000-188400|	52	2110.13	526.176	2156.5
458	10	9	TRUE		Probe Sequence	35a8552870eaca2e16cacdeebceb87b4		6059	NC_000913|frag6162|2464400-2464800|_275_309	tggcagcttcgctacaagattgacggtaaggagaa	35	NC_000913|frag6162|2464400-2464800|	58	10476	3454.12	11319
459	11	9	TRUE		Probe Sequence	1436e1e0f4e02a3ebb8931a3b2f685cc		5583	NC_000913|frag5676|2270000-2270400|_279_313	agaaaccgtatacgccgcagtggtaaggtgtgctt	35	NC_000913|frag5676|2270000-2270400|	58	1718.66	676.85	1772
460	12	9	TRUE		Probe Sequence	0bfb4f94b15670ed577380db0673a05e		8776	NC_000913|frag8933|3572800-3573200|_328_362	tcctgattatggatccgctcggaaacctacctatt	35	NC_000913|frag8933|3572800-3573200|	58	4157.22	1505.39	4385
461	13	9	TRUE		Probe Sequence	0bc6837c251f6292853ccbae657698a4		1493	NC_000913|frag1510|603600-604000|_278_312	atcctgcataacgtctcctttatacaacagcagcc	35	NC_000913|frag1510|603600-604000|	57	4002.47	1550.04	4206
462	14	9	TRUE		Probe Sequence	5ba78a942f85783412de2be37d107bf2		5311	NC_000913|frag5400|2159600-2160000|_275_309	gagcaatatatggcggcgatgacctttgtcacgtt	35	NC_000913|frag5400|2159600-2160000|	57	3270.79	954.227	3358
463	15	9	TRUE		Probe Sequence	02340f07eb5418411d3fe27c7728625f		11569	NC_000913|frag9861|3944000-3944400|_240_274	tcacatcctggagctgaagtaggtcccaagggtat	35	NC_000913|frag9861|3944000-3944400|	52	706.519	284.053	674.5
464	16	9	TRUE		Probe Sequence	c04efaabfec3ea2ef3368b8e16bd99d8		8906	NC_000913|frag9071|3628000-3628400|_253_287	gttgattaaccagcgactgtgcggcacgagtttcg	35	NC_000913|frag9071|3628000-3628400|	58	7414.98	3298.93	7984.5
465	17	9	TRUE		Probe Sequence	97a01fdbf4eaa78ca5d5bd857f1c6bed		11444	NC_000913|frag4123|1648800-1649200|_9_43	tgctgccattcatcgcgaatacaagcagacatgga	35	NC_000913|frag4123|1648800-1649200|	58	1146.55	439.57	1120.5
466	18	9	TRUE		Probe Sequence	6bd1a815164da2351d17eab7c883f1b1		1790	NC_000913|frag1810|723600-724000|_295_329	gcaacgcgtgcggctattagtttatccagctcagg	35	NC_000913|frag1810|723600-724000|	57	443.719	170.711	433
467	19	9	TRUE		Probe Sequence	24821d7ee291a2eac62c858475277baa		8414	NC_000913|frag8564|3425200-3425600|_322_356	ggtcgcttctctttgtatgcgccattgtagcacgt	35	NC_000913|frag8564|3425200-3425600|	57	533.456	195.996	498
468	20	9	TRUE		Probe Sequence	3972ec92413edf0f83cad0da9e490695		9929	NC_000913|frag10139|4055200-4055600|_269_304	acatttcagaacgaatatcctgagccgagtctaccg	36	NC_000913|frag10139|4055200-4055600|	52	1886.35	608.223	1992.5
469	21	9	TRUE		Probe Sequence	24f6def2319b50f5664ccb2191ee2fd6		7506	NC_000913|frag7639|3055200-3055600|_262_296	gcagagagcgttgagccattgtcagaatacttgat	35	NC_000913|frag7639|3055200-3055600|	58	1607.21	496.052	1660
470	22	9	TRUE		Probe Sequence	81dba53cf79cf335a3d513afeae6de9c		649	NC_000913|frag621|248000-248400|_331_365	cggcagttgtgcaccaatgctggatacttacatca	35	NC_000913|frag621|248000-248400|	58	1168.69	326.885	1174.5
471	23	9	TRUE		Probe Sequence	5c2d7ee9ed3cbadfd47c25af19f56451		5325	NC_000913|frag5414|2165200-2165600|_309_343	atgtgcggcatgctggcataaaggacaatgaaaca	35	NC_000913|frag5414|2165200-2165600|	58	2352.41	780.395	2560
472	24	9	TRUE		Probe Sequence	0ab061e9edb25dbf23ce027029e1c324		4861	NC_000913|frag4933|1972800-1973200|_283_317	ttgataatgtcggtgttgagttgcatctcacctcg	35	NC_000913|frag4933|1972800-1973200|	57	3809.12	1400.44	4216
473	25	9	TRUE		Probe Sequence	a8638f393df8c395b2d4834df739dfa9		8079	NC_000913|frag8221|3288000-3288400|_361_395	ttgatggggtaagtctgtatgcctccggttcgcag	35	NC_000913|frag8221|3288000-3288400|	57	9155.89	3272.91	9630
474	26	9	TRUE		Probe Sequence	75775cee9d7b4637be12cce6765fc8ee		373	NC_000913|frag334|133200-133600|_261_296	tcatcgaatacctgaactctaacatcgtcctgctga	36	NC_000913|frag334|133200-133600|	52	321.981	158.306	318
475	27	9	TRUE		Probe Sequence	2515e4a3eba0ac55018c103d3c57313c		8440	NC_000913|frag8592|3436400-3436800|_279_313	ccagttggttatttaacggcgcgagtgtaatcctg	35	NC_000913|frag8592|3436400-3436800|	58	5488	2401.31	6324.5
476	28	9	TRUE		Probe Sequence	88b495bd7463f6470f0ee6e66dcf2b2d		6342	NC_000913|frag6453|2580800-2581200|_323_357	agtcacaccgcctggcgacatatacagttcaaata	35	NC_000913|frag6453|2580800-2581200|	58	1855.36	737.989	1856
477	29	9	TRUE		Probe Sequence	06131abffcbcfa957f66de48fee039a2		4471	NC_000913|frag4542|1816400-1816800|_315_349	ggctactataaccggcctcaaacgcaatatccgtc	35	NC_000913|frag4542|1816400-1816800|	57	2324.33	963.483	2380
478	30	9	TRUE		Probe Sequence	78d9c983d4abbec2e75b148546c83efe		8963	NC_000913|frag9132|3652400-3652800|_262_298	tggcaaactgattataaagttaatgtccgcaccagga	37	NC_000913|frag9132|3652400-3652800|	57	29383.1	12750.9	35525
479	31	9	TRUE		Probe Sequence	f1b85c96a53c9995f95faa521b94d55e		776	NC_000913|frag762|304400-304800|_263_297	gaaagtgtcgccgggaacggtactttcgccttacc	35	NC_000913|frag762|304400-304800|	52	3209.63	1251.36	3250
480	32	9	TRUE		Probe Sequence	b16ea885381aed9d301c5e7be3cd4463		4423	NC_000913|frag4494|1797200-1797600|_259_293	cgctactttgtcgaatactgcgatatcagccagga	35	NC_000913|frag4494|1797200-1797600|	58	372	165.325	356
481	33	9	TRUE		Probe Sequence	5fd634b647efd641d3bba63be7ddb342		10683	NC_000913|frag10928|4370800-4371200|_347_381	agccagattatcggtcaggtttataagtgcccgaa	35	NC_000913|frag10928|4370800-4371200|	58	13917.6	6259.8	16364.5
482	34	9	TRUE		Probe Sequence	a6ab7c4e63e23d593389996b692a30e5		5762	NC_000913|frag5860|2343600-2344000|_335_369	gtgaagatatcaccctgttcagcccgtccgacgta	35	NC_000913|frag5860|2343600-2344000|	58	437.776	172.253	402.5
483	35	9	TRUE		Probe Sequence	dc7d83715e5cc4eefbb24b9f8a679711		10422	NC_000913|frag10657|4262400-4262800|_287_321	taacatcagtgcctatgcggacatcgtgcgtgaac	35	NC_000913|frag10657|4262400-4262800|	57	723.719	271.276	757
484	36	9	TRUE		Probe Sequence	9810f7a7efa5427f8318b896f8250dd8		8689	NC_000913|frag8844|3537200-3537600|_263_297	agtttgtggaagatccgcataccgtggtgaaagcg	35	NC_000913|frag8844|3537200-3537600|	52	8033.5	3693.81	9468.5
485	37	9	TRUE		Probe Sequence	8a060d2396baff54c0086e7ae12baa81		4810	NC_000913|frag4881|1952000-1952400|_309_343	gagcagcgacgcaccgaatggatggttaccgaatc	35	NC_000913|frag4881|1952000-1952400|	52	2782.73	864.805	2941.5
486	38	9	TRUE		Probe Sequence	8d3235ef151403b07d4dabc6d5b02951		2271	NC_000913|frag2306|922000-922400|_299_333	tagaacgtgcaacgcaattgatgctcgctgttcac	35	NC_000913|frag2306|922000-922400|	58	1249.4	641.648	1179.5
487	39	9	TRUE		Probe Sequence	578f3889b5a4d04ca6979eb2470da0ae		1279	NC_000913|frag1277|510400-510800|_363_400	cctgtagttaagttgcgggtgctaagttaaatcaggat	38	NC_000913|frag1277|510400-510800|	58	10908.7	6198.26	13288.5
488	40	9	TRUE		Probe Sequence	4561bd54fab7722378ce5a8bcba14307		8610	NC_000913|frag8764|3505200-3505600|_313_347	tgttatagcctatcaccgcgatggcaatcgacaat	35	NC_000913|frag8764|3505200-3505600|	57	9905.02	6273.31	10422
489	41	9	TRUE		Probe Sequence	507a2df690f2fe53f84d81cd3390b9c8		5425	NC_000913|frag5517|2206400-2206800|_347_381	gtttgacacaagcgtcgttgatctcacggcagacg	35	NC_000913|frag5517|2206400-2206800|	57	686.702	313.623	710
490	42	9	TRUE		Probe Sequence	8750e2d7a3b2ddd91fecec2d0fdef2e8		491	NC_000913|frag452|180400-180800|_299_333	tgaccgacctctatgcgtgggatgaataccgacgt	35	NC_000913|frag452|180400-180800|	52	4705.83	1990.21	5100.5
491	43	9	TRUE		Probe Sequence	30f86e484a0f5460fc656da36c567518		11343	NC_000913|frag11598|4638800-4639200|_363_397	tcgttacacgatgtcgatttcactgtcgccaccac	35	NC_000913|frag11598|4638800-4639200|	58	1627.84	882.909	1841.5
492	44	9	TRUE		Probe Sequence	eb54788d40b8878d5a190f2d686f67a9		2890	NC_000913|frag2936|1174000-1174400|_287_321	agtggtcagatgcggataaaaggtaatgaccgagt	35	NC_000913|frag2936|1174000-1174400|	58	5031.98	2728.05	5967
493	45	9	TRUE		Probe Sequence	e21769502428c5e031a97171ec0c1927		9044	NC_000913|frag9214|3685200-3685600|_276_310	tcgctttgcagtcgattaaccagctcctgaatatt	35	NC_000913|frag9214|3685200-3685600|	57	2512.6	1349.62	2839
494	46	9	TRUE		Probe Sequence	1e12f5de8a3c61a706ab9d500275b165		569	NC_000913|frag531|212000-212400|_313_348	ctgtaaaatcgcaccatcatgacactcacgctcaat	36	NC_000913|frag531|212000-212400|	57	1715	989.273	1911
495	47	9	TRUE		Probe Sequence	040aa1fcb602f6487ab9bb63dfee1f26		11428	NC_000913|frag3410|1363600-1364000|_193_227	cacaccgcgtatcagattgtgccgtatgaaagcta	35	NC_000913|frag3410|1363600-1364000|	52	944.75	459.017	877
496	48	9	TRUE		Probe Sequence	ef1a97cb49949669af53b65bba602fbe		7840	NC_000913|frag7980|3191600-3192000|_267_301	atcgctaaccagacgaaatcgatcgctattgccgc	35	NC_000913|frag7980|3191600-3192000|	58	1293.1	699.495	1485.5
497	49	9	TRUE		Probe Sequence	2cf110e7736551c5bee304f556a038ce		5120	NC_000913|frag5203|2080800-2081200|_275_309	ttctgggctacaacaatgtgcgtttcgacgacgaa	35	NC_000913|frag5203|2080800-2081200|	58	2766.21	1577.66	3272
498	50	9	TRUE		Probe Sequence	0fad2e1fb425950f28f4cb9ed13c9529		2952	NC_000913|frag2998|1198800-1199200|_305_339	tcatcgtcaatgtattggctttaacctgcgctccg	35	NC_000913|frag2998|1198800-1199200|	58	2060.12	1204.73	2249
499	51	9	TRUE		Probe Sequence	2b42dfb0443e65dc1e9caf4db9501e3e		9498	NC_000913|frag9685|3873600-3874000|_265_299	ttttgcctgtggtgttcaacactgtaccaggtcac	35	NC_000913|frag9685|3873600-3874000|	57	10920.1	6936.15	14537
500	52	9	TRUE		Probe Sequence	f5a60bbfcdc8e40c42749cf8e8a55dc9		60	NC_000913|frag18|6800-7200|_363_397	cgctgaaaaccgttagtaatcgcctggcttaaggt	35	NC_000913|frag18|6800-7200|	57	3480.25	1922.81	4130
501	53	9	TRUE		Probe Sequence	e75f30ac4971f868e4f70bfdbfa12502		3683	NC_000913|frag3743|1496800-1497200|_255_289	aaaacctggttacagcagtcgctaaactggccgca	35	NC_000913|frag3743|1496800-1497200|	52	449.442	180.351	433.5
502	54	9	TRUE		Probe Sequence	c28a7f718a788acc0fc42fa1ec9adc6a		4330	NC_000913|frag4401|1760000-1760400|_251_285	ggttactgacacctggaatctccaccggatactgg	35	NC_000913|frag4401|1760000-1760400|	58	1123	634.057	1238
503	55	9	TRUE		Probe Sequence	57903f8d4f0ebeaafcb5309a39844911		3055	NC_000913|frag3103|1240800-1241200|_283_317	atcgccagtgccaggttacttaccatgtaggcgaa	35	NC_000913|frag3103|1240800-1241200|	58	3662.29	2488.44	4688
504	56	9	TRUE		Probe Sequence	a25eabc31993bfec5490533dbb99f796		8493	NC_000913|frag8646|3458000-3458400|_296_331	ggcagaaaatccgcagcaagctcattcagtcactga	36	NC_000913|frag8646|3458000-3458400|	57	12416.1	9092.98	14108
505	1	10	TRUE		Probe Sequence	05ba28814f0e715ed6d26cccb6419ec5		6101	NC_000913|frag6207|2482400-2482800|_348_387	tcgatatagtgttatcacatttagttacttcgccgcctct	40	NC_000913|frag6207|2482400-2482800|	58	4241.45	1819.5	4701.5
506	2	10	TRUE		Probe Sequence	491d5f907d5655708f11846a24e28477		6521	NC_000913|frag6636|2654000-2654400|_343_377	ggttgggtagagagggtaatcttcatcgcttctgt	35	NC_000913|frag6636|2654000-2654400|	57	1739.56	714.448	1894
507	3	10	TRUE		Probe Sequence	d4e68d6054daab8d34473598c176cca6		3166	NC_000913|frag3215|1285600-1286000|_251_285	aggatattgtaggcccggtaaacgtggtgccatcg	35	NC_000913|frag3215|1285600-1286000|	57	1496.67	692.598	1576
508	4	10	TRUE		Probe Sequence	a70746497c8de3444dab9c404461d5d5		9210	NC_000913|frag9383|3752800-3753200|_323_357	tgtgccgggtaagcgtgataacagttggtccacac	35	NC_000913|frag9383|3752800-3753200|	52	14601.5	5894.82	14976.5
509	5	10	TRUE		Probe Sequence	2851df945e33f3eef7a9d0075f362f2a		2211	NC_000913|frag2244|897200-897600|_299_333	atatctgctgacacaaatcaccgccgcaagttact	35	NC_000913|frag2244|897200-897600|	58	1234.9	452.014	1302.5
510	6	10	TRUE		Probe Sequence	62a2c6c647e9598d7c57a9fb63dd96a0		4300	NC_000913|frag4370|1747600-1748000|_347_381	acgacgaatgcgatagtggtgaccattatccccaa	35	NC_000913|frag4370|1747600-1748000|	58	3148.1	1126.08	3298.5
511	7	10	TRUE		Probe Sequence	fe5336349b013fe969e13bb10db18265		11497	NC_000913|frag7206|2882000-2882400|_121_155	gcgggcgtacagggatccagttatcaataagcaaa	35	NC_000913|frag7206|2882000-2882400|	57	11927.8	4306.52	13361
512	8	10	TRUE		Probe Sequence	bc5e2afab8f7fcdeff523f366db14f05		11093	NC_000913|frag11345|4537600-4538000|_320_357	ccctgtctcattgactatcttggtgcacctttatacct	38	NC_000913|frag11345|4537600-4538000|	57	10976.1	2942.87	11300
513	9	10	TRUE		Probe Sequence	4a62896483158ac7ac4686a09f6f5bba		9249	NC_000913|frag9429|3771200-3771600|_333_367	ttctgttactaacagcgcgatcaacaacctgccgc	35	NC_000913|frag9429|3771200-3771600|	52	260.731	110.104	259
514	10	10	TRUE		Probe Sequence	86f2ff088b82b18692d2b3076f42711b		11587	NC_000913|frag10424|4169200-4169600|_174_208	actgcccggtagctaaatgcggaagagataagtgc	35	NC_000913|frag10424|4169200-4169600|	58	781.655	287.578	750
515	11	10	TRUE		Probe Sequence	c657248024460f3003097dcd80c3a4fd		5333	NC_000913|frag5424|2169200-2169600|_251_285	cagtcatcccttcgtggatcattttgactgccgcc	35	NC_000913|frag5424|2169200-2169600|	58	996.948	346.302	957.5
516	12	10	TRUE		Probe Sequence	20b0f92acff46341e9afef2c3fbe52ce		4457	NC_000913|frag4528|1810800-1811200|_271_305	tgcagcctttctttaaaagagtcgaaagccaggct	35	NC_000913|frag4528|1810800-1811200|	58	652.086	235.775	651
517	13	10	TRUE		Probe Sequence	d64c71b5560a32b713a8424e54c8c58c		8486	NC_000913|frag8639|3455200-3455600|_273_307	gatggaaatggactaaacctcggcgtgcaatgggc	35	NC_000913|frag8639|3455200-3455600|	57	10481.3	3664.15	11526
518	14	10	TRUE		Probe Sequence	20eacdc9b374cf510e082f81d18dac79		9444	NC_000913|frag9630|3851600-3852000|_251_287	ggctaacattcatcaatgtgatagattcctctcccgc	37	NC_000913|frag9630|3851600-3852000|	57	8382.61	3414.37	8563
519	15	10	TRUE		Probe Sequence	ad26d6fff7c426570961d15ccda3980e		1306	NC_000913|frag1305|521600-522000|_319_353	ttttccgtgggagccagactggcgattgtggattg	35	NC_000913|frag1305|521600-522000|	52	5578.83	1457.03	5854
520	16	10	TRUE		Probe Sequence	61c100c4d51079bb6df78b3bcde54781		9158	NC_000913|frag9331|3732000-3732400|_281_315	gtaccggcttcatcattggcgcgcttggcttaatg	35	NC_000913|frag9331|3732000-3732400|	58	1812.97	637.287	1791
521	17	10	TRUE		Probe Sequence	2c147baf0e6c69e72ab8c123d498b4da		9145	NC_000913|frag9318|3726800-3727200|_363_397	gcatctggccggcaatacccaatgctttaacgtcc	35	NC_000913|frag9318|3726800-3727200|	58	2809	959.194	2801.5
522	18	10	TRUE		Probe Sequence	fcd91a4b4c36a86799ebc2e02025b524		5175	NC_000913|frag5263|2104800-2105200|_316_355	tgacgttatttcatatcccaataagaccagtgcgaagatg	40	NC_000913|frag5263|2104800-2105200|	57	441.404	174.204	427
523	19	10	TRUE		Probe Sequence	502f3c156d3a4a041f16ba1e2fdb9ee5		5098	NC_000913|frag5181|2072000-2072400|_259_293	tgacggtaaggacaacgccggttatgtgaagttcg	35	NC_000913|frag5181|2072000-2072400|	57	4868.51	1667.61	5228
524	20	10	TRUE		Probe Sequence	62a7747f95045c60eb4c4c4b7801f10e		10731	NC_000913|frag10977|4390400-4390800|_295_329	ataaaatatccacagcgacgcgatgcgttattgct	35	NC_000913|frag10977|4390400-4390800|	52	355.038	134.745	338
525	21	10	TRUE		Probe Sequence	b52a35bb62a2e1ce10877f0949ee1ace		2124	NC_000913|frag2157|862400-862800|_297_333	ccatcatgggtcgagtagcgctgaatattgaaaatca	37	NC_000913|frag2157|862400-862800|	58	1033.79	399.152	940.5
526	22	10	TRUE		Probe Sequence	12d97746cba49d3fa1161cd7a25d53fb		1623	NC_000913|frag1641|656000-656400|_271_305	gatgacctacattccgggtacctacaacaatggca	35	NC_000913|frag1641|656000-656400|	58	8431.34	3089.72	9198
527	23	10	TRUE		Probe Sequence	1220a8a2584151c10678704a2300226c		1495	NC_000913|frag1512|604400-604800|_365_399	atcgcgtttagccagaccatcaaccaccagattcc	35	NC_000913|frag1512|604400-604800|	58	1600.31	483.964	1588.5
528	24	10	TRUE		Probe Sequence	889c519fa7f9aa30319ad2e0fbc3cbfe		10682	NC_000913|frag10927|4370400-4370800|_365_400	tttctagtataagattcagacacggacgacgcgagt	36	NC_000913|frag10927|4370400-4370800|	57	21526.6	7163.62	24297
529	25	10	TRUE		Probe Sequence	7f3a661ec735b6d57715bb234684de36		1362	NC_000913|frag1370|547600-548000|_359_393	tcaacgaaggtatcggcaaagtgatgcgttttggc	35	NC_000913|frag1370|547600-548000|	57	2160.07	579.086	2091
530	26	10	TRUE		Probe Sequence	2c0297485428911757e592ca3a7365a3		9341	NC_000913|frag9525|3809600-3810000|_355_389	gcccaatcacgatatggtcgagcacgcgtaaatcc	35	NC_000913|frag9525|3809600-3810000|	52	1785.46	495.374	1817.5
531	27	10	TRUE		Probe Sequence	a01dca38a825581620c9a8bc2c232895		2375	NC_000913|frag2411|964000-964400|_309_343	actggcaaataccattaattggcggaatctgctgt	35	NC_000913|frag2411|964000-964400|	58	1120.55	369.181	1091
532	28	10	TRUE		Probe Sequence	5ee7615854afbf0a99fc4c081abc874c		413	NC_000913|frag374|149200-149600|_307_341	agtttggcgaagctatagtcataagcggtgatggt	35	NC_000913|frag374|149200-149600|	58	15856.1	5529.71	17793.5
533	29	10	TRUE		Probe Sequence	efcac1ab613f02797051fb036e14b3b2		2080	NC_000913|frag2113|844800-845200|_251_285	gcctttgtcgataaagatcagccgcgaagctactt	35	NC_000913|frag2113|844800-845200|	57	530.789	201.155	533
534	30	10	TRUE		Probe Sequence	0069c40dca6d5070686030a4bc24189a		7362	NC_000913|frag7495|2997600-2998000|_347_381	tcatagcagccagcctcttgatacccaatctcttg	35	NC_000913|frag7495|2997600-2998000|	57	11856.1	4340.49	12996
535	31	10	TRUE		Probe Sequence	cb60837f7d7615a611bef19da166bf45		1363	NC_000913|frag1371|548000-548400|_261_295	ttcttcctcaacctcgcgatggcttactgcaaggc	35	NC_000913|frag1371|548000-548400|	52	1108.06	427.03	1114
536	32	10	TRUE		Probe Sequence	e1d1cd9619cdc9cafdfecf06b7b30458		4642	NC_000913|frag4713|1884800-1885200|_315_349	gcatgtccatcaggttaagcatcggctgcggtaag	35	NC_000913|frag4713|1884800-1885200|	58	2219.36	925.898	2415.5
537	33	10	TRUE		Probe Sequence	895bbd8516684951573c12bd44280853		8575	NC_000913|frag8729|3491200-3491600|_343_377	ttcacagcagaccaaagtaccgtcgccaaaactgg	35	NC_000913|frag8729|3491200-3491600|	58	2062.72	645.682	2145
538	34	10	TRUE		Probe Sequence	10917e8bc0cd2bfd5d8d77d7bf52e0d3		7800	NC_000913|frag7937|3174400-3174800|_355_389	aacagggcttcgtgcttttgtgcaaacaggtgagt	35	NC_000913|frag7937|3174400-3174800|	58	2172.86	618.163	2202
539	35	10	TRUE		Probe Sequence	9173499a49965ba7d3977a90377fad1d		4122	NC_000913|frag4191|1676000-1676400|_355_391	cgcagacagttacaccgtttaaatgcaataatcagcc	37	NC_000913|frag4191|1676000-1676400|	57	5357.61	2057.76	5999
540	36	10	TRUE		Probe Sequence	eb5652868a76ab0dd835f8ce1d2e322f		10483	NC_000913|frag10720|4287600-4288000|_355_389	acgagtcgttatgcatcggctgtaccgcctgtatg	35	NC_000913|frag10720|4287600-4288000|	52	924.231	290.571	910.5
541	37	10	TRUE		Probe Sequence	d7dbb0f007ed2a9937ebb3b4fe048446		8496	NC_000913|frag8649|3459200-3459600|_279_313	gtaagtcagcgatgaatcagcaacgcgggtttacc	35	NC_000913|frag8649|3459200-3459600|	52	1465.4	477.051	1434.5
542	38	10	TRUE		Probe Sequence	f7874e90c3689db3a543d36050b296ef		7032	NC_000913|frag7155|2861600-2862000|_263_297	tctggcgctgtatcgcaacaatccgcgctgtaaag	35	NC_000913|frag7155|2861600-2862000|	58	2248.45	650.299	2340
543	39	10	TRUE		Probe Sequence	55a41dcc0fc764532c33f65600acabbf		9881	NC_000913|frag10083|4032800-4033200|_263_297	atgtcaggcggtgaaacggatacgcgcaaagaagt	35	NC_000913|frag10083|4032800-4033200|	58	32897.4	16513.2	39290
544	40	10	TRUE		Probe Sequence	f31b9f4e64f561e7ffab4fc216d171a3		1717	NC_000913|frag1737|694400-694800|_287_321	ctggaagcgcatccgaaagtaacgttacgtgtgcc	35	NC_000913|frag1737|694400-694800|	57	457.228	194.446	425
545	41	10	TRUE		Probe Sequence	91c91b4d9a919c4dbc88174f66a391fb		11135	NC_000913|frag11389|4555200-4555600|_299_333	ggatcaccagttcgtcccgattcagtacaacgagc	35	NC_000913|frag11389|4555200-4555600|	57	1617.7	620.133	1741
546	42	10	TRUE		Probe Sequence	55e25c2d04797bb02fce6fc3dd1fba0c		996	NC_000913|frag993|396800-397200|_287_322	ggagaagtaatgtcgcgcgtcaatcctctatcttcg	36	NC_000913|frag993|396800-397200|	52	6718.42	2645.23	7117.5
547	43	10	TRUE		Probe Sequence	0454f403091a76db08e968cb538306de		5794	NC_000913|frag5892|2356400-2356800|_337_371	agcaaccagtcataaccagaagtggcggcaatttc	35	NC_000913|frag5892|2356400-2356800|	58	973.517	406.532	988
548	44	10	TRUE		Probe Sequence	c6821bb5dee5cc88c78ecfb33b1c9b07		5232	NC_000913|frag5320|2127600-2128000|_341_375	ccgacatccgcaccgttaaatattccgaatgatgc	35	NC_000913|frag5320|2127600-2128000|	58	2199.5	878.269	2393
549	45	10	TRUE		Probe Sequence	88634df183ac601d9fa331d80f70b885		1315	NC_000913|frag1322|528400-528800|_307_344	agaggaaataaaccattagcggaaaaccagcggcacgc	38	NC_000913|frag1322|528400-528800|	57	23918.5	10576.6	28561
550	46	10	TRUE		Probe Sequence	96fbe726555d60f47d24b88366aba6bd		9408	NC_000913|frag9593|3836800-3837200|_283_317	cacattaccggactggctgggaacgctgctgattc	35	NC_000913|frag9593|3836800-3837200|	57	15195.4	6105.29	15876
551	47	10	TRUE		Probe Sequence	d00edbb6b0d18f351ed035b1f23a0018		6930	NC_000913|frag7053|2820800-2821200|_359_393	ggtagtggtttccgggttaccgaacatcacaccaa	35	NC_000913|frag7053|2820800-2821200|	52	1770.63	824.618	1933.5
552	48	10	TRUE		Probe Sequence	b0530c688df88926217f3b1766941929		4024	NC_000913|frag4090|1635600-1636000|_359_398	tcaatgcaatagcatcaaatcaactcaagagccttattgc	40	NC_000913|frag4090|1635600-1636000|	58	781.534	409.849	792
553	49	10	TRUE		Probe Sequence	fe6a5031cc1cdc02f88da9cdb3b76ea9		4077	NC_000913|frag4145|1657600-1658000|_315_353	tgggtatctataagcgtaaagatcccaatggccattttg	39	NC_000913|frag4145|1657600-1658000|	58	1073.28	519.188	1155.5
554	50	10	TRUE		Probe Sequence	6ea96efbebbfc71e8e8fc5d5438fbd1d		4492	NC_000913|frag4563|1824800-1825200|_275_309	gcggtagtaacgatccacccagtcattgagcgcat	35	NC_000913|frag4563|1824800-1825200|	58	1288.88	499.737	1393.5
555	51	10	TRUE		Probe Sequence	8f4a48d055d11af15e2dd4cecf21aa36		4987	NC_000913|frag5064|2025200-2025600|_323_357	ctgttcaaccatcgacgaggagttgtgcgctagtc	35	NC_000913|frag5064|2025200-2025600|	57	398.93	191.045	360
556	52	10	TRUE		Probe Sequence	b6bccc77fc43b8d5950803c4e84a658c		3314	NC_000913|frag3365|1345600-1346000|_313_347	gcgctagcaaacggacttgttcggcaattgcttca	35	NC_000913|frag3365|1345600-1346000|	57	354	148.209	350
557	53	10	TRUE		Probe Sequence	d557f1ae1876afa2d13f029f28c18bbd		276	NC_000913|frag236|94000-94400|_352_386	cactgatgggcgcaattgccgaagagtttgctgac	35	NC_000913|frag236|94000-94400|	52	1380.29	491.562	1461
558	54	10	TRUE		Probe Sequence	2c903cb5e308fc92c22e8685bce059be		291	NC_000913|frag251|100000-100400|_299_333	gcaaaggttcgcaacaatccgttgaacaggcgtat	35	NC_000913|frag251|100000-100400|	58	820.638	361.021	853.5
559	55	10	TRUE		Probe Sequence	10e15143b78a9482108d6041aed57396		69	NC_000913|frag27|10400-10800|_283_317	atttgcagtacggctggaatcgtcacgcgataggc	35	NC_000913|frag27|10400-10800|	58	9316.6	5433.32	10914.5
560	56	10	TRUE		Probe Sequence	a494c4c025aa20b350af6bb29427cdc3		7943	NC_000913|frag8085|3233600-3234000|_275_309	aaaccgttgtctaagtggctcatcggccctcctga	35	NC_000913|frag8085|3233600-3234000|	57	2708.16	1618.64	2978
561	1	11	TRUE		Probe Sequence	6f4a13247ca195744e60d603da2a93bb		2176	NC_000913|frag2209|883200-883600|_309_343	tgaaagaactcggtcgtgactataagctggtgctg	35	NC_000913|frag2209|883200-883600|	59	1254.53	490.777	1326
562	2	11	TRUE		Probe Sequence	e703affb0fb1870b02026f467e388f4c		8871	NC_000913|frag9031|3612000-3612400|_255_290	tgcaggaatcgaaactgaatcagtacgatgtcttcg	36	NC_000913|frag9031|3612000-3612400|	57	7480.6	3650.4	7395
563	3	11	TRUE		Probe Sequence	0f642bf509ead6ad1deabccf98c4c2d7		3909	NC_000913|frag3972|1588400-1588800|_299_334	agaggagaggcttaagttcttgaaccctgaacgaat	36	NC_000913|frag3972|1588400-1588800|	57	1336.37	448.944	1390
564	4	11	TRUE		Probe Sequence	81e185cd9022d29ddacf55e7f83eb701		10512	NC_000913|frag10749|4299200-4299600|_325_359	atccgcattactttacttaacatacccagcgtgcc	35	NC_000913|frag10749|4299200-4299600|	51	17564.7	7280.09	20158
565	5	11	TRUE		Probe Sequence	3c0447aeafb87f7862fcebf86bde21dd		9566	NC_000913|frag9753|3900800-3901200|_323_357	tggtggatagcctgataaacttccgcctcgccact	35	NC_000913|frag9753|3900800-3901200|	57	30992.7	11737.4	34871
566	6	11	TRUE		Probe Sequence	4826b5fbb92368d2bb27579485b514d3		4299	NC_000913|frag4369|1747200-1747600|_329_363	gatacatcaccgctccgatacgccattctcgcagg	35	NC_000913|frag4369|1747200-1747600|	57	1016.56	296.384	1036
567	7	11	TRUE		Probe Sequence	2f6119519b54d3a16c18db0ecce094b6		8013	NC_000913|frag8155|3261600-3262000|_269_303	cttcaatcaggtcaaggatgttcgggttggcgtag	35	NC_000913|frag8155|3261600-3262000|	57	14737.2	5297.8	14855
568	8	11	TRUE		Probe Sequence	6981f1a6c8607ee071dac89d543e14e5		1176	NC_000913|frag1173|468800-469200|_339_373	catcctgcgctggaaaacgtcaatttcgccctgaa	35	NC_000913|frag1173|468800-469200|	57	751.158	238.939	754
569	9	11	TRUE		Probe Sequence	fa0e47021dba7f9d4b61fa72d776ebbc		5136	NC_000913|frag5219|2087200-2087600|_255_290	tcgtcccatgattcctcagaccagattagtttcact	36	NC_000913|frag5219|2087200-2087600|	51	861.98	230.894	856
570	10	11	TRUE		Probe Sequence	db71923d58b6152dae9e8d7257ab40fb		7901	NC_000913|frag8042|3216400-3216800|_339_373	atccgtcgcccgggtacgaatcgacatatagccac	35	NC_000913|frag8042|3216400-3216800|	57	1018.58	277.519	1009
571	11	11	TRUE		Probe Sequence	a86cec68ffe05137d0da383eb40d309c		6781	NC_000913|frag6901|2760000-2760400|_335_372	tgtcgtagatcacaacgttcttagcgatagtgttgact	38	NC_000913|frag6901|2760000-2760400|	57	2328.84	839.473	2367
572	12	11	TRUE		Probe Sequence	e7c031aa973fdfe3e89784bfd6fa738d		8047	NC_000913|frag8189|3275200-3275600|_351_385	tcatcaccggcattccgtcatggcaagtcgttagg	35	NC_000913|frag8189|3275200-3275600|	59	4151.31	1177.03	4095
573	13	11	TRUE		Probe Sequence	c1a263d90dca15e7148fb9879626185a		153	NC_000913|frag112|44400-44800|_365_399	attgaagaccgttttcagttgcagggtaatcaggg	35	NC_000913|frag112|44400-44800|	57	5879.18	1885.47	6254
574	14	11	TRUE		Probe Sequence	35ea76ceb743f97dcb6e82bb7085c936		2258	NC_000913|frag2293|916800-917200|_323_357	tatgtatcgccagggattttccgatgtgttccacc	35	NC_000913|frag2293|916800-917200|	57	4563.89	1661.72	5103
575	15	11	TRUE		Probe Sequence	37011aaa92876399c22a820605795731		4373	NC_000913|frag4444|1777200-1777600|_351_385	cgaaaaccccgcaccgctatcgcacactattttca	35	NC_000913|frag4444|1777200-1777600|	51	2558.55	775.53	2546
576	16	11	TRUE		Probe Sequence	35b54d202934067983bbcc3b189b3ca8		10490	NC_000913|frag10727|4290400-4290800|_253_287	taaccgcgcgacgttaccgtttggtctgttgatgc	35	NC_000913|frag10727|4290400-4290800|	57	833.491	260.415	787
577	17	11	TRUE		Probe Sequence	e7dd6cd88ebd7e010830de96dfda0199		208	NC_000913|frag168|66800-67200|_315_349	ttaaccagtagacggtaacgatcgccgagatcaat	35	NC_000913|frag168|66800-67200|	57	1569.44	559.548	1614
578	18	11	TRUE		Probe Sequence	915c5306f143ef24c64164285f3cbbe3		3214	NC_000913|frag3264|1305200-1305600|_251_287	tcttggtatgcagtaacccgccttcaaactgataaat	37	NC_000913|frag3264|1305200-1305600|	57	794.667	323.248	762
579	19	11	TRUE		Probe Sequence	470d6c4bbc437589cb2cbd205cc4128a		8503	NC_000913|frag8656|3462000-3462400|_299_333	gctatcttgagcgtttacatactgccggactcaac	35	NC_000913|frag8656|3462000-3462400|	57	5014.67	1735.93	5107
580	20	11	TRUE		Probe Sequence	2d5224f694c8516e3d7e71a00ec27442		3346	NC_000913|frag3397|1358400-1358800|_289_323	tgcccagaatatccattgcaaataccgaggccggg	35	NC_000913|frag3397|1358400-1358800|	51	1061.12	301.269	1033
581	21	11	TRUE		Probe Sequence	8b5f73c1c167124d80b5b3d1f771f511		4400	NC_000913|frag4471|1788000-1788400|_339_373	cagggcatctacggcaacaaatggcgacaatgtct	35	NC_000913|frag4471|1788000-1788400|	57	2018.39	529.285	1979
582	22	11	TRUE		Probe Sequence	f8c73f272781aeaf97a58728abb5c50b		10730	NC_000913|frag10976|4390000-4390400|_315_349	tctcgtataatgcgcctcccgtaacgacgcagaaa	35	NC_000913|frag10976|4390000-4390400|	57	419.754	173.05	383
583	23	11	TRUE		Probe Sequence	675d3268cdf3fd6e471ed6a37c71bf53		5466	NC_000913|frag5558|2222800-2223200|_339_373	atcgccagcgtcgaactagagaagctaaggccttc	35	NC_000913|frag5558|2222800-2223200|	59	4509.63	1746.25	4746
584	24	11	TRUE		Probe Sequence	607625b40ee032f47ea90197ca49ab76		5982	NC_000913|frag6084|2433200-2433600|_363_397	gacttcgttctgccgttgccagccgtaatacttac	35	NC_000913|frag6084|2433200-2433600|	57	4119.56	1245.87	4262
585	25	11	TRUE		Probe Sequence	12d150f96017761f5368f234a9397967		1524	NC_000913|frag1541|616000-616400|_305_339	agtgaaacgattatcgccgcggcattctcgtcgtt	35	NC_000913|frag1541|616000-616400|	57	351.544	149.948	323
586	26	11	TRUE		Probe Sequence	beaac2694d5b57aedf5d3d0d79fcc4a8		9627	NC_000913|frag9815|3925600-3926000|_291_325	gtggaacccggtactggaagatgcgtttgagcttt	35	NC_000913|frag9815|3925600-3926000|	51	728.196	224.428	734
587	27	11	TRUE		Probe Sequence	b3f8814d1910beea46206056e55a5093		4241	NC_000913|frag4310|1723600-1724000|_307_341	gggctctggacgggaaagaactctaattgctccgc	35	NC_000913|frag4310|1723600-1724000|	57	916.474	311.036	861
588	28	11	TRUE		Probe Sequence	dd0034d9842a4f0b38c36d0a049a3d7b		6184	NC_000913|frag6293|2516800-2517200|_254_289	gctgaagagagaattgctgaatacgctcctggagca	36	NC_000913|frag6293|2516800-2517200|	57	5553.95	2057.58	5835
589	29	11	TRUE		Probe Sequence	d02f55dddafdc94e7125fc2cf9d5d0ea		7176	NC_000913|frag7301|2920000-2920400|_329_363	cccgattttggcattagccctggacggtggaatcc	35	NC_000913|frag7301|2920000-2920400|	57	1920.75	508.989	1945
590	30	11	TRUE		Probe Sequence	36c059f2ab123bde5aa6d7506b78803f		7051	NC_000913|frag7174|2869200-2869600|_308_342	tgatagtgacatcgacgttgccaagggtataaccc	35	NC_000913|frag7174|2869200-2869600|	57	1687.98	576.163	1781
591	31	11	TRUE		Probe Sequence	6e95b7f460275bd813db07aff4bb2fb8		1609	NC_000913|frag1626|650000-650400|_361_399	tcaatttcggtgtaacaatggttaatgacgctctgttct	39	NC_000913|frag1626|650000-650400|	51	14973.4	4083.98	16294
592	32	11	TRUE		Probe Sequence	8417b93f41db13c44e1721c04e205146		9482	NC_000913|frag9668|3866800-3867200|_347_381	ctcgccggtatggatattcacacgctcaatggtct	35	NC_000913|frag9668|3866800-3867200|	57	9732.74	2157.91	10062
593	33	11	TRUE		Probe Sequence	3ba07d6eea6ada79992b60c42bd66bcc		3288	NC_000913|frag3339|1335200-1335600|_331_365	gctggcgggaaatatgaatatcaacctggcttctg	35	NC_000913|frag3339|1335200-1335600|	57	9562.37	2202.55	10182
594	34	11	TRUE		Probe Sequence	4cdf50548a24bc0b7dafdcf22fc2c6e1		5765	NC_000913|frag5863|2344800-2345200|_267_301	aacactgtattatcagaacacccgtgacggcgctg	35	NC_000913|frag5863|2344800-2345200|	59	380.898	172.885	351
595	35	11	TRUE		Probe Sequence	da4cb49d92e7fc9006c541205fb2015b		10034	NC_000913|frag10245|4097600-4098000|_302_336	cttggcagagcgacatacagtggatcgacgccaag	35	NC_000913|frag10245|4097600-4098000|	57	11164.3	3749.96	12129
596	36	11	TRUE		Probe Sequence	761f6237ace446a10dc32d77ed915814		5824	NC_000913|frag5922|2368400-2368800|_307_341	gagataaaggcacgccggtttataccattcatgca	35	NC_000913|frag5922|2368400-2368800|	51	729.941	282.981	730
597	37	11	TRUE		Probe Sequence	180d09916e35cef386bc727aef637271		4347	NC_000913|frag4418|1766800-1767200|_286_322	tgaaaagtagttatggtaaatgttcgtcagcccaggg	37	NC_000913|frag4418|1766800-1767200|	51	1186.08	332.312	1190
598	38	11	TRUE		Probe Sequence	b8458d0305c4f326e94ab391fd5fb395		11543	NC_000913|frag9286|3714000-3714400|_225_259	cttttcgcaccattggaaatcgtacccgcgtattg	35	NC_000913|frag9286|3714000-3714400|	57	11384.5	3348.62	11975
599	39	11	TRUE		Probe Sequence	a7e1bf91c4a1bb4a6af3645c79743998		3615	NC_000913|frag3675|1469600-1470000|_299_333	tggaacctcggaagtagtagtgagggtaacaacac	35	NC_000913|frag3675|1469600-1470000|	59	4002.68	1397.96	4197
600	40	11	TRUE		Probe Sequence	70db6da90362eca4db50c8b1d69280b9		1696	NC_000913|frag1714|685200-685600|_366_400	ctgaatattgggatccagctcggccttaaaccaca	35	NC_000913|frag1714|685200-685600|	57	423.175	168.136	412
601	41	11	TRUE		Probe Sequence	d860df80d53427621530cd6dec4b89c6		525	NC_000913|frag487|194400-194800|_362_400	cttcagtgatatagtctgcgccatctgatcgtaagtagt	39	NC_000913|frag487|194400-194800|	57	1715.72	631.693	1742
602	42	11	TRUE		Probe Sequence	2777a8297f8d3e1bbb4c32b5ce1b0033		2675	NC_000913|frag2715|1085600-1086000|_366_400	taatattccggcagtatgtgtcgcagcgatatgtg	35	NC_000913|frag2715|1085600-1086000|	51	7488.37	2126.92	7566
603	43	11	TRUE		Probe Sequence	3959aaf0df4529f0ffd7118a496f3905		5615	NC_000913|frag5708|2282800-2283200|_315_349	gacgccgtttccgttcagtatccgttaagcgaact	35	NC_000913|frag5708|2282800-2283200|	57	2854.68	1124.6	3230
604	44	11	TRUE		Probe Sequence	dccbeb2047a3935b043f12a233ff721d		2459	NC_000913|frag2495|997600-998000|_265_303	tgtacgtaacaccagtccggatgttccttatcttattca	39	NC_000913|frag2495|997600-998000|	57	1559.65	487.786	1598
605	45	11	TRUE		Probe Sequence	70b98e892efb8461e9f2f41d2e3755cb		3078	NC_000913|frag3126|1250000-1250400|_267_301	tttgtcataagggatgcgggatatgagtggcgctt	35	NC_000913|frag3126|1250000-1250400|	57	3320.75	984.722	3531
606	46	11	TRUE		Probe Sequence	4dff00c32d772f94796b375ccc9620a1		68	NC_000913|frag26|10000-10400|_277_311	ccgtaagaggtgaatgcggttaaaccgaaagtgtt	35	NC_000913|frag26|10000-10400|	57	6388.93	2333.7	6963
607	47	11	TRUE		Probe Sequence	ea74f15f34b7b3ad6d020daa014e44e5		9832	NC_000913|frag10034|4013200-4013600|_251_285	catgatagctcgggcgataatcagcgttgaatgca	35	NC_000913|frag10034|4013200-4013600|	51	6121.57	2180.68	6575
608	48	11	TRUE		Probe Sequence	11c2912fc2e28b9799a367b086dcee6a		6852	NC_000913|frag6975|2789600-2790000|_295_329	gttccggctggggtatttaacgtggtcaccggttc	35	NC_000913|frag6975|2789600-2790000|	57	2950.28	1045.82	3216
609	49	11	TRUE		Probe Sequence	d64deaa957d5b42a187e25053dce2e05		7521	NC_000913|frag7654|3061200-3061600|_253_287	gtagtgattgtcgaaacggttggcgtcgggcagtc	35	NC_000913|frag7654|3061200-3061600|	57	8671.74	3579.66	9438
610	50	11	TRUE		Probe Sequence	d38d394fd1aca8e8f7b9d4c79c46d9f7		244	NC_000913|frag204|81200-81600|_295_329	ctaccttcgcggccttttggctgaccgaaatagat	35	NC_000913|frag204|81200-81600|	59	1251.78	433.159	1285
611	51	11	TRUE		Probe Sequence	17c3fd919405d363ae4ae0c87581938d		5148	NC_000913|frag5231|2092000-2092400|_365_399	gatctcagcaccgaaatgatcgagcacttcttccg	35	NC_000913|frag5231|2092000-2092400|	57	911.719	287.46	932
612	52	11	TRUE		Probe Sequence	8ef6a53681460ee842e6e8d807b3c39d		5862	NC_000913|frag5961|2384000-2384400|_299_333	ggattactcgaactggcacgtttgttacatcagca	35	NC_000913|frag5961|2384000-2384400|	57	7039.14	2737.91	7599
613	53	11	TRUE		Probe Sequence	6ec9497253f6697741bd2e982641ddf8		7581	NC_000913|frag7715|3085600-3086000|_255_289	gctgcgcgatgctgccggtctgaagtaatctttct	35	NC_000913|frag7715|3085600-3086000|	51	8053.61	2282.86	8417
614	54	11	TRUE		Probe Sequence	cffe2708340139e784a4d4bccaca6dc8		9253	NC_000913|frag9433|3772800-3773200|_291_325	cctgaacacgggtcatgctataaccgcgtacctcg	35	NC_000913|frag9433|3772800-3773200|	57	1486.54	591.433	1533
615	55	11	TRUE		Probe Sequence	4d1ebb2f53873d31123266abfef13a00		9467	NC_000913|frag9653|3860800-3861200|_279_313	atcaccaggaaggcgataatcaccacataagacgt	35	NC_000913|frag9653|3860800-3861200|	57	14599.8	7076.1	17104
616	56	11	TRUE		Probe Sequence	64d1a6a57dfaa7d55360861ea135018f		4382	NC_000913|frag4453|1780800-1781200|_275_309	taacgaacaacgtcgtgcggcgtatcgtcagcaag	35	NC_000913|frag4453|1780800-1781200|	57	906.211	375.762	927
617	1	12	TRUE		Probe Sequence	39756be88021ab149369816dbce5d5d1		8157	NC_000913|frag8299|3319200-3319600|_255_289	ggcgaagcggaagggatgatatacgttttacaacc	35	NC_000913|frag8299|3319200-3319600|	57	5587.81	2209	5822
618	2	12	TRUE		Probe Sequence	1e204be1178fe51cc02b13fb8ea661a8		7012	NC_000913|frag7135|2853600-2854000|_347_381	gccgaccgtgagttccgtagcgatctctattaccg	35	NC_000913|frag7135|2853600-2854000|	58	3112.29	1173.53	3234
619	3	12	TRUE		Probe Sequence	eadad2d4ffda87dd2efa8e4c424b39d5		8075	NC_000913|frag8217|3286400-3286800|_339_373	aacgtgaaatgggctgcgatcaatgattatggcgg	35	NC_000913|frag8217|3286400-3286800|	58	9498.52	4178.81	9768
620	4	12	TRUE		Probe Sequence	c9d521df2386aac2e0d8c50b60b56f5e		10377	NC_000913|frag10610|4243600-4244000|_307_341	tcttgcaggttgaacatcagcgcgctcttaccttt	35	NC_000913|frag10610|4243600-4244000|	52	7245.21	2142.23	6933
621	5	12	TRUE		Probe Sequence	d3058dcff1c79e65b6afd92b2d04f51f		585	NC_000913|frag548|218800-219200|_275_309	aaagctgcttttcgacctctgcggtaaaactcacc	35	NC_000913|frag548|218800-219200|	56	1309.21	419.067	1287.5
622	6	12	TRUE		Probe Sequence	621aa22f0665c7c90ff6f8a2a679a333		5736	NC_000913|frag5834|2333200-2333600|_286_320	gcaccaatattttgcgtaaacagtttccctggcaa	35	NC_000913|frag5834|2333200-2333600|	56	2922.04	992.927	3019.5
623	7	12	TRUE		Probe Sequence	716e7a505c926d4405dd1fc3014c9179		936	NC_000913|frag925|369600-370000|_365_399	tgaagccattggacgtttcaccagcactctcaata	35	NC_000913|frag925|369600-370000|	58	3182.24	1176.89	3338.5
624	8	12	TRUE		Probe Sequence	d377b02689f1f5704bd3c20fe3f23f0d		4782	NC_000913|frag4853|1940800-1941200|_363_397	tatgaccttattgaccaactgcgtcgtgaactgga	35	NC_000913|frag4853|1940800-1941200|	58	1130.52	415.755	1159.5
625	9	12	TRUE		Probe Sequence	785a5822e320a930f73e7b1020688ae2		5510	NC_000913|frag5602|2240400-2240800|_315_349	actaacagcgttaaccgcgactggatccagcgtct	35	NC_000913|frag5602|2240400-2240800|	52	785.538	294.712	776.5
626	10	12	TRUE		Probe Sequence	ede321d3c0245bed2f6e52812710b719		2988	NC_000913|frag3036|1214000-1214400|_259_293	tcggcagggatctcgaaataggttgattgttcggt	35	NC_000913|frag3036|1214000-1214400|	56	2219.25	441.702	2199.5
627	11	12	TRUE		Probe Sequence	cd4271283e9ad981b02ae54426a194b1		619	NC_000913|frag591|236000-236400|_347_381	agttggtgatccataacgcagcgttcgatatcggc	35	NC_000913|frag591|236000-236400|	56	1137.89	356.059	1130
628	12	12	TRUE		Probe Sequence	02988ba1c50159d25e6069c5ef95c5dc		8746	NC_000913|frag8903|3560800-3561200|_347_381	cgtattatcagggtattggcccggcatggacgaaa	35	NC_000913|frag8903|3560800-3561200|	57	1583.58	469.55	1606
629	13	12	TRUE		Probe Sequence	d0f753e6853a6657f5ef83e595819ad5		10347	NC_000913|frag10579|4231200-4231600|_283_317	gtgttatcacaggactggctcctccaacaccgtta	35	NC_000913|frag10579|4231200-4231600|	58	4358.4	1421.1	4346.5
630	14	12	TRUE		Probe Sequence	a1625af4774f6bae1458e735a39a230a		3749	NC_000913|frag3809|1523200-1523600|_327_361	tattcatggtgccaacgatggtaagtgcagcgagc	35	NC_000913|frag3809|1523200-1523600|	58	2553.53	799.02	2678.5
631	15	12	TRUE		Probe Sequence	77903808b7f098cd80c7ea04c9735c4a		10109	NC_000913|frag10321|4128000-4128400|_251_285	tggtcggcacgtctgatgtctgcggtacttaatca	35	NC_000913|frag10321|4128000-4128400|	52	9599.35	2189.81	10194.5
632	16	12	TRUE		Probe Sequence	545efe33cad5729b08eb94f2cef02211		11308	NC_000913|frag11562|4624400-4624800|_277_311	actcccgttttcgcaccttgcgcagccataaaaac	35	NC_000913|frag11562|4624400-4624800|	56	2132.96	687.647	2239
633	17	12	TRUE		Probe Sequence	e2c00d20e7ade35914d9166650108c19		1883	NC_000913|frag1908|762800-763200|_325_359	cgtgtaaccgaagcgttcaaaatcatcctctctga	35	NC_000913|frag1908|762800-763200|	56	569.321	204.856	555
634	18	12	TRUE		Probe Sequence	dea46398999e136aeefd2027357de1fc		294	NC_000913|frag254|101200-101600|_331_365	ccgacgtgcgtgtagaagattatcagcagattggc	35	NC_000913|frag254|101200-101600|	58	972.034	244.787	949.5
635	19	12	TRUE		Probe Sequence	a6bc68f77621b95aa1f4dcfe3044e63d		10140	NC_000913|frag10352|4140400-4140800|_355_389	tggtgcctttcctcgcagcgtacatcggttattcc	35	NC_000913|frag10352|4140400-4140800|	58	5355.6	1423.72	5374
636	20	12	TRUE		Probe Sequence	79299a9d2165434d277b1fa11862495c		3462	NC_000913|frag3517|1406400-1406800|_267_301	tcgctatatggcaccgcaacgtgatgtttatgctc	35	NC_000913|frag3517|1406400-1406800|	52	1080.13	258.164	1098.5
637	21	12	TRUE		Probe Sequence	a071eac08d2daa3a126c2a9ea228229e		5965	NC_000913|frag6067|2426400-2426800|_251_285	atagttgccctgtcagacttgcaggcagactttgc	35	NC_000913|frag6067|2426400-2426800|	56	574.964	181.779	547.5
638	22	12	TRUE		Probe Sequence	d6f35a178e4fb8d6f49d99de8240eab1		5452	NC_000913|frag5544|2217200-2217600|_281_315	gcccagagctttaagagtggcatgatgctttcctc	35	NC_000913|frag5544|2217200-2217600|	56	3494.04	745.987	3519
639	23	12	TRUE		Probe Sequence	582f771a3ac7b274174d85c4b18b1896		5352	NC_000913|frag5443|2176800-2177200|_339_373	ggcctactcgctaacctatatgccgaccattgcgc	35	NC_000913|frag5443|2176800-2177200|	57	1591.79	482.407	1582
640	24	12	TRUE		Probe Sequence	7df5ed2babe7c87c3206d942f0886b1c		11470	NC_000913|frag5720|2287600-2288000|_252_286	caggttgtaccaatgctgcatgcagtgaatgcgta	35	NC_000913|frag5720|2287600-2288000|	58	23012.7	5580.62	23844.5
641	25	12	TRUE		Probe Sequence	599e9a5f035ba438f89b6b8d2537e3a8		8579	NC_000913|frag8733|3492800-3493200|_359_393	ataccagcgactacggtaacctgctgcaactggtg	35	NC_000913|frag8733|3492800-3493200|	58	3310.95	765.568	3366
642	26	12	TRUE		Probe Sequence	8d621e43efc321014a311061efb2f83a		132	NC_000913|frag91|36000-36400|_325_362	tctgatctccagataagagggcactttaaatttcgcca	38	NC_000913|frag91|36000-36400|	52	17148.2	2738.39	16676
643	27	12	TRUE		Probe Sequence	1313644ee5acec05b7c9af0c3be37a16		7115	NC_000913|frag7239|2895200-2895600|_347_381	aaatgcgcagtccaataagatgctctggcgtggtg	35	NC_000913|frag7239|2895200-2895600|	56	743.696	270.281	712
644	28	12	TRUE		Probe Sequence	884054502eab6686190c3769db204d3a		6275	NC_000913|frag6386|2554000-2554400|_307_341	agaccgaggctacgaatatgcggcggcaatttcag	35	NC_000913|frag6386|2554000-2554400|	56	1088.43	298.93	1053
645	29	12	TRUE		Probe Sequence	52deccabfbabd53ef56ed4dc974f630a		10108	NC_000913|frag10320|4127600-4128000|_363_397	gcggagtactctcagcctgacgatatgatggtggt	35	NC_000913|frag10320|4127600-4128000|	58	783.655	319.649	735
646	30	12	TRUE		Probe Sequence	d6c6f65667708a100504e56bff8f978b		3938	NC_000913|frag4002|1600400-1600800|_291_325	aattcaaccaaccggaacaagctgcacggacatta	35	NC_000913|frag4002|1600400-1600800|	58	1135.74	308.171	1086.5
647	31	12	TRUE		Probe Sequence	0caf1813f0cd0983f00bc91517ceec45		2000	NC_000913|frag2032|812400-812800|_331_365	tccttcaggtagcgactcatgagtaaaccgttcaa	35	NC_000913|frag2032|812400-812800|	52	1243.92	347.905	1185.5
648	32	12	TRUE		Probe Sequence	b7a8f542bcb1c548849f0efa4380ef63		642	NC_000913|frag614|245200-245600|_257_294	aaccaatattaatcgctttgtagtaacggctgtctggt	38	NC_000913|frag614|245200-245600|	56	5438.12	1537.89	5751
649	33	12	TRUE		Probe Sequence	2a7a5b5f70802fa081c33294ca42f41a		9387	NC_000913|frag9571|3828000-3828400|_305_339	gggcggtattactgccatcgtgctgaatctgattt	35	NC_000913|frag9571|3828000-3828400|	56	3486.8	968.026	3556.5
650	34	12	TRUE		Probe Sequence	203b1f2456403f083b4eaa318a1a748b		10376	NC_000913|frag10609|4243200-4243600|_308_342	gtcagcagatagttttcgaggaactctttcgccag	35	NC_000913|frag10609|4243200-4243600|	57	10040.6	3171.1	10752
651	35	12	TRUE		Probe Sequence	c05fc1b47d1fc7c7a02e32dd280b2924		9992	NC_000913|frag10202|4080400-4080800|_256_290	tacagccgatacaggtggtaacgtcgatgagtttc	35	NC_000913|frag10202|4080400-4080800|	58	2755.02	982.22	2939
652	36	12	TRUE		Probe Sequence	8a606ec23547c93674657234eb85f35b		7193	NC_000913|frag7318|2926800-2927200|_315_349	ctgtcttacctggctaaccactttaacgcaccggt	35	NC_000913|frag7318|2926800-2927200|	52	1017.54	323.678	999
653	37	12	TRUE		Probe Sequence	e5da2716f14352f99089103b2c0702e8		3858	NC_000913|frag3920|1567600-1568000|_295_329	atactaccagggtgcccactttagagaagtcaggg	35	NC_000913|frag3920|1567600-1568000|	52	1766.9	412.194	1717
654	38	12	TRUE		Probe Sequence	5d9ed02c8769a1dc14b63cb152c1d265		6510	NC_000913|frag6625|2649600-2650000|_303_337	atcaaatcacgtttcggttcgaggtggcgtaaacg	35	NC_000913|frag6625|2649600-2650000|	56	1159.45	331.837	1161.5
655	39	12	TRUE		Probe Sequence	1b7092c8468a82cf4667ce36c56f8622		9772	NC_000913|frag9973|3988800-3989200|_283_317	acctttgacatacgaaatatcccgaatgccgcgtg	35	NC_000913|frag9973|3988800-3989200|	57	3299.53	1148.45	3565
656	40	12	TRUE		Probe Sequence	302ccc350219fe293970699a82f2dda2		9489	NC_000913|frag9675|3869600-3870000|_363_397	gtcgatttccacgcctaagcccggtttcgttaacg	35	NC_000913|frag9675|3869600-3870000|	58	16247.6	5967.26	18126
657	41	12	TRUE		Probe Sequence	649a9383df359b3c6960475978aea793		10863	NC_000913|frag11110|4443600-4444000|_359_393	aaactcgacgtacgcgttgagcaaatttcgcagcc	35	NC_000913|frag11110|4443600-4444000|	58	696.776	284.903	666.5
658	42	12	TRUE		Probe Sequence	a508bf105970384774cfdc5e86ae3981		7939	NC_000913|frag8081|3232000-3232400|_259_293	gaccattgctacaacacgtaattcattgcccccaa	35	NC_000913|frag8081|3232000-3232400|	52	3781.42	1043.35	3865.5
659	43	12	TRUE		Probe Sequence	2e5ca4a4450777cef919c46913286e2a		2485	NC_000913|frag2521|1008000-1008400|_307_341	ggattgaatgttaccgcctgtatgacgccgatctg	35	NC_000913|frag2521|1008000-1008400|	56	1334.04	446.645	1411.5
660	44	12	TRUE		Probe Sequence	91e941a98758b7b60ec729cdd3809941		3066	NC_000913|frag3114|1245200-1245600|_299_333	cagcgtttcgtactggtttgccatcgcgttatctc	35	NC_000913|frag3114|1245200-1245600|	56	2158.39	708.438	2191.5
661	45	12	TRUE		Probe Sequence	ef0b71812afb038b12295f641fd2a1de		2649	NC_000913|frag2689|1075200-1075600|_315_349	tgcagtaacgtagcgacttcggttgaaccggtaaa	35	NC_000913|frag2689|1075200-1075600|	58	942.138	372.553	923
662	46	12	TRUE		Probe Sequence	89c54883b0c4789dca492567104b11ef		1129	NC_000913|frag1126|450000-450400|_365_399	gccgggaaagcgatttcattcacggtagcaatgcc	35	NC_000913|frag1126|450000-450400|	58	3463.62	1249.23	3501.5
663	47	12	TRUE		Probe Sequence	952d259d2c9690ff42a66c00b09f39cb		6913	NC_000913|frag7036|2814000-2814400|_263_297	ccagcaatgcttccgcaaaatcggtagtaatccat	35	NC_000913|frag7036|2814000-2814400|	52	3451.65	1371.25	3579.5
664	48	12	TRUE		Probe Sequence	915dc6abe53f2c8acbae342a949ad961		7391	NC_000913|frag7524|3009200-3009600|_331_365	gacctggccgggcaaatgaaagcggtaaaaattac	35	NC_000913|frag7524|3009200-3009600|	56	2966.02	1129.31	3050.5
665	49	12	TRUE		Probe Sequence	e6624780868b22d97e04abaff32adb5b		9263	NC_000913|frag9443|3776800-3777200|_279_313	gattgttttacccagacgcctgtcagacgaggttg	35	NC_000913|frag9443|3776800-3777200|	56	4302.11	1562.87	4362
666	50	12	TRUE		Probe Sequence	b4c086a63b87be616b01e4472009ae82		8922	NC_000913|frag9087|3634400-3634800|_339_373	tgggtgaagagtaagttctcacggaaaacggtgcc	35	NC_000913|frag9087|3634400-3634800|	57	14820.5	5503.33	16888
667	51	12	TRUE		Probe Sequence	f3147364a155cd1df6ec0a64f42b3400		3189	NC_000913|frag3238|1294800-1295200|_358_392	cagtttgtgcgccattgagtgacatacacccagga	35	NC_000913|frag3238|1294800-1295200|	58	699.707	285.057	736.5
668	52	12	TRUE		Probe Sequence	d8ec161f5b9447396f7422556f4f87bf		7279	NC_000913|frag7406|2962000-2962400|_259_293	atcttccggactatttacgccgttgcaggacgttg	35	NC_000913|frag7406|2962000-2962400|	58	1889.33	840.501	1899.5
669	53	12	TRUE		Probe Sequence	9c800b1864bfb45ed9edaea4f0acfb88		2277	NC_000913|frag2312|924400-924800|_347_381	cggaagcagcgcattaatctgattgttaggtaggt	35	NC_000913|frag2312|924400-924800|	52	2219.12	721.228	2351
670	54	12	TRUE		Probe Sequence	364b75138179a4bbe34b0094ccbcfa1c		3256	NC_000913|frag3307|1322400-1322800|_355_389	cacggatggaagactatggcagggaagtttcgctg	35	NC_000913|frag3307|1322400-1322800|	56	2445.8	948.905	2654
671	55	12	TRUE		Probe Sequence	7c7e53c38a9e90882985c062f874cd54		10994	NC_000913|frag11244|4497200-4497600|_323_357	ggggcaaatccaccttgtgctgatatgaatacgga	35	NC_000913|frag11244|4497200-4497600|	56	3690.43	1828.99	4020.5
672	56	12	TRUE		Probe Sequence	1024b11a8fe1c14384362896acc09904		3995	NC_000913|frag4060|1623600-1624000|_279_313	gcccagtgttcgttgatttgcgacggaaattcgac	35	NC_000913|frag4060|1623600-1624000|	58	2094.55	970.712	2281
673	1	13	TRUE		Probe Sequence	d5384dee760cd4a080de0ea77b824406		2299	NC_000913|frag2334|933200-933600|_291_325	gttgatgttccacctgcgcaacctacagtagcctg	35	NC_000913|frag2334|933200-933600|	57	1174.7	324.179	1148
674	2	13	TRUE		Probe Sequence	c1cf5ee6df2b1e763ccc049714b8eeff		6050	NC_000913|frag6153|2460800-2461200|_251_285	aatcaacaataccagcgcagcttacccagaatcca	35	NC_000913|frag6153|2460800-2461200|	58	4636.33	1520.83	4988
675	3	13	TRUE		Probe Sequence	a95dcefc5a61b3410715db1ed9a4d874		4593	NC_000913|frag4664|1865200-1865600|_315_349	gggtagtgaaggtctggccgtcaattctgcaacaa	35	NC_000913|frag4664|1865200-1865600|	58	1311.29	446.303	1251.5
676	4	13	TRUE		Probe Sequence	3492a6b935fbea44c253665bf5988fc3		1037	NC_000913|frag1034|413200-413600|_315_349	gcttcctgctcgcaaatggttttcacatcggcaag	35	NC_000913|frag1034|413200-413600|	52	1300.71	374.273	1325
677	5	13	TRUE		Probe Sequence	1e8dfdf10cb6a5ea323903c7d5c9fdf7		1245	NC_000913|frag1243|496800-497200|_314_348	acaagcaaacttatcagcaatctcaggccggatat	35	NC_000913|frag1243|496800-497200|	56	3076.71	936.378	3160.5
678	6	13	TRUE		Probe Sequence	08c27c2efeb2b0ea97491f2d3bba749c		3143	NC_000913|frag3192|1276400-1276800|_355_389	ccctgccagtccaatagcagtagaaagcaacacaa	35	NC_000913|frag3192|1276400-1276800|	56	630.339	264.58	616.5
679	7	13	TRUE		Probe Sequence	7ec859f467626fc02b48b513f68c2606		7485	NC_000913|frag7618|3046800-3047200|_275_309	cctgaaacgtgcagtgaattgtgaacctctctcct	35	NC_000913|frag7618|3046800-3047200|	58	5928.74	1578.24	5596
680	8	13	TRUE		Probe Sequence	60ecbe4559f3ca89b497a8bdebc67de2		11473	NC_000913|frag5967|2386400-2386800|_81_115	tataacaacgtctggataacgacccggcctgactg	35	NC_000913|frag5967|2386400-2386800|	58	5417.36	1387.79	5509.5
681	9	13	TRUE		Probe Sequence	a76b7175f845daf73450631bea591ff7		2456	NC_000913|frag2492|996400-996800|_315_349	cgccagggtgatgacacgcatactctctccttata	35	NC_000913|frag2492|996400-996800|	52	3717.79	640.426	3595
682	10	13	TRUE		Probe Sequence	8338a1a85a0580e8497af847908c9a0d		7031	NC_000913|frag7154|2861200-2861600|_343_377	ctcactcgcccttaaatctggcaacttcggtgatg	35	NC_000913|frag7154|2861200-2861600|	56	1424.5	361.519	1400
683	11	13	TRUE		Probe Sequence	4a9042279683898e2267222d1bedcc3e		7366	NC_000913|frag7499|2999200-2999600|_331_365	gatgctaatccgctcacgggcaaacgtatttacag	35	NC_000913|frag7499|2999200-2999600|	56	2773.32	676.371	2730.5
684	12	13	TRUE		Probe Sequence	ad4305ee21c59ddc7b1a23c543b2c890		3278	NC_000913|frag3329|1331200-1331600|_335_369	ccggaaggtaataagaccatggttcgctttagccg	35	NC_000913|frag3329|1331200-1331600|	57	608.281	230.024	577
685	13	13	TRUE		Probe Sequence	2f882a65138ad91de10c1c8a6b0efd20		9456	NC_000913|frag9642|3856400-3856800|_295_329	ttgataaaaccgatcaccagcatcacgaccacgtt	35	NC_000913|frag9642|3856400-3856800|	58	4315.88	1197.25	4369
686	14	13	TRUE		Probe Sequence	efa7df4937447ebadc65d5d8b078e3b8		7831	NC_000913|frag7971|3188000-3188400|_295_329	gcagcacgcattgaaactattctggcggccaaaag	35	NC_000913|frag7971|3188000-3188400|	58	3541.33	998.238	3470.5
687	15	13	TRUE		Probe Sequence	88734b1adab8db610a67e9baf2164734		10028	NC_000913|frag10239|4095200-4095600|_315_349	cctgaattcgcgaccttctcgttactgacaggaaa	35	NC_000913|frag10239|4095200-4095600|	52	3753.88	1110.02	3868
688	16	13	TRUE		Probe Sequence	ec91221fd823459cc15f708e7e601aa3		7905	NC_000913|frag8046|3218000-3218400|_267_301	cgggctatctcaccgccgtacgtaagctatgcgat	35	NC_000913|frag8046|3218000-3218400|	56	2183.64	603.625	2191
689	17	13	TRUE		Probe Sequence	84c170c07b848d03294bac558dee77eb		5616	NC_000913|frag5709|2283200-2283600|_251_285	ccgctgtatcgccaggcattgttgtcagatttctc	35	NC_000913|frag5709|2283200-2283600|	56	1943.05	497.712	1905
690	18	13	TRUE		Probe Sequence	ab0c9aacdc90404b47a77608be70c74e		7211	NC_000913|frag7336|2934000-2934400|_342_377	acaaacagtatcaacgtaatgccgagcaaagccgcg	36	NC_000913|frag7336|2934000-2934400|	58	1045.36	345.791	1038.5
691	19	13	TRUE		Probe Sequence	af3bbe8a43bbdd2c8932c126c54bdffa		8576	NC_000913|frag8730|3491600-3492000|_362_400	tgatttacatcaataagcggggttgctgaatcgttaagg	39	NC_000913|frag8730|3491600-3492000|	58	1403.17	480.833	1453
692	20	13	TRUE		Probe Sequence	8288f268efe140f3126722c0ad8c3d1a		1202	NC_000913|frag1200|479600-480000|_345_379	tcttagcggttgaactaacggacacctttcgggat	35	NC_000913|frag1200|479600-480000|	52	3578.77	868.554	3593
693	21	13	TRUE		Probe Sequence	05c2b9f48be133ff6a338e45b8c3e348		4532	NC_000913|frag4603|1840800-1841200|_251_285	agaagcaatgctaaaacgccacggtatgggttttg	35	NC_000913|frag4603|1840800-1841200|	56	576.661	191.078	585
694	22	13	TRUE		Probe Sequence	b8d96ec81f39430a63c94372dce883f1		10808	NC_000913|frag11054|4421200-4421600|_273_307	ccggaatcgggcatatcgtcgcggtacatgtgaaa	35	NC_000913|frag11054|4421200-4421600|	56	8077.5	1335.76	8157
695	23	13	TRUE		Probe Sequence	f122a8893752bd496d418dd964d922b1		9909	NC_000913|frag10119|4047200-4047600|_365_400	gatgattgccgttgatgcgtggttacaggctgagca	36	NC_000913|frag10119|4047200-4047600|	57	19035.8	4252.95	19412
696	24	13	TRUE		Probe Sequence	0f15ed23173f618a87a670bd4ba3da00		10630	NC_000913|frag10874|4349200-4349600|_323_357	tgttggctagcccatctcgcgtcatatcactgatt	35	NC_000913|frag10874|4349200-4349600|	58	1978.02	485.15	1871.5
697	25	13	TRUE		Probe Sequence	51cfbeb21192c9919b18852deebe5b0a		8868	NC_000913|frag9028|3610800-3611200|_339_373	gagatcatctatggcgaacaaggcaaacctgcatt	35	NC_000913|frag9028|3610800-3611200|	58	3956.07	1056.41	3916
698	26	13	TRUE		Probe Sequence	ee5437f3bfefa569797c6546d8fadf54		6372	NC_000913|frag6485|2593600-2594000|_331_365	gatcgccgctgtcgaaaccacgtttaaaccagctg	35	NC_000913|frag6485|2593600-2594000|	52	19757.7	4237.49	20241
699	27	13	TRUE		Probe Sequence	2f599c65bb97d99ce1135492b05099a7		797	NC_000913|frag785|313600-314000|_299_333	gaaatacaggagtggctcgggaaatatggtactgc	35	NC_000913|frag785|313600-314000|	56	13150.8	2899.57	13237.5
700	28	13	TRUE		Probe Sequence	47a1262520879322100e32f800964dee		11610	NC_000913|frag10811|4324000-4324400|_104_138	ctacggatggtgcgggaatttgtaggcctgataag	35	NC_000913|frag10811|4324000-4324400|	56	10140.8	1360.29	9953.5
701	29	13	TRUE		Probe Sequence	e9e4ad5cca75e9add6ad647a46333086		8104	NC_000913|frag8246|3298000-3298400|_287_321	ttgaaatgctcgtgatactcaaccaggccggtaac	35	NC_000913|frag8246|3298000-3298400|	58	1948.71	533.235	2009.5
702	30	13	TRUE		Probe Sequence	9fe9eeefbf74a9bfef6f548a0c80124f		9921	NC_000913|frag10131|4052000-4052400|_267_301	ttcggtttccggatgcagtaacttcgcttctacgc	35	NC_000913|frag10131|4052000-4052400|	58	3174.66	981.018	3179.5
703	31	13	TRUE		Probe Sequence	294c0494e9c843b19424a78f432732c8		10887	NC_000913|frag11134|4453200-4453600|_305_339	gctttgttgatatcgcgatggataatcttggcgcc	35	NC_000913|frag11134|4453200-4453600|	52	2512.77	677.283	2585
704	32	13	TRUE		Probe Sequence	39a59914c6c9a869d6799111eb6bd338		11287	NC_000913|frag11541|4616000-4616400|_331_365	acggtattcgcgacaacactatctccgaagggcag	35	NC_000913|frag11541|4616000-4616400|	56	2901.25	863.073	2977
705	33	13	TRUE		Probe Sequence	ff94685deca6d4383fe591327654f126		2805	NC_000913|frag2850|1139600-1140000|_251_285	atctttttgccatgctggatagtgccatcgcagcc	35	NC_000913|frag2850|1139600-1140000|	56	1216.79	365.479	1177.5
706	34	13	TRUE		Probe Sequence	a019fe606d857dc5ce7cc92781270a1c		2070	NC_000913|frag2103|840800-841200|_259_293	ccgcctgcggaattaatgacataacctttcgcgcc	35	NC_000913|frag2103|840800-841200|	57	1116.61	302.921	1092
707	35	13	TRUE		Probe Sequence	c7387ce1ba30c9e6499b2268a2b58fb0		4686	NC_000913|frag4757|1902400-1902800|_295_329	taacccgctgtggatcatcgttggcttcttcgtca	35	NC_000913|frag4757|1902400-1902800|	58	3210.41	762.987	3217
708	36	13	TRUE		Probe Sequence	2bcdabbe1377d2bef1e3cdb8dfb90425		4278	NC_000913|frag4347|1738400-1738800|_275_309	aactatcgcgtttctgattggtggttatggctgtc	35	NC_000913|frag4347|1738400-1738800|	52	1001.94	297.423	987
709	37	13	TRUE		Probe Sequence	908e5c75489afe935fcd1ec576bab231		11125	NC_000913|frag11379|4551200-4551600|_279_313	gataacgtgcgtgaaaacggtcatgtggcgaaggt	35	NC_000913|frag11379|4551200-4551600|	52	4535.15	1096.8	4669.5
710	38	13	TRUE		Probe Sequence	06a2e6de713825bb01d9999b07d4dbd8		3505	NC_000913|frag3560|1423600-1424000|_275_309	atatacggcagaacgagggatcgcgctgcttaagc	35	NC_000913|frag3560|1423600-1424000|	56	3742.64	887.025	3757
711	39	13	TRUE		Probe Sequence	0f200764fcf711770bcc42fc5a57082b		11303	NC_000913|frag11557|4622400-4622800|_283_317	gtggattacgctgtcgctggtggttttgactaaac	35	NC_000913|frag11557|4622400-4622800|	57	40997.6	11003.1	44357
712	40	13	TRUE		Probe Sequence	b2b1f22082411af1c1a939febd141656		6516	NC_000913|frag6631|2652000-2652400|_315_349	tcgccaggtaatgtatcggtcgctacacttcccgt	35	NC_000913|frag6631|2652000-2652400|	58	17346.8	4987.38	17931.5
713	41	13	TRUE		Probe Sequence	b348b7d5a3bb3a655be8306d7b17d80b		3175	NC_000913|frag3224|1289200-1289600|_341_375	ggttttcctcattgggagcgacaacggtactggcg	35	NC_000913|frag3224|1289200-1289600|	58	18431.1	4567.02	19001.5
714	42	13	TRUE		Probe Sequence	37e1a4b884e07bc7e3573def1523be4f		113	NC_000913|frag72|28400-28800|_289_323	tttgacgaagccggtaaacaagcaattcgtgacgc	35	NC_000913|frag72|28400-28800|	52	2191.9	634.785	2270.5
715	43	13	TRUE		Probe Sequence	4ace917f771a7741f56cb710a5c12cd2		1114	NC_000913|frag1111|444000-444400|_291_325	gaaatccgcgtaacgggcaaatctcgtgatgattt	35	NC_000913|frag1111|444000-444400|	56	1944.77	652.618	1951.5
716	44	13	TRUE		Probe Sequence	9afab5600c31fe2f00432b4f3e3c6839		6987	NC_000913|frag7110|2843600-2844000|_313_347	ggttcatcagaagtgacgtgcagcggaccaatcgg	35	NC_000913|frag7110|2843600-2844000|	56	1458.79	448.32	1478
717	45	13	TRUE		Probe Sequence	1ce9d9b6f6e82ea3e1a9f196d5e76697		5550	NC_000913|frag5642|2256400-2256800|_363_397	gcttgagagtgtggatctgatttagacggtcgcgc	35	NC_000913|frag5642|2256400-2256800|	58	10103.3	3666.03	10960.5
718	46	13	TRUE		Probe Sequence	d064de4acf611da264e8169cb9e16369		3392	NC_000913|frag3444|1377200-1377600|_303_337	gcaggatgattcgtttatggctaagccggcgatta	35	NC_000913|frag3444|1377200-1377600|	58	1722.5	589.889	1777
719	47	13	TRUE		Probe Sequence	51ddd076027be89c317fd4af7a578a4e		4715	NC_000913|frag4786|1914000-1914400|_357_391	ggtgattaccaacgttgcccgcaatgtgacatgct	35	NC_000913|frag4786|1914000-1914400|	52	1897.25	829.75	1918.5
720	48	13	TRUE		Probe Sequence	5fc598f235c1754b9a907cf0df4c54fc		5720	NC_000913|frag5818|2326800-2327200|_343_377	ccagtaacccacagcggtgtaccatcggttaacca	35	NC_000913|frag5818|2326800-2327200|	56	1312.38	609.783	1457
721	49	13	TRUE		Probe Sequence	683666c0836c7122bc1827ca205bda8b		7469	NC_000913|frag7602|3040400-3040800|_275_309	ccgccgcgagcttaactgccatttcataaattacc	35	NC_000913|frag7602|3040400-3040800|	56	1548.36	584.48	1658
722	50	13	TRUE		Probe Sequence	30f4ce701e25c2a1cc2f5b8a6f6f56b2		2014	NC_000913|frag2046|818000-818400|_315_349	aacagatgcaaccgaagtggctgcggatttcccaa	35	NC_000913|frag2046|818000-818400|	57	1205.81	474.587	1267
723	51	13	TRUE		Probe Sequence	3056089c9f30f966376c68f85d5da987		851	NC_000913|frag840|335600-336000|_315_349	ttaaacatattggctccagttccggctgcgacatg	35	NC_000913|frag840|335600-336000|	58	38360.9	16445.7	45897.5
724	52	13	TRUE		Probe Sequence	ca728af263619fa874d1a87c9b48719a		8471	NC_000913|frag8623|3448800-3449200|_331_365	tcggatcgtactcaagacgttcaacaactgccggg	35	NC_000913|frag8623|3448800-3449200|	58	442.879	167.118	439
725	53	13	TRUE		Probe Sequence	756b019895720076a9f56afb81abb957		7183	NC_000913|frag7308|2922800-2923200|_278_312	gggttgtatcacaatatcaaaagcgcgttcaaccg	35	NC_000913|frag7308|2922800-2923200|	52	7691.79	2837.52	8745.5
726	54	13	TRUE		Probe Sequence	59ff776ed63955815e5deb2791f6f976		11312	NC_000913|frag11566|4626000-4626400|_327_361	gcaggcgctgattgatgaataccgtttcgatctgg	35	NC_000913|frag11566|4626000-4626400|	56	12674.3	5305.83	13914
727	55	13	TRUE		Probe Sequence	f53ec489bbadce0360469b2d8d3fdc20		9227	NC_000913|frag9400|3759600-3760000|_355_389	ggtgtagctaccgacgagtttcatgccgagtcctt	35	NC_000913|frag9400|3759600-3760000|	56	4702.55	2149.88	4903.5
728	56	13	TRUE		Probe Sequence	6c0eafca8071d777d0f78fad220f918e		2855	NC_000913|frag2901|1160000-1160400|_315_349	gtgccatatcagaaagtgcgtcgcccagattccag	35	NC_000913|frag2901|1160000-1160400|	58	3842.48	2256.36	4317.5
729	1	14	TRUE		Probe Sequence	a7a3cd3f585b25c085ed436b42465f75		4943	NC_000913|frag5019|2007200-2007600|_275_309	cggcaccgcagactgctaaggagatcgcatgaaaa	35	NC_000913|frag5019|2007200-2007600|	53	817.321	269.349	789
730	2	14	TRUE		Probe Sequence	991972ab9fffbb6f605724a2490e4d35		3268	NC_000913|frag3319|1327200-1327600|_271_305	gtggcgagttacgggtcaacaatctcagcgaacag	35	NC_000913|frag3319|1327200-1327600|	52	10969	4176.14	12521
731	3	14	TRUE		Probe Sequence	ffd95cb9091cd444fa1749c67a02b2d7		10158	NC_000913|frag10370|4147600-4148000|_331_365	aatactggcttaaatactcgctggcttcgttggtg	35	NC_000913|frag10370|4147600-4148000|	52	10722.7	4355.77	12247
732	4	14	TRUE		Probe Sequence	2c03293edbd62a8bec0fe2417de53041		7468	NC_000913|frag7601|3040000-3040400|_267_301	tgcgaatacattgcatatcgagccgctgccgtatt	35	NC_000913|frag7601|3040000-3040400|	46	1991.89	469.025	2045.5
733	5	14	TRUE		Probe Sequence	9e5e61a552374b224f4d799901709e09		11388	NC_000913|frag1313|524800-525200|_254_288	agcacctgaacagcctggtatatgaccgtgactac	35	NC_000913|frag1313|524800-525200|	52	2101.38	526.534	2104.5
734	6	14	TRUE		Probe Sequence	c823fe1b6dd8bacef91c61cfac84c215		3431	NC_000913|frag3483|1392800-1393200|_363_397	gcatctcacgtacagcttcgacaataacgcccact	35	NC_000913|frag3483|1392800-1393200|	52	4503.56	998.626	4557.5
735	7	14	TRUE		Probe Sequence	c7499c7a03332731fea6475c068c68fd		3453	NC_000913|frag3508|1402800-1403200|_323_357	agcatccgcaggtaaaagtacgcattatggaaggg	35	NC_000913|frag3508|1402800-1403200|	52	2775	706.129	2828
736	8	14	TRUE		Probe Sequence	03a48ec0afeb6eccda66437e58c4f6d1		7036	NC_000913|frag7159|2863200-2863600|_311_345	acggttttgccaaggttgccaaaatatcgccactc	35	NC_000913|frag7159|2863200-2863600|	52	3396.4	869.299	3401.5
737	9	14	TRUE		Probe Sequence	de4101416d9a96f89a1a47a58f02515e		8250	NC_000913|frag8392|3356400-3356800|_293_327	ccttccgcagccatgaagcaagcattatcggcaac	35	NC_000913|frag8392|3356400-3356800|	46	2980.87	624.046	2903
738	10	14	TRUE		Probe Sequence	b5145726638c0e315fed640fc4a24a32		1572	NC_000913|frag1589|635200-635600|_347_381	caactcgcgcagggactgaacatagttaatggtgc	35	NC_000913|frag1589|635200-635600|	52	5333.5	999.324	5278
739	11	14	TRUE		Probe Sequence	723727be2866c355c4b3819cdac30660		4380	NC_000913|frag4451|1780000-1780400|_352_386	tttacggtccgcggcatggatttagccattgcatc	35	NC_000913|frag4451|1780000-1780400|	52	542.096	167.551	539.5
740	12	14	TRUE		Probe Sequence	adcf6ed0b7b1b4b8c8c42bf6bf671f89		5814	NC_000913|frag5912|2364400-2364800|_255_289	tacaatctgaccgatattaacgccgcgattgccct	35	NC_000913|frag5912|2364400-2364800|	53	7006.04	2010.13	7472
741	13	14	TRUE		Probe Sequence	35a4ea176c1ff1e22617130d3805aacb		63	NC_000913|frag21|8000-8400|_363_397	agcgcagattccggaataccgtaagttgattgatg	35	NC_000913|frag21|8000-8400|	52	632.173	222.303	654.5
742	14	14	TRUE		Probe Sequence	03ab437be62c927fb80a3b31016f7454		10702	NC_000913|frag10948|4378800-4379200|_342_376	cagttccgccagggagttagaacccagacggtttg	35	NC_000913|frag10948|4378800-4379200|	52	2004.04	800.418	1982
743	15	14	TRUE		Probe Sequence	0a3625e8002c251ed9ac34a01fb647d7		9434	NC_000913|frag9620|3847600-3848000|_315_349	tgggttaaaccgaccgcctgcgttagccagtaaat	35	NC_000913|frag9620|3847600-3848000|	46	11683.1	3604.31	11954
744	16	14	TRUE		Probe Sequence	3efaf59d6f58ebc08cbf922d055d9754		8018	NC_000913|frag8160|3263600-3264000|_331_365	gcaacgttcactaaaatagttggagcgaggcatgc	35	NC_000913|frag8160|3263600-3264000|	52	9695.73	3222.97	9901.5
745	17	14	TRUE		Probe Sequence	3126e0aadf0cd7f58209f11e6b74d9aa		7685	NC_000913|frag7819|3127200-3127600|_362_396	gcatctcttcggcaaaccgctgacgattgatgcag	35	NC_000913|frag7819|3127200-3127600|	52	3722.79	1067.55	3546.5
746	18	14	TRUE		Probe Sequence	b70643074dc72ebe5a4e6c9145db2f74		6365	NC_000913|frag6478|2590800-2591200|_357_391	atgtttcggaatggtataacgcaagtgatccaggg	35	NC_000913|frag6478|2590800-2591200|	52	2869.23	659.403	2860
747	19	14	TRUE		Probe Sequence	9be25da0ce86a4ec242f5a9cdde66e18		10563	NC_000913|frag10804|4321200-4321600|_287_321	ttttcacgccctgcatctctttaaacagcgcgagc	35	NC_000913|frag10804|4321200-4321600|	52	4367.04	1217.24	4431.5
748	20	14	TRUE		Probe Sequence	05751eca46eec5acf35bcc98fb7342f0		3958	NC_000913|frag4022|1608400-1608800|_251_285	gatacgttctggatactgtgcaccgggaaaatcgc	35	NC_000913|frag4022|1608400-1608800|	46	633.87	206.533	608.5
749	21	14	TRUE		Probe Sequence	dce396b62b822a3b9d6da16f5ce9444d		6679	NC_000913|frag6794|2717200-2717600|_331_365	tggagttggtgcaaaacccggactatcagccaatg	35	NC_000913|frag6794|2717200-2717600|	52	5980.63	1475.14	6270
750	22	14	TRUE		Probe Sequence	5821e2eb719b52bfdf8acd5cc3cba2d5		11010	NC_000913|frag11261|4504000-4504400|_271_309	tcctctgtggtgcaaaacctgaagaagattatattgacc	39	NC_000913|frag11261|4504000-4504400|	52	12011.4	3356.22	11743.5
751	23	14	TRUE		Probe Sequence	d74c4520288a60476732f42c7356b7a2		2254	NC_000913|frag2289|915200-915600|_261_297	cagtgtagtgcacgcaaaagatttaatcctttaggcg	37	NC_000913|frag2289|915200-915600|	53	3639.87	934.504	3804
752	24	14	TRUE		Probe Sequence	88e80d2c23131c6be69a1c2c54c38eca		1145	NC_000913|frag1142|456400-456800|_331_365	ctgattgccggtccatccgtgtatatctgcgacga	35	NC_000913|frag1142|456400-456800|	52	2071.5	553.26	2158.5
753	25	14	TRUE		Probe Sequence	ff5ae8e5ae38a51c259db47aeebd5853		4136	NC_000913|frag4205|1681600-1682000|_267_301	agcgcgtgctggataatttgctcaataacgccctg	35	NC_000913|frag4205|1681600-1682000|	52	1100.65	271.374	1055
754	26	14	TRUE		Probe Sequence	06b588e5dcf5d28add0d8f435f2855f8		493	NC_000913|frag454|181200-181600|_277_311	tctgggcgagacggtaacttccgggattgtctctg	35	NC_000913|frag454|181200-181600|	46	3097.85	571.665	3082.5
755	27	14	TRUE		Probe Sequence	62106ffeb623a30fa322549f69822826		2792	NC_000913|frag2837|1134400-1134800|_253_288	tcaggtgcaacgcgcttacgaaatcaacagtaaagc	36	NC_000913|frag2837|1134400-1134800|	52	2011.98	581.384	2131
756	28	14	TRUE		Probe Sequence	1147d8991e61e982dd6710b3cb9ba438		1313	NC_000913|frag1319|527200-527600|_255_292	agtcccgcagatgtagcgctaataagaagaaaagatca	38	NC_000913|frag1319|527200-527600|	52	9368.83	2581.63	9746.5
757	29	14	TRUE		Probe Sequence	196e5570e065f5ff39107db3a3181ea1		11295	NC_000913|frag11549|4619200-4619600|_347_381	tgccgctgagcgtcagactaccttcaacgacatga	35	NC_000913|frag11549|4619200-4619600|	52	831.962	288.567	831
758	30	14	TRUE		Probe Sequence	d82347c54bfc7a29dcf3732aae7e7642		7822	NC_000913|frag7959|3183200-3183600|_269_304	ggcgtagcaatgattctttccaataacgtgtttgct	36	NC_000913|frag7959|3183200-3183600|	52	20702.2	6429.29	22757.5
759	31	14	TRUE		Probe Sequence	d86c25df20ccc598caccb24ac51b5978		691	NC_000913|frag663|264800-265200|_255_289	atagtagtgtcgtcatcgtgcgaactgaccatctt	35	NC_000913|frag663|264800-265200|	46	3355.93	1036.46	3496
760	32	14	TRUE		Probe Sequence	dcb14a7eefaf4d8fc00239637ec59849		11200	NC_000913|frag11454|4581200-4581600|_253_287	aattgctcgctgctccagtcgttttcgcccttaat	35	NC_000913|frag11454|4581200-4581600|	52	2169.38	646.337	2167
761	33	14	TRUE		Probe Sequence	0f6b7abbda98cf3ef121ef03dd1c4d9d		4406	NC_000913|frag4477|1790400-1790800|_331_365	tgatcaaaataaggcagaaacgcattccgtacggt	35	NC_000913|frag4477|1790400-1790800|	52	832.635	264.482	851
762	34	14	TRUE		Probe Sequence	61ec14e72047c6dc2663a635c3c1633c		5755	NC_000913|frag5853|2340800-2341200|_315_349	gcccagggtaacttcaccgttttcaatctgcatct	35	NC_000913|frag5853|2340800-2341200|	53	4676.42	1146.63	4765
763	35	14	TRUE		Probe Sequence	0b94028f2c78f202f99fb7ae8c84b75c		5039	NC_000913|frag5117|2046400-2046800|_363_397	ggcagcgtcatcaccgccacagtcgttgataataa	35	NC_000913|frag5117|2046400-2046800|	52	4834.31	1474.49	5130
764	36	14	TRUE		Probe Sequence	c4146d4730042e09701c1ddaa69c3da4		3761	NC_000913|frag3823|1528800-1529200|_259_296	tgagattacagccattccagagttgcttaacctactgt	38	NC_000913|frag3823|1528800-1529200|	46	2154.96	664.231	2328
765	37	14	TRUE		Probe Sequence	f2a42a1f1e88219b859881025c239bcb		9743	NC_000913|frag9943|3976800-3977200|_331_365	ctggtggtctactttctgcgccaggacagcaaagc	35	NC_000913|frag9943|3976800-3977200|	46	1563.09	407.884	1585.5
766	38	14	TRUE		Probe Sequence	5301a338e4faa57781912cb12744a6a7		9902	NC_000913|frag10112|4044400-4044800|_251_286	gcgcagattttagcagaaaacgacccaaataacgga	36	NC_000913|frag10112|4044400-4044800|	52	5481.23	1890.25	5985
767	39	14	TRUE		Probe Sequence	b3a09c184c20274e6e1bc074a62267d0		8520	NC_000913|frag8673|3468800-3469200|_342_379	gtattcaacgtgagaagtgttgatggtgataccacgag	38	NC_000913|frag8673|3468800-3469200|	53	1392.21	587.678	1494
768	40	14	TRUE		Probe Sequence	bc1f284cfef7048a53963478af300821		88	NC_000913|frag46|18000-18400|_291_325	catttgctaatgctggcgtttcactgcaaggcgtc	35	NC_000913|frag46|18000-18400|	52	2100.19	799.354	2254
769	41	14	TRUE		Probe Sequence	67ada02c1a84b22cf166e250aa3447b5		10544	NC_000913|frag10782|4312400-4312800|_267_301	ttccagcagataaccgaaggtcagttttgagtggt	35	NC_000913|frag10782|4312400-4312800|	52	8001.63	3044.75	8534
770	42	14	TRUE		Probe Sequence	80ed3f0c3b3d980564a9518d7b0eddde		7269	NC_000913|frag7396|2958000-2958400|_366_400	gtcaaagcccaatggcgcaagctgacgtggataaa	35	NC_000913|frag7396|2958000-2958400|	46	381.543	178.59	382
771	43	14	TRUE		Probe Sequence	0cdcb34ecf15b29b53152fd1dbc979de		8627	NC_000913|frag8781|3512000-3512400|_350_384	ctgtcgaccagcgtaccatcaagatcaaaagcgac	35	NC_000913|frag8781|3512000-3512400|	52	721.423	322.832	664.5
772	44	14	TRUE		Probe Sequence	b022b4eb20e885d43a26b05d419836fd		5464	NC_000913|frag5556|2222000-2222400|_251_285	gcggaacggcagcgtatacgtcggattagagaagg	35	NC_000913|frag5556|2222000-2222400|	52	4008.9	1735.58	4478
773	45	14	TRUE		Probe Sequence	daa87c603e9c83eb7ace19cd0c687a1c		9751	NC_000913|frag9951|3980000-3980400|_254_288	ggccttaatcgccacgggaaagcgcataaactgga	35	NC_000913|frag9951|3980000-3980400|	52	683.173	253.441	710.5
774	46	14	TRUE		Probe Sequence	3371669380b370ca1adea1d5659c0950		4515	NC_000913|frag4586|1834000-1834400|_276_310	ttacgctataaacctgaagattgtccgtctggcgg	35	NC_000913|frag4586|1834000-1834400|	52	518.288	253.251	473.5
775	47	14	TRUE		Probe Sequence	47938e7ce7eac958dedcc40b115f5c47		852	NC_000913|frag841|336000-336400|_339_373	aaagtaacctggcggtgatttcggtcaacggtctg	35	NC_000913|frag841|336000-336400|	46	20774.6	10226.4	24780.5
776	48	14	TRUE		Probe Sequence	d166b647ba0f4585a2853ae2ea29b968		4251	NC_000913|frag4320|1727600-1728000|_251_285	aattgtcgtaccggtcgccaatatggatgatgtct	35	NC_000913|frag4320|1727600-1728000|	52	454.865	189.228	447.5
777	49	14	TRUE		Probe Sequence	cbdac1feb45e76b7b1673baa4208e204		4239	NC_000913|frag4308|1722800-1723200|_315_349	acctgattagtggcaagggtaaacggcagacgtga	35	NC_000913|frag4308|1722800-1723200|	52	1873.71	823.811	2066
778	50	14	TRUE		Probe Sequence	1f24e0f290c0757f669092587e7daa43		6998	NC_000913|frag7121|2848000-2848400|_347_381	taacgtgatcccctgaaccagcgaattgcagtaga	35	NC_000913|frag7121|2848000-2848400|	53	4350.45	1977.65	4719
779	51	14	TRUE		Probe Sequence	0c31ef331f791e676d0e3bdbbc78f9cd		7435	NC_000913|frag7568|3026800-3027200|_366_400	ggtaggtaaatacccgacgtcaccggtttgaatca	35	NC_000913|frag7568|3026800-3027200|	52	4380.62	2182.1	5303.5
780	52	14	TRUE		Probe Sequence	0a531fd49910911bab58582b29f74ecb		6598	NC_000913|frag6713|2684800-2685200|_334_368	gacccgtgccacgtcaaagacgaagattttaccgt	35	NC_000913|frag6713|2684800-2685200|	52	1113.21	485.611	1089
781	53	14	TRUE		Probe Sequence	cf2031db9997a83f0f0062bfe47c72d2		4847	NC_000913|frag4919|1967200-1967600|_359_393	cgttctgctgagtcacctgatccatctggctgaca	35	NC_000913|frag4919|1967200-1967600|	46	1119.57	432.815	1227
782	54	14	TRUE		Probe Sequence	a2dd655e2da00892ee7876454345de5e		8222	NC_000913|frag8364|3345200-3345600|_311_345	tctgcgttcgcgagcggatctgattgtcgatacct	35	NC_000913|frag8364|3345200-3345600|	52	399.769	158.805	379
783	55	14	TRUE		Probe Sequence	53d205953e8d0a68fe2fff141db89fc2		10017	NC_000913|frag10228|4090800-4091200|_331_365	ctggcacattgggcaattacggcaggtaaaacact	35	NC_000913|frag10228|4090800-4091200|	52	14607.1	7555.61	16678.5
784	56	14	TRUE		Probe Sequence	78a0a4cd54cb3f7b1da38a78eaa26980		917	NC_000913|frag906|362000-362400|_279_314	ttgctgatatggttgatgtcatgtagccaaatcggg	36	NC_000913|frag906|362000-362400|	52	23557.4	15614.1	31353.5
785	1	15	TRUE		Probe Sequence	c64af2601774c9396f86179096fa5bc7		9642	NC_000913|frag9830|3931600-3932000|_335_372	catgatgaaagtgcttactggcatctatactcgcgatg	38	NC_000913|frag9830|3931600-3932000|	58	11143.3	6477.93	14508.5
786	2	15	TRUE		Probe Sequence	1e280016ead1a4896c1be88732ec1a59		939	NC_000913|frag928|370800-371200|_283_317	taagagcctggaagctaatccgaaacagttcccgg	35	NC_000913|frag928|370800-371200|	57	4907.61	2726.95	5803
787	3	15	TRUE		Probe Sequence	789d17feadf6239a86b655b500c549cb		8726	NC_000913|frag8882|3552400-3552800|_267_301	cacgatgtctggcactacgctttgtggagtttaat	35	NC_000913|frag8882|3552400-3552800|	57	1505.32	706.24	1707
788	4	15	TRUE		Probe Sequence	21c2afd9bbafee685f1ab123fa88791b		6950	NC_000913|frag7073|2828800-2829200|_259_293	gccagaactaccgcccgatgaatagcatgttccag	35	NC_000913|frag7073|2828800-2829200|	52	1723.79	642.446	1857.5
789	5	15	TRUE		Probe Sequence	e013668c187f57f3d2d8502ef8cc963d		10917	NC_000913|frag11164|4465200-4465600|_323_357	gcgttaccggatgcgtaaggccgtgacgttttaac	35	NC_000913|frag11164|4465200-4465600|	58	3024.07	1226.12	3342.5
790	6	15	TRUE		Probe Sequence	d66a25ca0479fa766c42f6eece79463b		159	NC_000913|frag118|46800-47200|_297_331	cagaccagcaatatgacgatccgcgggcagagaat	35	NC_000913|frag118|46800-47200|	58	3768.21	1677.06	4051.5
791	7	15	TRUE		Probe Sequence	8f1882e49bb6e8dc022d26b4d23d03ac		8055	NC_000913|frag8197|3278400-3278800|_309_343	ttgagggattcatcatggaaatcagcctgttgcag	35	NC_000913|frag8197|3278400-3278800|	57	4316.26	1921.66	4912
792	8	15	TRUE		Probe Sequence	df3cf1267fea8434e1a1acaab7f45097		1178	NC_000913|frag1176|470000-470400|_251_285	acactgaagtgatccgcgatctctacgttaccgta	35	NC_000913|frag1176|470000-470400|	57	574.281	264.086	560
793	9	15	TRUE		Probe Sequence	00b637e9fb9370de6be9909b183b94bb		6195	NC_000913|frag6304|2521200-2521600|_307_341	accggacgcgatatacagctgcagactactcaatt	35	NC_000913|frag6304|2521200-2521600|	52	1810.67	624.235	1808
794	10	15	TRUE		Probe Sequence	19fb85467514e65c59ce0922eaf11e4e		10044	NC_000913|frag10255|4101600-4102000|_253_287	aatggtgataccgtctttatctaccgcaaagccca	35	NC_000913|frag10255|4101600-4102000|	58	5201.81	1731.09	5589.5
795	11	15	TRUE		Probe Sequence	280f2fe4b0f186ad46ce830f8f66ffa6		5059	NC_000913|frag5138|2054800-2055200|_343_377	ggtcctaatggctcaatgattatcgccgagacatt	35	NC_000913|frag5138|2054800-2055200|	58	1268.84	482.671	1246.5
796	12	15	TRUE		Probe Sequence	3c839c240899d9f7be2a33b739b68264		7213	NC_000913|frag7338|2934800-2935200|_335_369	taaagggccgtttacggatgtgtactcggtaatgg	35	NC_000913|frag7338|2934800-2935200|	58	2228.05	824.375	2376
797	13	15	TRUE		Probe Sequence	e908e410b7f67f1cf85d0d355395c3d2		6934	NC_000913|frag7057|2822400-2822800|_347_381	atttggcaagcctggagcctgaccgtttgccatta	35	NC_000913|frag7057|2822400-2822800|	57	2783.02	1071.03	3035
798	14	15	TRUE		Probe Sequence	57db4c8cd7c7dff1b0c4b990393fb918		9348	NC_000913|frag9532|3812400-3812800|_277_311	gtaagacccgcatgttcgatagcctgattgagttt	35	NC_000913|frag9532|3812400-3812800|	57	2512.82	1039.21	2586
799	15	15	TRUE		Probe Sequence	ee90976f79a4f2a1d75b9d79ac2ea954		8617	NC_000913|frag8771|3508000-3508400|_315_349	aagtgcaataccagatttcgccagttgatcccgtg	35	NC_000913|frag8771|3508000-3508400|	52	4056.88	1993.15	4717.5
800	16	15	TRUE		Probe Sequence	74b0fede8ab609a53060a1fab7e8557e		8232	NC_000913|frag8374|3349200-3349600|_263_297	gcacattcagcgccggtaaaggcatatcgtcttca	35	NC_000913|frag8374|3349200-3349600|	58	2270.09	1063.27	2418.5
801	17	15	TRUE		Probe Sequence	227edf93cfbd4c66e7ad920b10d62eff		5575	NC_000913|frag5668|2266800-2267200|_347_384	tcgtgattattggtctggtcatgctattaactgcagtg	38	NC_000913|frag5668|2266800-2267200|	58	4479.91	1921.72	5181
802	18	15	TRUE		Probe Sequence	dbe2261e38d7b717dfa835aef17549cc		2802	NC_000913|frag2847|1138400-1138800|_331_365	cagcaataccacttttacggtgacgccggatgcca	35	NC_000913|frag2847|1138400-1138800|	57	526.596	202.443	515
803	19	15	TRUE		Probe Sequence	265b126763e916620d4ef14909c525aa		595	NC_000913|frag558|222800-223200|_299_333	ctattattgcccgcatcatccgcagggtagtgttg	35	NC_000913|frag558|222800-223200|	57	1152.32	504.819	1249
804	20	15	TRUE		Probe Sequence	21b133ed67f98a8d50be5ac89c4cc603		1182	NC_000913|frag1180|471600-472000|_251_285	attcaagctggaagacgttcgtgaagcgttatctt	35	NC_000913|frag1180|471600-472000|	52	1567.02	567.413	1663
805	21	15	TRUE		Probe Sequence	41f1640203636796690b3930a8665aaf		5843	NC_000913|frag5941|2376000-2376400|_323_357	tgtgccggatcaagtcgcccttcaatgtcatcaac	35	NC_000913|frag5941|2376000-2376400|	58	3794.97	1211.26	3982.5
806	22	15	TRUE		Probe Sequence	548a6b700e121d5dd86e9abaa899070f		2961	NC_000913|frag3007|1202400-1202800|_355_389	cctgacgtcgaggatgtggacaacgccgatattaa	35	NC_000913|frag3007|1202400-1202800|	58	962.138	252.06	987
807	23	15	TRUE		Probe Sequence	a63d0625aa53d21464dc0ef202a03edd		6897	NC_000913|frag7020|2807600-2808000|_315_349	tatggcccgtcactgcgtagccgtattattcagcg	35	NC_000913|frag7020|2807600-2808000|	58	990.172	332.232	991.5
808	24	15	TRUE		Probe Sequence	13aef06386e52c6701fdbd2896c12f33		2270	NC_000913|frag2305|921600-922000|_309_343	atttagagaattagggcgagccgtcaagcatttga	35	NC_000913|frag2305|921600-922000|	57	1667.39	549.313	1769
809	25	15	TRUE		Probe Sequence	c2c74aff042d7917e96a3f5a7fb27b28		2871	NC_000913|frag2917|1166400-1166800|_297_334	cctttcagactcctccgaatccttaagtatttccagcc	38	NC_000913|frag2917|1166400-1166800|	57	434.035	200.235	387
810	26	15	TRUE		Probe Sequence	a8f7f7d4b07efcbcaa7b47786e3c101e		6186	NC_000913|frag6295|2517600-2518000|_325_359	ggcaaataaccgtcatcacgatactgcattacgct	35	NC_000913|frag6295|2517600-2518000|	52	940.577	255.468	935
811	27	15	TRUE		Probe Sequence	10a6441d1b72d947f86e59d473815c29		7297	NC_000913|frag7424|2969200-2969600|_251_285	tcagcaaggtaacgcgatgcaaattaaccgtgatg	35	NC_000913|frag7424|2969200-2969600|	58	5128.36	1930.46	5498
812	28	15	TRUE		Probe Sequence	5ebbaa76197000868110b253d73bbf13		5536	NC_000913|frag5628|2250800-2251200|_313_347	gttttagcatcgagagtgccagccgtttgcagata	35	NC_000913|frag5628|2250800-2251200|	58	1765.78	713.262	1872
813	29	15	TRUE		Probe Sequence	d24a9d0bfdaca679897d9cf8a005e138		8843	NC_000913|frag9003|3600800-3601200|_315_349	ggctgtatcggcaatcaggacgtcgatattacgcg	35	NC_000913|frag9003|3600800-3601200|	57	2585.58	961.928	2809
814	30	15	TRUE		Probe Sequence	26e62c0df1a18d08ffb740ce96035075		8310	NC_000913|frag8455|3381600-3382000|_331_365	cgggttagtgataataccaatgcacgctttcgggc	35	NC_000913|frag8455|3381600-3382000|	57	7806.89	2662.72	8750
815	31	15	TRUE		Probe Sequence	ea8312daccc1b8e4ac60287a5b779ab8		11058	NC_000913|frag11310|4523600-4524000|_328_367	tcttgtacacactttgaataatgaatccagaacagccaca	40	NC_000913|frag11310|4523600-4524000|	52	24458.1	7836.87	27201
816	32	15	TRUE		Probe Sequence	dbd5a8ce30e37a646c539c79508d79dd		8208	NC_000913|frag8350|3339600-3340000|_299_333	gcgcgtaaacgatattatgcatacgggcgatgaga	35	NC_000913|frag8350|3339600-3340000|	58	380.017	163.025	381
817	33	15	TRUE		Probe Sequence	873621dba3deffc5469d714c7afe019f		3312	NC_000913|frag3363|1344800-1345200|_327_361	tgcaaaccagttcatcgcgcacagcgtgtaagaaa	35	NC_000913|frag3363|1344800-1345200|	58	940.017	302.658	1001
818	34	15	TRUE		Probe Sequence	d75a0df3e9bbe44d722fa92c6e66ffc0		10712	NC_000913|frag10958|4382800-4383200|_251_285	cgaacgtgtctatgacgcttccttacctgttcctc	35	NC_000913|frag10958|4382800-4383200|	58	2851.93	947.575	2965
819	35	15	TRUE		Probe Sequence	143eaff34dcbc18a6c42cb7089f880f3		3793	NC_000913|frag3855|1541600-1542000|_303_340	ttgagattaacggtaactgcgctaaatagcatccagac	38	NC_000913|frag3855|1541600-1542000|	57	2073.09	838.436	2214
820	36	15	TRUE		Probe Sequence	2a802d96d88a76a39a76399657251c08		10696	NC_000913|frag10942|4376400-4376800|_323_357	ctgaccgaacctaactcaaacaacgtttgctgtgt	35	NC_000913|frag10942|4376400-4376800|	52	14750.8	4861.2	15846.5
821	37	15	TRUE		Probe Sequence	8684c197b09e53b238c48fcde5b91422		761	NC_000913|frag745|297600-298000|_347_381	acattgttcctccttaaaccacatccggcagctta	35	NC_000913|frag745|297600-298000|	52	3595.69	1290.31	3865
822	38	15	TRUE		Probe Sequence	dc78016303659020aacd041ace1ae3b9		1359	NC_000913|frag1367|546400-546800|_287_321	ccacctgccgaagctgtgcgtctgaaaattgttaa	35	NC_000913|frag1367|546400-546800|	58	3008.81	1122.83	3146.5
823	39	15	TRUE		Probe Sequence	fc97cbc0bd9a4d6ae6fb8f162fc0c3fe		4081	NC_000913|frag4149|1659200-1659600|_337_373	gcaccacgtaacgcgcattataaagcctatattctgg	37	NC_000913|frag4149|1659200-1659600|	58	1266.03	480.369	1335.5
824	40	15	TRUE		Probe Sequence	95ddda98f02fc522a90282551bda745f		3403	NC_000913|frag3455|1381600-1382000|_315_349	ttcagcacgcgtgatacggtggattttgatacgcc	35	NC_000913|frag3455|1381600-1382000|	57	705.719	248.948	722
825	41	15	TRUE		Probe Sequence	d280c3971cee78faf0b66b3f57349b33		8614	NC_000913|frag8768|3506800-3507200|_342_376	catcgacgccatagcccatatgcacgacctggaaa	35	NC_000913|frag8768|3506800-3507200|	57	4551.56	1480.47	4775
826	42	15	TRUE		Probe Sequence	5d92e50e2410f7fabe556da068f6aac4		6244	NC_000913|frag6354|2541200-2541600|_343_379	acggccattgcgcacccttataaatttaatgactttc	37	NC_000913|frag6354|2541200-2541600|	52	699.808	272.952	725.5
827	43	15	TRUE		Probe Sequence	6f2ea10e1ce38bd33657dd14705ad826		9220	NC_000913|frag9393|3756800-3757200|_251_285	cagcggtgtatgggtttgaagctcgacaatcaccc	35	NC_000913|frag9393|3756800-3757200|	58	6216.05	2588.65	6863
828	44	15	TRUE		Probe Sequence	fe2f27694009dde9c336815209bc75db		1755	NC_000913|frag1775|709600-710000|_327_366	ctcttgagataatgcgtatcattatagaattgccacgcct	40	NC_000913|frag1775|709600-710000|	58	815.914	309.535	844
829	45	15	TRUE		Probe Sequence	7d3b7bc3fc93509a1929a0d1b6868ccd		9146	NC_000913|frag9319|3727200-3727600|_315_349	cgaccactctgatgcaccggagacaaatgatgttc	35	NC_000913|frag9319|3727200-3727600|	57	6539.93	2427.92	6740
830	46	15	TRUE		Probe Sequence	5a00e8bc986ca050357b1a13e3b4a645		3047	NC_000913|frag3095|1237600-1238000|_347_381	cgatggcttgcggttccggtcagttgttaagcgat	35	NC_000913|frag3095|1237600-1238000|	57	20799.4	6405.8	23119
831	47	15	TRUE		Probe Sequence	f2b95747ca7ab7e643196d241176b05b		5276	NC_000913|frag5365|2145600-2146000|_251_285	cgccatcatgatgttccggcagacgacgatgaaac	35	NC_000913|frag5365|2145600-2146000|	52	499.385	187.606	482.5
832	48	15	TRUE		Probe Sequence	988193347322fb2c6d8874f3a6361885		3807	NC_000913|frag3869|1547200-1547600|_315_349	caacggctacgcgctggaagatctctatgacgcta	35	NC_000913|frag3869|1547200-1547600|	58	1658.38	769.734	1824.5
833	49	15	TRUE		Probe Sequence	06eb6c2737242efb10c95b7e228cefd9		10484	NC_000913|frag10721|4288000-4288400|_363_397	cgtttggcaatctggacgatcccaacagtgagatt	35	NC_000913|frag10721|4288000-4288400|	58	1109.86	448.42	1094
834	50	15	TRUE		Probe Sequence	8d01f6a7b86497ca829d838e2020d1d1		8696	NC_000913|frag8852|3540400-3540800|_275_309	ggatatcgaactgctggcaacccgcaagtcggtaa	35	NC_000913|frag8852|3540400-3540800|	58	12135.2	5780.85	13017.5
835	51	15	TRUE		Probe Sequence	f22271959bd1e8596d6fce0aea7744b1		9015	NC_000913|frag9185|3673600-3674000|_331_365	ccgacagaagtgcgttacaccggagcatcgttctc	35	NC_000913|frag9185|3673600-3674000|	57	3775.75	1569.65	4123
836	52	15	TRUE		Probe Sequence	be759554324d80cc990c6076c00d63da		6173	NC_000913|frag6282|2512400-2512800|_276_310	aaagagattgcgtcttgtcgatggaacagcaatca	35	NC_000913|frag6282|2512400-2512800|	57	6922.74	3208.61	7555
837	53	15	TRUE		Probe Sequence	098b1fccd4309d4b77d3c3bef362c026		8846	NC_000913|frag9006|3602000-3602400|_365_399	tcacatcaccgcctgcaagtatgtgttatctggcg	35	NC_000913|frag9006|3602000-3602400|	52	7746.27	3301.68	8612
838	54	15	TRUE		Probe Sequence	326e5f081c57e5bd7a0732ffb0cdfba7		6606	NC_000913|frag6721|2688000-2688400|_289_323	ggtcagccagtaattcagtgccctcgcgcatactc	35	NC_000913|frag6721|2688000-2688400|	58	2378.83	1152.55	2647
839	55	15	TRUE		Probe Sequence	569b97f97de9a55e1fb3c7a75b82d08c		2359	NC_000913|frag2395|957600-958000|_331_365	cttcatggttgagttcgaacgccgtcacggttaat	35	NC_000913|frag2395|957600-958000|	58	536	224.034	510.5
840	56	15	TRUE		Probe Sequence	968158eb30cb3cb073db5f02e4758e6a		2461	NC_000913|frag2497|998400-998800|_351_385	gatgcaatgggtgttaatactgatgcgtttccggc	35	NC_000913|frag2497|998400-998800|	57	8760.3	5379.43	10158
841	1	16	TRUE		Probe Sequence	696b3da824886d787ce6fe04a76cb875		9540	NC_000913|frag9727|3890400-3890800|_331_365	gcatagtgagcctgttgctgattatgttcgtcgcg	35	NC_000913|frag9727|3890400-3890800|	58	8920.02	4606.4	9197.5
842	2	16	TRUE		Probe Sequence	3876a25af76e0600c909087dc9ea0d15		8876	NC_000913|frag9036|3614000-3614400|_363_397	gctgggcaccgatcacttaggtcgcgatattttct	35	NC_000913|frag9036|3614000-3614400|	57	1337.37	511.953	1396
843	3	16	TRUE		Probe Sequence	a936d8efc0da3b719c63d923c70cded3		8368	NC_000913|frag8515|3405600-3406000|_347_381	gcagtgacgctgaacgatatgctgtttgcccgcta	35	NC_000913|frag8515|3405600-3406000|	57	1481.82	634.369	1506
844	4	16	TRUE		Probe Sequence	8e9380e7890acc188aac17eb15e99295		9917	NC_000913|frag10127|4050400-4050800|_283_317	accaacatcgacctgatttacggcctgccgaaaca	35	NC_000913|frag10127|4050400-4050800|	52	10610.2	3591.57	11093.5
845	5	16	TRUE		Probe Sequence	c72780e353bd25135ec6ca29986a08ed		8011	NC_000913|frag8153|3260800-3261200|_357_391	cgtggaaaccataacggcgtacacctaactcttca	35	NC_000913|frag8153|3260800-3261200|	58	14064.8	5590.05	14769.5
846	6	16	TRUE		Probe Sequence	292c091c0d8003b4472057e81af68152		6347	NC_000913|frag6459|2583200-2583600|_287_322	cgatttcacaagcatgacaacccagacattgctgac	36	NC_000913|frag6459|2583200-2583600|	58	1499.19	561.898	1580.5
847	7	16	TRUE						<no oligo>				57	315.316	164.344	287
848	8	16	TRUE						<no oligo>				57	260.333	149.002	240
849	9	16	TRUE						<no oligo>				52	296.577	165.567	291.5
850	10	16	TRUE						<no oligo>				58	263.31	171.538	230.5
851	11	16	TRUE						<no oligo>				58	335.638	201.233	292.5
852	12	16	TRUE		Probe Sequence	69e09c56dc17064c1d905366c91de2cf		6696	NC_000913|frag6811|2724000-2724400|_258_292	aggctgaaaatcttctctcatccgccaaaacagct	35	NC_000913|frag6811|2724000-2724400|	58	2055.95	758.949	2175.5
853	13	16	TRUE		Probe Sequence	3cc6cd982da8992bca770a962e389a87		148	NC_000913|frag107|42400-42800|_351_385	ctctgtggcgatggttcttccgacctttatgccca	35	NC_000913|frag107|42400-42800|	57	34982.1	10814.5	38862
854	14	16	TRUE		Probe Sequence	2db3b2bc559ae645fdf7e88aee6bb604		11075	NC_000913|frag11327|4530400-4530800|_258_292	ttccaccacgtcatagccgagatcgtcgaacgctc	35	NC_000913|frag11327|4530400-4530800|	57	4361.58	1611.65	4535
855	15	16	TRUE		Probe Sequence	5f242e76d0118abba5baf23199418f37		79	NC_000913|frag37|14400-14800|_331_365	ccgcggtacgctgatcaaagatccgtgcaacaaat	35	NC_000913|frag37|14400-14800|	52	365.385	173.498	349.5
856	16	16	TRUE		Probe Sequence	f0c114151781f467b71ab2800e904ab0		11400	NC_000913|frag1457|582400-582800|_225_262	aacggttgacatatatatagcaagaggtttcaggtgcg	38	NC_000913|frag1457|582400-582800|	58	1713.19	628.355	1906
857	17	16	TRUE		Probe Sequence	b8c2b057e906efe7e479ee823aa5e7dc		1272	NC_000913|frag1270|507600-508000|_264_298	acgcttacccgtcttatcaggcctacaaacttgtg	35	NC_000913|frag1270|507600-508000|	58	1106.03	383.852	1095.5
858	18	16	TRUE		Probe Sequence	2ae768454cb07eb00b4f4a0e1c34176b		11359	NC_000913|frag666|266000-266400|_24_59	gtccagatacatcagccgctcacgaaaatcacgccg	36	NC_000913|frag666|266000-266400|	57	4880.53	1577.54	5164
859	19	16	TRUE		Probe Sequence	fe32705351e0a393813bec9a6aaaef12		1221	NC_000913|frag1219|487200-487600|_287_321	catgcagctcaacatcagcgaactgctatggtcgt	35	NC_000913|frag1219|487200-487600|	57	910.789	263.953	889
860	20	16	TRUE		Probe Sequence	439ce60f23231db91d49096c068f129f		2945	NC_000913|frag2991|1196000-1196400|_365_399	cgattgtatcccgacaaggaacggcagagagaaca	35	NC_000913|frag2991|1196000-1196400|	52	810.519	242.15	777.5
861	21	16	TRUE		Probe Sequence	733bbb6ab7f4c51256efc8f8bac2611d		1547	NC_000913|frag1564|625200-625600|_319_353	cgctggtacaactgggtaacgtcgctgaattgtat	35	NC_000913|frag1564|625200-625600|	58	2849.24	563.629	2877.5
862	22	16	TRUE		Probe Sequence	8f39184c16a94635f1ef7d7581f0739a		6257	NC_000913|frag6367|2546400-2546800|_355_389	ttggatttatcgtcgagtcggttaccggtcagccg	35	NC_000913|frag6367|2546400-2546800|	58	5571.76	1650	6077.5
863	23	16	TRUE		Probe Sequence	d71a0ebbcbab623ef40b17255077e13a		618	NC_000913|frag590|235600-236000|_353_387	ggattgcccagacacgaaccatcggtgaaaatttc	35	NC_000913|frag590|235600-236000|	58	2545.43	567.745	2547.5
864	24	16	TRUE		Probe Sequence	00b8ddb15c065fa72628745c9f7a9709		97	NC_000913|frag56|22000-22400|_339_376	accggcttaagcctgttatgtaatcaaaccgaaatacg	38	NC_000913|frag56|22000-22400|	57	551.596	240.87	539
865	25	16	TRUE		Probe Sequence	03b58ca8b1d8de512fa0582da796b1ee		4833	NC_000913|frag4905|1961600-1962000|_299_333	cttgcggatactgcgtatacggcccaacaactcac	35	NC_000913|frag4905|1961600-1962000|	57	642.491	214.771	608
866	26	16	TRUE	QC-oligoB-AS-3_Target	Target Sequence	fef0a701a7ee32f4b29e3ebc08bef185		1	QC-oligoB-AS-3	gagttgctgttacatcagcgaatgtgcatggaacacactt	40		52	342.135	142.968	325.5
867	27	16	TRUE	QC-oligoB-AS-3_Target	Target Sequence	fef0a701a7ee32f4b29e3ebc08bef185		1	QC-oligoB-AS-3	gagttgctgttacatcagcgaatgtgcatggaacacactt	40		58	309.034	129.211	285.5
868	28	16	TRUE	QC-oligoB-AS-3_Target	Target Sequence	fef0a701a7ee32f4b29e3ebc08bef185		1	QC-oligoB-AS-3	gagttgctgttacatcagcgaatgtgcatggaacacactt	40		58	382.983	175.933	388.5
869	29	16	TRUE	QC-oligoB-AS-3_Target	Target Sequence	fef0a701a7ee32f4b29e3ebc08bef185		1	QC-oligoB-AS-3	gagttgctgttacatcagcgaatgtgcatggaacacactt	40		57	327.702	119.009	326
870	30	16	TRUE	QC-oligoB-AS-3_Target	Target Sequence	fef0a701a7ee32f4b29e3ebc08bef185		1	QC-oligoB-AS-3	gagttgctgttacatcagcgaatgtgcatggaacacactt	40		57	345.298	160.724	318
871	31	16	TRUE		Probe Sequence	354df78f04fa97be7bc1efc29e6a4d79		2888	NC_000913|frag2934|1173200-1173600|_356_390	atggtgttggagccaatcacattcagcaggctggt	35	NC_000913|frag2934|1173200-1173600|	52	1012.02	287.674	1045
872	32	16	TRUE		Probe Sequence	55332c93f1016193e3baa6b0fc2ed77c		10657	NC_000913|frag10902|4360400-4360800|_257_291	cgcattaaaccgtaatctgcacatctcgtcaacct	35	NC_000913|frag10902|4360400-4360800|	58	9500.91	3176.81	10129
873	33	16	TRUE		Probe Sequence	e6a527ea36d244368a90c0be29d9b01d		640	NC_000913|frag612|244400-244800|_259_293	gacgggctacaaatcactggaaaccggcaacttcc	35	NC_000913|frag612|244400-244800|	58	8692.9	2117.67	8673.5
874	34	16	TRUE		Probe Sequence	acd91a9605053e9e96baefad96ff2900		1210	NC_000913|frag1208|482800-483200|_339_373	tttcatattcgccgccacgtagtcggagatatcct	35	NC_000913|frag1208|482800-483200|	58	2081.81	539.969	2057.5
875	35	16	TRUE		Probe Sequence	e34bd3d1b6e783242c14e134a175115b		3352	NC_000913|frag3403|1360800-1361200|_363_397	gaagcgatcgacaaagtgtatggcgaagtggcgac	35	NC_000913|frag3403|1360800-1361200|	57	1306.04	436.937	1377
876	36	16	TRUE		Probe Sequence	c48dc2edb8821fe1469d354d9b5bc44a		9893	NC_000913|frag10103|4040800-4041200|_291_325	ggatgatgcacgtaatggtccagccgttcaggatt	35	NC_000913|frag10103|4040800-4041200|	52	7305.94	2209.48	7420
877	37	16	TRUE		Probe Sequence	2f4be28de58cbc8f6225f144b2c7a6b0		10365	NC_000913|frag10598|4238800-4239200|_255_289	agcgctttaccacgaatagcattcgggaagatttc	35	NC_000913|frag10598|4238800-4239200|	52	2515.37	606.674	2536
878	38	16	TRUE		Probe Sequence	a1cc2ca269a9530fc0cdb858bfce7187		9926	NC_000913|frag10136|4054000-4054400|_347_381	gcgtgcctgttgccataaagcagtctcctgaacag	35	NC_000913|frag10136|4054000-4054400|	58	8499.31	2628.62	8612.5
879	39	16	TRUE		Probe Sequence	0f88c2e71e0f3f7e20ac0867dd94ea62		2401	NC_000913|frag2437|974400-974800|_343_377	ttattgatcaggcggtacgtcttggcgtagcgcaa	35	NC_000913|frag2437|974400-974800|	58	2897.09	836.88	3152.5
880	40	16	TRUE		Probe Sequence	cbc553cb11332923b74ebdff253fb657		6384	NC_000913|frag6497|2598400-2598800|_363_397	ctttacgctcctgtctgatgaggaccaccaggtgt	35	NC_000913|frag6497|2598400-2598800|	57	2704.54	882.721	2851
881	41	16	TRUE		Probe Sequence	66f782e5a69e4fd49d7d807201e0d52d		7874	NC_000913|frag8014|3205200-3205600|_315_349	cgaactgaaacgtccgatcccttacgatctcaacg	35	NC_000913|frag8014|3205200-3205600|	57	2744.42	733.453	2862
882	42	16	TRUE		Probe Sequence	e632c01d08f8cc88ad1b8fbd27d2ff9b		8086	NC_000913|frag8228|3290800-3291200|_351_385	gttatggtcgtgcagcgcaaacaaccgggcattaa	35	NC_000913|frag8228|3290800-3291200|	52	2378.13	690.619	2529
883	43	16	TRUE		Probe Sequence	b24622249632c7f82bbe9099d9de5e09		6034	NC_000913|frag6137|2454400-2454800|_355_389	ccattagtggtcagaggacgaacggaatcactggc	35	NC_000913|frag6137|2454400-2454800|	58	2378.36	814.503	2375.5
884	44	16	TRUE		Probe Sequence	3389b338ecbce5c373bf75ba263724fe		4822	NC_000913|frag4894|1957200-1957600|_307_341	gatcacccggcagaacgatttcaatatgttcccaa	35	NC_000913|frag4894|1957200-1957600|	58	4038.36	1227.59	4014.5
885	45	16	TRUE		Probe Sequence	f0d2b3b3d62654ec81a9bc826158a659		9175	NC_000913|frag9348|3738800-3739200|_363_397	tgcactttctcgacatccatgcactgcaacgcctt	35	NC_000913|frag9348|3738800-3739200|	57	4770.3	1587.05	4857
886	46	16	TRUE		Probe Sequence	f46c2f6429c9c5e74fcbd11ff7c10f58		6325	NC_000913|frag6436|2574000-2574400|_335_369	tcaaagagctgtccggcatacggtcgttgcgaatc	35	NC_000913|frag6436|2574000-2574400|	57	3354.51	955.462	3496
887	47	16	TRUE		Probe Sequence	627fbdc4cfe3ade7fcf3a8a20e14f471		7710	NC_000913|frag7847|3138400-3138800|_325_359	aagagagatcgtgcatcgaacgccgggcaatttct	35	NC_000913|frag7847|3138400-3138800|	52	498.904	183.831	478.5
888	48	16	TRUE		Probe Sequence	e1ba46fcd9533b8757defc0fdcd38745		7065	NC_000913|frag7188|2874800-2875200|_283_317	acgcctaccgagtatggtattcgatttgtggcgac	35	NC_000913|frag7188|2874800-2875200|	58	5431.48	2378.5	5942
889	49	16	TRUE		Probe Sequence	3cc9a8ea09f5478b2bf8ff1d9fa96d2f		1785	NC_000913|frag1805|721600-722000|_339_373	ttccttgcggatgtgttaacggctgcaatttaccg	35	NC_000913|frag1805|721600-722000|	57	2550.86	783.076	2700
890	50	16	TRUE		Probe Sequence	41bf850661cf7030ece74a10ea137529		5671	NC_000913|frag5768|2306800-2307200|_315_349	cggatcaatgggcgaatagagataaccttgccgat	35	NC_000913|frag5768|2306800-2307200|	59	2019.76	646.562	2099
891	51	16	TRUE		Probe Sequence	bfe1aac534ff8bf396319c7792acd654		7102	NC_000913|frag7226|2890000-2890400|_366_400	aagtcgatccgcatacgggctggattatcgatttc	35	NC_000913|frag7226|2890000-2890400|	57	3874.04	1351.41	4123
892	52	16	TRUE		Probe Sequence	6ac888a83c7ba0ae259a2799a20877ac		9083	NC_000913|frag9254|3701200-3701600|_307_341	ccgccctgatgcaccttaatcgcttccataatctg	35	NC_000913|frag9254|3701200-3701600|	57	8619.91	2950.96	9295
893	53	16	TRUE		Probe Sequence	befef3b426fb2c1582f34a5674ef1969		6284	NC_000913|frag6395|2557600-2558000|_291_325	ttcagcaccgcacttaacgaatcaggcagatactc	35	NC_000913|frag6395|2557600-2558000|	51	1081.16	421.712	1111
894	54	16	TRUE		Probe Sequence	0d9c6133e60e361166cbad1c48bfcfe9		10246	NC_000913|frag10466|4186000-4186400|_279_316	cagcggtaaactggttatcacttcccgtaatactgaac	38	NC_000913|frag10466|4186000-4186400|	57	1251.44	523.062	1297
895	55	16	TRUE		Probe Sequence	c59ea2157cd0276f85d230f6e628e489		786	NC_000913|frag773|308800-309200|_281_315	cgttcgagacggatattgataaggcgaccactgtc	35	NC_000913|frag773|308800-309200|	57	3278.39	1566.38	3297
896	56	16	TRUE		Probe Sequence	c6e78403d9a719372a20a78b625d7e92		93	NC_000913|frag52|20400-20800|_263_298	tcttaagccacgaagagttcagatagtacaacggca	36	NC_000913|frag52|20400-20800|	57	673.298	263.296	650
897	1	17	TRUE		Probe Sequence	f05f5b7bf796fbc4337bbcf4ca5ef3d0		6289	NC_000913|frag6400|2559600-2560000|_338_376	tgcctggaaatggttcacgaaatcataagaattgctaga	39	NC_000913|frag6400|2559600-2560000|	57	1433.26	680.884	1610
898	2	17	TRUE		Probe Sequence	2e9f49ea242ce1727ed025351792f133		2546	NC_000913|frag2583|1032800-1033200|_297_333	cgaagctctcgatttccagcgtgaaattgtcaaaatc	37	NC_000913|frag2583|1032800-1033200|	58	482.914	242.06	429.5
899	3	17	TRUE		Probe Sequence	fa55df762b38d5954a83379b8182cd70		11550	NC_000913|frag9420|3767600-3768000|_25_59	tctaaatccactccaacttgccgctgattgcattg	35	NC_000913|frag9420|3767600-3768000|	58	702.103	336.086	721.5
900	4	17	TRUE		Probe Sequence	b39b31612296bed13f45d6c3b8fe82c1		7119	NC_000913|frag7243|2896800-2897200|_339_373	tcgagcaccaccgagttttctacaacagtttccag	35	NC_000913|frag7243|2896800-2897200|	52	12386	4764.48	13771
901	5	17	TRUE		Probe Sequence	66ce4ba80c34f738f76a4936a65b46e8		5022	NC_000913|frag5100|2039600-2040000|_305_344	tgcaccacgaaaatcatctcattttcacatttttatgggt	40	NC_000913|frag5100|2039600-2040000|	56	4966.66	1919.14	5545.5
902	6	17	TRUE		Probe Sequence	598e4e8c1f8d5b0793f16ab1ae8d08f0		6042	NC_000913|frag6145|2457600-2458000|_283_317	atcttgctgttctcgggtgatgccgtaggttttcg	35	NC_000913|frag6145|2457600-2458000|	56	2362.34	829.975	2604
903	7	17	TRUE						<no oligo>				58	255.862	148.072	217
904	8	17	TRUE	QC-oligoB-AS-3_Target	Target Sequence	fef0a701a7ee32f4b29e3ebc08bef185		1	QC-oligoB-AS-3	gagttgctgttacatcagcgaatgtgcatggaacacactt	40		58	297.034	157.105	263
905	9	17	TRUE	QC-oligoB-AS-3_Target	Target Sequence	fef0a701a7ee32f4b29e3ebc08bef185		1	QC-oligoB-AS-3	gagttgctgttacatcagcgaatgtgcatggaacacactt	40		52	314.558	133.461	310
906	10	17	TRUE	QC-oligoB-AS-3_Target	Target Sequence	fef0a701a7ee32f4b29e3ebc08bef185		1	QC-oligoB-AS-3	gagttgctgttacatcagcgaatgtgcatggaacacactt	40		56	326.25	139.559	301
907	11	17	TRUE						<no oligo>				56	268.661	142.932	271
908	12	17	TRUE		Probe Sequence	55819130219468888b91e8086c91fe8a		2910	NC_000913|frag2956|1182000-1182400|_323_357	cgcagaatggtaaattcgctggcaccgagatcttt	35	NC_000913|frag2956|1182000-1182400|	57	1125.95	392.418	1127
909	13	17	TRUE		Probe Sequence	74e5ca184d43c3df810060a4ad24ca36		4201	NC_000913|frag4270|1707600-1708000|_307_341	ttcttagtaacgctggcgttatgcgcaatgttggg	35	NC_000913|frag4270|1707600-1708000|	58	310.793	135.809	285.5
910	14	17	TRUE		Probe Sequence	a10dc59524d45d0fc38852f9710ec247		5212	NC_000913|frag5300|2119600-2120000|_255_289	cagtttgctgttgatctcaccgcttgccggaaacg	35	NC_000913|frag5300|2119600-2120000|	58	2297.07	872.724	2538
911	15	17	TRUE		Probe Sequence	d907482b473163ec7649b6f833109536		3666	NC_000913|frag3726|1490000-1490400|_318_353	cgtcattcgggttagccagtttagccattcgttact	36	NC_000913|frag3726|1490000-1490400|	52	3308.38	968.177	3432.5
912	16	17	TRUE		Probe Sequence	681523e1a099493ff8ee9d1383882b39		9739	NC_000913|frag9939|3975200-3975600|_331_365	ctctggcgtaggcgggcatgactgtactgattcac	35	NC_000913|frag9939|3975200-3975600|	56	9140.66	2900.81	9797.5
913	17	17	TRUE		Probe Sequence	a26b541a774d070dea6d0a46cd9af032		5115	NC_000913|frag5198|2078800-2079200|_308_342	gcgggtgtttcatctggattgtcgtaatagacagc	35	NC_000913|frag5198|2078800-2079200|	56	1694.2	587.92	1787.5
914	18	17	TRUE		Probe Sequence	832b98c9c8c60b1febd5caf830ff52d2		2837	NC_000913|frag2883|1152800-1153200|_347_381	ctggcacaatcctcttatcagcttgtcgaagtgca	35	NC_000913|frag2883|1152800-1153200|	58	1288.52	511.979	1329.5
915	19	17	TRUE		Probe Sequence	19d566e4da0f438e7b8727b0a7e0d826		312	NC_000913|frag272|108400-108800|_321_355	aattccttggcctgactgtcggtatcaacctgccg	35	NC_000913|frag272|108400-108800|	58	751.724	238.901	723.5
916	20	17	TRUE		Probe Sequence	1429ff24158d6779104c86872d00971d		1566	NC_000913|frag1583|632800-633200|_267_301	caaccagatgccgatagcgatatcaccgtaacggc	35	NC_000913|frag1583|632800-633200|	52	1355.33	277.922	1356
917	21	17	TRUE		Probe Sequence	19e1783aa952eca6ab2349942d7d039f		2377	NC_000913|frag2413|964800-965200|_285_319	gccagaaacggcaaagcgattctctatgacacagg	35	NC_000913|frag2413|964800-965200|	56	1501.5	420.033	1498.5
918	22	17	TRUE		Probe Sequence	74177a59e47c8879d9a522286b9112c7		9407	NC_000913|frag9592|3836400-3836800|_299_333	ggtgacacacggtaatccgacgtcattatcgatct	35	NC_000913|frag9592|3836400-3836800|	56	32355.4	7367.75	34372.5
919	23	17	TRUE		Probe Sequence	60f91682085660145aadc675a8533838		4222	NC_000913|frag4291|1716000-1716400|_323_357	gcgtatcggtttgcatgcgctcaaccagctgatta	35	NC_000913|frag4291|1716000-1716400|	57	1554.23	449.583	1618
920	24	17	TRUE		Probe Sequence	451e2250ba1f59dabfd2770490c70fac		9052	NC_000913|frag9223|3688800-3689200|_355_389	catcgggttcatatactcaaagtcgaagcgcagct	35	NC_000913|frag9223|3688800-3689200|	58	15641	5130.07	16953.5
921	25	17	TRUE		Probe Sequence	351613270b1422512fe521a26a5df549		1652	NC_000913|frag1670|667600-668000|_315_349	cacggcgacaagttgcagcttcacgcattaactcc	35	NC_000913|frag1670|667600-668000|	58	1259.79	334.474	1278.5
922	26	17	TRUE	QC-oligoB-AS-3_Target	Target Sequence	fef0a701a7ee32f4b29e3ebc08bef185		1	QC-oligoB-AS-3	gagttgctgttacatcagcgaatgtgcatggaacacactt	40		52	331.654	140.149	307.5
923	27	17	TRUE	QC-oligoB-AS-3_Target	Target Sequence	fef0a701a7ee32f4b29e3ebc08bef185		1	QC-oligoB-AS-3	gagttgctgttacatcagcgaatgtgcatggaacacactt	40		56	299.607	124.197	286
924	28	17	TRUE	QC-oligoB-AS-3_Target	Target Sequence	fef0a701a7ee32f4b29e3ebc08bef185		1	QC-oligoB-AS-3	gagttgctgttacatcagcgaatgtgcatggaacacactt	40		56	281.446	144.858	279
925	29	17	TRUE	QC-oligoB-AS-3_Target	Target Sequence	fef0a701a7ee32f4b29e3ebc08bef185		1	QC-oligoB-AS-3	gagttgctgttacatcagcgaatgtgcatggaacacactt	40		58	332.552	134.624	332.5
926	30	17	TRUE	QC-oligoB-AS-3_Target	Target Sequence	fef0a701a7ee32f4b29e3ebc08bef185		1	QC-oligoB-AS-3	gagttgctgttacatcagcgaatgtgcatggaacacactt	40		58	319.138	127.321	299
927	31	17	TRUE		Probe Sequence	ddc3fcbb520e08188efbbdcfdd00adc6		10660	NC_000913|frag10905|4361600-4362000|_253_287	tggtgataaaggcccagccaaagaatgcgacaccc	35	NC_000913|frag10905|4361600-4362000|	52	3359.13	992.465	3553.5
928	32	17	TRUE		Probe Sequence	481027a7fade0af70c93f1589a9a62f1		11475	NC_000913|frag6013|2404800-2405200|_209_243	atcaagagcagggatccgtcatttatccgagcatt	35	NC_000913|frag6013|2404800-2405200|	56	3624.18	1200.74	3723.5
929	33	17	TRUE		Probe Sequence	b02dcf6e514ac5dd7bbf0ee6436bd652		3093	NC_000913|frag3141|1256000-1256400|_331_365	cggaaccacaacagaaccttctttcgccgcgattt	35	NC_000913|frag3141|1256000-1256400|	56	1205.14	341.771	1198.5
930	34	17	TRUE		Probe Sequence	2d6fd403bef4dced7b8406147c4f8cf0		5898	NC_000913|frag5999|2399200-2399600|_339_373	cagcggatgcgtttcgggagtacggataatgtttt	35	NC_000913|frag5999|2399200-2399600|	57	2949.77	769.59	3013
931	35	17	TRUE		Probe Sequence	b5145726638c0e315fed640fc4a24a32		1572	NC_000913|frag1589|635200-635600|_347_381	caactcgcgcagggactgaacatagttaatggtgc	35	NC_000913|frag1589|635200-635600|	58	5105.17	1276.94	5095
932	36	17	TRUE		Probe Sequence	665859d4505e18a0b0e2b2ac965c66d4		3339	NC_000913|frag3390|1355600-1356000|_251_285	tcaccatcatacaacggcactttgcgatagcggcg	35	NC_000913|frag3390|1355600-1356000|	52	1113.13	320.604	1123
933	37	17	TRUE		Probe Sequence	e5c63c36c85216bfe1a704bce56d09e9		9459	NC_000913|frag9645|3857600-3858000|_347_381	aaaggccgaccagttgttccgtggaaaggttggtt	35	NC_000913|frag9645|3857600-3858000|	52	12629.7	2587.17	12650
934	38	17	TRUE		Probe Sequence	3a2347310b4182de1de140ffca38cf49		3329	NC_000913|frag3380|1351600-1352000|_318_352	tcacagcaaaccagagaatattcagcgttgatgcg	35	NC_000913|frag3380|1351600-1352000|	56	771.643	290.469	758
935	39	17	TRUE		Probe Sequence	62db4bff520f8f5117e7df9b47140269		9682	NC_000913|frag9882|3952400-3952800|_269_303	cattctcgcaagattgccgttgggatacgctggac	35	NC_000913|frag9882|3952400-3952800|	57	2657.42	971.711	2785
936	40	17	TRUE		Probe Sequence	e836ec091f32e807f96ac806e7659eb7		9958	NC_000913|frag10168|4066800-4067200|_255_289	tgaattaaccaaccatccggtgactggctgacgat	35	NC_000913|frag10168|4066800-4067200|	58	12832.5	4761.09	14228.5
937	41	17	TRUE		Probe Sequence	550dbae445a0ba7fdb213aca508972cc		9639	NC_000913|frag9827|3930400-3930800|_281_315	tgcggcggatgcatgaacatggtaactctctggaa	35	NC_000913|frag9827|3930400-3930800|	58	27130	6731.75	28468
938	42	17	TRUE		Probe Sequence	4211d64da177397b1d8113d019dcf939		1637	NC_000913|frag1655|661600-662000|_261_297	ttcatgtcagctccggcgtaacgtaattaaatagcaa	37	NC_000913|frag1655|661600-662000|	52	1221.04	429.414	1269.5
939	43	17	TRUE		Probe Sequence	cbe17a65d743047e7d1e317216f6afe3		70	NC_000913|frag28|10800-11200|_279_313	aaaatggcccgatacaatttaccgtgtccgcgcag	35	NC_000913|frag28|10800-11200|	56	8405.95	3228.73	9351.5
940	44	17	TRUE		Probe Sequence	0ba0f1212a58796388299a3fc053f171		11542	NC_000913|frag9216|3686000-3686400|_77_111	acaggcgttctgcccggtcaggattattggctttc	35	NC_000913|frag9216|3686000-3686400|	56	7487.43	2374.99	8111.5
941	45	17	TRUE		Probe Sequence	7cec2624f6e46f80c270311026aaf053		6468	NC_000913|frag6583|2632800-2633200|_320_354	cgccaaccgcacacgtcgctttacgcaaattcatc	35	NC_000913|frag6583|2632800-2633200|	58	2341.16	724.608	2406
942	46	17	TRUE		Probe Sequence	e3513418835567e001aa0beefef97b0e		2406	NC_000913|frag2442|976400-976800|_265_299	gaagccatcgaacgccagcaagagaatgaggctcg	35	NC_000913|frag2442|976400-976800|	58	6580.19	1937.6	6774.5
943	47	17	TRUE		Probe Sequence	cb3cbe3fc459cfced3e5623443e0535c		10681	NC_000913|frag10926|4370000-4370400|_347_381	gaagaccagaacgtgggtatcaaagttgcactgcg	35	NC_000913|frag10926|4370000-4370400|	52	1131.13	404.732	1119
944	48	17	TRUE		Probe Sequence	c07616cc52b68ec5ca443be3f25f1717		10669	NC_000913|frag10914|4365200-4365600|_304_338	cgccgtgaaccataacataagcgccgcagtcagag	35	NC_000913|frag10914|4365200-4365600|	56	1291.2	518.523	1317.5
945	49	17	TRUE		Probe Sequence	1d282c8f1803a6962f1c40aa035f8edb		6322	NC_000913|frag6433|2572800-2573200|_315_349	tcttcgaaacccgtctcaagcaataactttcgcgt	35	NC_000913|frag6433|2572800-2573200|	56	15563.6	5864.8	17556
946	50	17	TRUE		Probe Sequence	37a543b4dd8e04644815313f8418078f		8165	NC_000913|frag8307|3322400-3322800|_251_285	ctgagatccagacttcgaagcgttgagcaattgcc	35	NC_000913|frag8307|3322400-3322800|	57	375.596	168.96	337
947	51	17	TRUE		Probe Sequence	949f2db2b64cb4423d301b25841e11f0		4403	NC_000913|frag4474|1789200-1789600|_299_333	aataaacggttcgaaggagcggtgcgtgatttgtt	35	NC_000913|frag4474|1789200-1789600|	58	3943.12	1449	4227
948	52	17	TRUE		Probe Sequence	739fe5df562c2c4b2e5c894ffc3945d0		10378	NC_000913|frag10611|4244000-4244400|_299_333	ttcagcgagaccgttatagcctttatcgccgttaa	35	NC_000913|frag10611|4244000-4244400|	58	14317.2	5772.42	15530.5
949	53	17	TRUE		Probe Sequence	796d945b2337cd2ca7efdb04a60640e3		7148	NC_000913|frag7272|2908400-2908800|_283_320	tgagcaaacggtcgatttgattcattgaattgtcctga	38	NC_000913|frag7272|2908400-2908800|	52	6503.71	2734.05	7157.5
950	54	17	TRUE		Probe Sequence	ac53cfd03b32e2c53045da2657a9fd88		3906	NC_000913|frag3969|1587200-1587600|_331_365	tgtattacctccgtgggtgttaccgacctgaacgc	35	NC_000913|frag3969|1587200-1587600|	56	959.286	404.416	1007.5
951	55	17	TRUE		Probe Sequence	91a0215016f447cb1e742b7870624497		6171	NC_000913|frag6280|2511600-2512000|_331_365	tacatcttctatccgattgcatgggtgatgggtgt	35	NC_000913|frag6280|2511600-2512000|	56	1202.5	537.483	1214
952	56	17	TRUE		Probe Sequence	9161a4d7315a76f62c79da655c2105c8		4756	NC_000913|frag4827|1930400-1930800|_333_367	cgggccggtggtcaggattgattctgcacttgttt	35	NC_000913|frag4827|1930400-1930800|	58	2754.02	1005.38	2812.5
953	1	18	TRUE		Probe Sequence	2a54df7febbfea37da5c9c00e829e7ed		5952	NC_000913|frag6054|2421200-2421600|_331_365	catgcggcgtggaagttgtcgatattgtcatggcg	35	NC_000913|frag6054|2421200-2421600|	57	14920.3	4599.88	15633
954	2	18	TRUE		Probe Sequence	63658a30364f12faa91337ae81bdbd6a		5081	NC_000913|frag5160|2063600-2064000|_363_397	gtgttaacgtccgacaaaatgcgtcattgacagcg	35	NC_000913|frag5160|2063600-2064000|	58	1404.52	522.106	1427
955	3	18	TRUE		Probe Sequence	3dbdaa3c5e813aa07a0977f1eca86c53		59	NC_000913|frag17|6400-6800|_305_339	tgcaggccattatgatatctgccagttgccacatc	35	NC_000913|frag17|6400-6800|	58	1166.28	404.064	1194.5
956	4	18	TRUE		Probe Sequence	ef44daae682fb4bd192f3b0ce68b0845		9451	NC_000913|frag9637|3854400-3854800|_251_290	gacgtagatgtcgataaaatcctcaatcaaagcggtatcg	40	NC_000913|frag9637|3854400-3854800|	52	15741.3	3478.83	16502
957	5	18	TRUE		Probe Sequence	656c521e7796746a131244b471448556		4869	NC_000913|frag4941|1976000-1976400|_309_348	agcattagaatagttgcgataagctgcaataagcagaacc	40	NC_000913|frag4941|1976000-1976400|	56	3440.32	818.629	3550.5
958	6	18	TRUE		Probe Sequence	e1742e2c7696c8ff6afcaa14b67c39ac		6911	NC_000913|frag7034|2813200-2813600|_251_285	gaacgggttgatgtccagcgaacgcacttcaatat	35	NC_000913|frag7034|2813200-2813600|	56	5522	1117.21	5538
959	7	18	TRUE						<no oligo>				58	287.983	164.579	289.5
960	8	18	TRUE	QC-oligoB-AS-3_Target	Target Sequence	fef0a701a7ee32f4b29e3ebc08bef185		1	QC-oligoB-AS-3	gagttgctgttacatcagcgaatgtgcatggaacacactt	40		58	318.845	152.929	301
961	9	18	TRUE						<no oligo>				52	232.577	154.911	212
962	10	18	TRUE	QC-oligoB-AS-3_Target	Target Sequence	fef0a701a7ee32f4b29e3ebc08bef185		1	QC-oligoB-AS-3	gagttgctgttacatcagcgaatgtgcatggaacacactt	40		56	314.982	156.154	305
963	11	18	TRUE						<no oligo>				56	234.982	188.503	179.5
964	12	18	TRUE		Probe Sequence	2bcb42c75e6eaa897c136d1cb184a218		2519	NC_000913|frag2556|1022000-1022400|_351_385	gctggcacgctcgtgaatatcctgtgcgacaaagt	35	NC_000913|frag2556|1022000-1022400|	57	1775.74	483.428	1750
965	13	18	TRUE		Probe Sequence	1dcb09f1b2633ac6c72b1ab0ebdea8b3		4364	NC_000913|frag4435|1773600-1774000|_251_285	cctctggcgcaagaaggtctggtgaaatgggcatt	35	NC_000913|frag4435|1773600-1774000|	58	1317.95	387.661	1298
966	14	18	TRUE		Probe Sequence	3c063c90265ab7adfedf09685dfbf917		496	NC_000913|frag457|182400-182800|_356_390	agagaatctgcgtaaatatggcgaactggtctgca	35	NC_000913|frag457|182400-182800|	58	19867.7	5646.11	20775
967	15	18	TRUE		Probe Sequence	b86dcb0991e620d9f69f7fd572e97401		3823	NC_000913|frag3885|1553600-1554000|_271_306	tctgccggttgggttatttactacgctggatttgtc	36	NC_000913|frag3885|1553600-1554000|	52	19503.7	3002.89	19447
968	16	18	TRUE		Probe Sequence	1812b3117cfcaf1b81d521027ed17eb4		6828	NC_000913|frag6948|2778800-2779200|_267_301	ttggttccttcgataagtgttccggaggtcgtgga	35	NC_000913|frag6948|2778800-2779200|	56	59430.4	12783.1	65535
969	17	18	TRUE		Probe Sequence	d568a8f2fed9aa372b91c48bcf288621		704	NC_000913|frag677|270400-270800|_346_380	gcaccggcgttaaagtttacttctgcgatcctcag	35	NC_000913|frag677|270400-270800|	56	11644.6	3481.59	12237.5
970	18	18	TRUE		Probe Sequence	9d7b4011919ff4aeac31e21f6d807ac8		7761	NC_000913|frag7898|3158800-3159200|_327_361	gaacaggtcgcgatccggttggatcagggagatag	35	NC_000913|frag7898|3158800-3159200|	58	1270.74	320.361	1271.5
971	19	18	TRUE		Probe Sequence	3f6f49d5027a4c0a10161972805ab67f		1654	NC_000913|frag1672|668400-668800|_251_285	taaacgggcgattaacagactcagtacaccctgat	35	NC_000913|frag1672|668400-668800|	58	3753.55	953.283	3867
972	20	18	TRUE		Probe Sequence	3027c1a458c72debc95335de4042ffb5		1877	NC_000913|frag1902|760400-760800|_251_285	cctctccggcggtagggtatatgtccgttcaccag	35	NC_000913|frag1902|760400-760800|	52	371.231	160.23	378
973	21	18	TRUE		Probe Sequence	4072ef5a4a7b515d83d74cfd5cacef3d		7529	NC_000913|frag7662|3064400-3064800|_283_317	taatcgcagcggtggtagttcactgatagtcaggt	35	NC_000913|frag7662|3064400-3064800|	56	4162.79	983.128	4131.5
974	22	18	TRUE		Probe Sequence	ef21025c1b66d316926c225b097274ce		4472	NC_000913|frag4543|1816800-1817200|_299_333	aagcgttattggtccggtatacctgcgaagcgaca	35	NC_000913|frag4543|1816800-1817200|	56	3854.64	856.51	3866
975	23	18	TRUE		Probe Sequence	465368fdbc604ed008d0a7808d9faf2a		8315	NC_000913|frag8460|3383600-3384000|_282_317	atgacgaacattaaaacgcaaatgcccttccagctc	36	NC_000913|frag8460|3383600-3384000|	57	25332.3	5767.68	26831
976	24	18	TRUE		Probe Sequence	804124f96c262f347dad178e16806328		701	NC_000913|frag674|269200-269600|_316_350	tttcagcgcagagtttaaacgcgaatccgctcaac	35	NC_000913|frag674|269200-269600|	58	16950.7	3998.1	17355.5
977	25	18	TRUE		Probe Sequence	da823a67d663a0ffb82e9164513ca971		2529	NC_000913|frag2566|1026000-1026400|_359_393	cactgcaggaaagtatttcgcgtttgtgggtcagc	35	NC_000913|frag2566|1026000-1026400|	58	407.259	183.045	399
978	26	18	TRUE	QC-oligoB-AS-3_Target	Target Sequence	fef0a701a7ee32f4b29e3ebc08bef185		1	QC-oligoB-AS-3	gagttgctgttacatcagcgaatgtgcatggaacacactt	40		52	332.558	167.003	313
979	27	18	TRUE	QC-oligoB-AS-3_Target	Target Sequence	fef0a701a7ee32f4b29e3ebc08bef185		1	QC-oligoB-AS-3	gagttgctgttacatcagcgaatgtgcatggaacacactt	40		56	314.286	152.974	325
980	28	18	TRUE						<no oligo>				56	214.375	148.086	158.5
981	29	18	TRUE	QC-oligoB-AS-3_Target	Target Sequence	fef0a701a7ee32f4b29e3ebc08bef185		1	QC-oligoB-AS-3	gagttgctgttacatcagcgaatgtgcatggaacacactt	40		58	319.121	167.56	303
982	30	18	TRUE	QC-oligoB-AS-3_Target	Target Sequence	fef0a701a7ee32f4b29e3ebc08bef185		1	QC-oligoB-AS-3	gagttgctgttacatcagcgaatgtgcatggaacacactt	40		58	323.345	147.717	304.5
983	31	18	TRUE		Probe Sequence	03e0ef216497889b627c5a3fec87efbc		10568	NC_000913|frag10809|4323200-4323600|_282_316	gttgcgaatcgagcaccagcgtaaagccggagtag	35	NC_000913|frag10809|4323200-4323600|	52	1935.44	540.272	1972
984	32	18	TRUE		Probe Sequence	7df2bd8ee0cb076cf3d23e4519e1c584		2474	NC_000913|frag2510|1003600-1004000|_363_397	tttgcacaccgggaatccaggagagttcatgtact	35	NC_000913|frag2510|1003600-1004000|	56	765.25	207.692	760
985	33	18	TRUE		Probe Sequence	4390dcfd7792b275c25e3e780815ee1c		3690	NC_000913|frag3750|1499600-1500000|_347_381	aacgttgcactaaacctggtggttacaacctgatt	35	NC_000913|frag3750|1499600-1500000|	56	534.071	181.137	526.5
986	34	18	TRUE		Probe Sequence	3501cfb2aedb164ca2e1a7329ddd0945		1539	NC_000913|frag1556|622000-622400|_363_397	ctggcacatagtgcgcgaccagggttattgatgct	35	NC_000913|frag1556|622000-622400|	57	833.333	270.378	871
987	35	18	TRUE		Probe Sequence	7f1f7cfa5dd4e8cb5c04d0f4ad135c7e		11147	NC_000913|frag11401|4560000-4560400|_284_318	caaaaggatggcgcgtgtgctgcataatcagcgtc	35	NC_000913|frag11401|4560000-4560400|	58	21989.7	4471.82	22553
988	36	18	TRUE		Probe Sequence	c41d094fa44d4239cf250f384fbb1b2c		1281	NC_000913|frag1279|511200-511600|_251_285	gctccacgctcctcaatactattgaactggcaacg	35	NC_000913|frag1279|511200-511600|	52	937.192	242.74	942
989	37	18	TRUE		Probe Sequence	58e66ea30b15c9b1e4db6045fdb9cded		10750	NC_000913|frag10996|4398000-4398400|_327_361	ctttacaagatccgttcctgaacgcactgcgtcgg	35	NC_000913|frag10996|4398000-4398400|	52	1983.75	587.953	1882.5
990	38	18	TRUE		Probe Sequence	a0fac542f5d8dd95911cf72097c6e9c0		5909	NC_000913|frag6010|2403600-2404000|_275_309	ttcggtatcaggtagcggcggtaagccatctactc	35	NC_000913|frag6010|2403600-2404000|	56	13811.2	3392.38	13916.5
991	39	18	TRUE		Probe Sequence	423a8af6a313576819340c2d914aa404		1422	NC_000913|frag1432|572400-572800|_347_381	gctatgcctgtgaaaatccgcattgagtgccacat	35	NC_000913|frag1432|572400-572800|	57	3851.72	1190.97	3804
992	40	18	TRUE		Probe Sequence	fc2084eb3e53a557f51b961cd37ca020		4727	NC_000913|frag4798|1918800-1919200|_347_381	gaaggcttcttcgttgctcgtctgcgtaaaactca	35	NC_000913|frag4798|1918800-1919200|	58	486.569	207.659	443
993	41	18	TRUE		Probe Sequence	ebd2d1fa7da6ea548327cf7f7ee39a79		814	NC_000913|frag803|320800-321200|_299_333	tatctggcggatgaacctgaatgggcatcacgtgc	35	NC_000913|frag803|320800-321200|	58	9008.28	1831.35	9137.5
994	42	18	TRUE		Probe Sequence	dec3b7cc235ed931ab6ac47c60f70475		11297	NC_000913|frag11551|4620000-4620400|_283_317	tcagcgatggattactgcacaacaccctgcggaaa	35	NC_000913|frag11551|4620000-4620400|	52	5030.17	1205.07	5402.5
995	43	18	TRUE		Probe Sequence	d1a57aec29d844def720d536229bac28		8890	NC_000913|frag9055|3621600-3622000|_274_313	cgatagaaaaagatagcctttatggaggttcctgcaatgt	40	NC_000913|frag9055|3621600-3622000|	56	7195.21	2394.88	7803.5
996	44	18	TRUE		Probe Sequence	d7f761eb1524001f38b8d8aabea8a3cf		6739	NC_000913|frag6859|2743200-2743600|_339_373	tccggtttccatcatatcgacgactttaccgagat	35	NC_000913|frag6859|2743200-2743600|	56	556.393	203.653	490.5
997	45	18	TRUE		Probe Sequence	5a631c08e9d4529614636855e19a824f		8892	NC_000913|frag9057|3622400-3622800|_258_294	tcacgagtgctttattaactggatgcgtgactgccat	37	NC_000913|frag9057|3622400-3622800|	58	16027.4	4004.7	16615.5
998	46	18	TRUE		Probe Sequence	d78a8d09e6e6c5eb54b3bd1c554431e7		9288	NC_000913|frag9468|3786800-3787200|_363_397	gtaaccgaccttcacgctgcgcacattggtaatca	35	NC_000913|frag9468|3786800-3787200|	58	15612.7	4098.46	15547
999	47	18	TRUE		Probe Sequence	ffc0212548df30df77073103221a8886		2253	NC_000913|frag2288|914800-915200|_255_290	agcccataaaccaatagtgaccgccgggttaaaatg	36	NC_000913|frag2288|914800-915200|	52	4683.1	1263.8	4803
1000	48	18	TRUE		Probe Sequence	837566e1b3e38f9c0513f368c8adb7f4		9443	NC_000913|frag9629|3851200-3851600|_363_397	acaggagacgcgtatgaacctggtggatatcgcca	35	NC_000913|frag9629|3851200-3851600|	56	3947.32	1321.32	4183.5
1001	49	18	TRUE		Probe Sequence	59e187b86762736a6abc098afa305924		5559	NC_000913|frag5651|2260000-2260400|_347_381	taagccggattaagggtgatagtagcaacacgtct	35	NC_000913|frag5651|2260000-2260400|	56	6842.95	2375.85	7552
1002	50	18	TRUE		Probe Sequence	e47ebce698a429cd80f99326300bc38d		771	NC_000913|frag757|302400-302800|_277_311	ccacctctgtttgatctcccgtggtatgagaatgt	35	NC_000913|frag757|302400-302800|	57	26133.3	8209.91	26387
1003	51	18	TRUE		Probe Sequence	04330178e128120b7dae9287034fdf5b		7243	NC_000913|frag7368|2946800-2947200|_287_321	accggaaactttagcgaaagacgcataatctgtca	35	NC_000913|frag7368|2946800-2947200|	58	6071.64	2037.68	6285.5
1004	52	18	TRUE		Probe Sequence	10433bf2976140cbe2ef88b2ba2b021a		10286	NC_000913|frag10507|4202400-4202800|_323_357	tcccagtggatatcggtcattaaggcataggcgcg	35	NC_000913|frag10507|4202400-4202800|	58	827.138	307.247	811.5
1005	53	18	TRUE		Probe Sequence	ad73eb7996e487659eed963e6df6a187		129	NC_000913|frag88|34800-35200|_259_293	ccataatcacgctgttcatcccgaccaatgcatcg	35	NC_000913|frag88|34800-35200|	52	4492.4	1357.62	4499
1006	54	18	TRUE		Probe Sequence	6935e46f5b58308fb67a6ca00d08b1ca		739	NC_000913|frag719|287200-287600|_279_313	gacgtatgaggcgtggaagctgtcggacgactaca	35	NC_000913|frag719|287200-287600|	56	5150.27	1850.52	5826
1007	55	18	TRUE		Probe Sequence	3d3b15e501d567c33a455891abde80e7		3843	NC_000913|frag3905|1561600-1562000|_321_355	cgatgacccagcgcccaatattttcgatttcacca	35	NC_000913|frag3905|1561600-1562000|	56	3074.46	935.796	3192.5
1008	56	18	TRUE		Probe Sequence	85d55154411769c0d8be5c3f7fae4696		8978	NC_000913|frag9148|3658800-3659200|_315_349	gaccagcagctaaacgcctcgatcattgtgcagac	35	NC_000913|frag9148|3658800-3659200|	58	2685.78	989.546	2758.5
1009	1	19	TRUE		Probe Sequence	bef35ae72e3a86b0556dc27dfa764daa		6172	NC_000913|frag6281|2512000-2512400|_314_350	agggttgtggtattacgcctgatatgatttaacgtgc	37	NC_000913|frag6281|2512000-2512400|	53	16391.2	5995.13	17464
1010	2	19	TRUE		Probe Sequence	3d80974b85829b2b4485c16263524cf2		7338	NC_000913|frag7465|2985600-2986000|_251_285	agtcagcgaccgcaatatgcaatcgttagctaatt	35	NC_000913|frag7465|2985600-2986000|	52	1697.63	525.056	1650.5
1011	3	19	TRUE		Probe Sequence	d2c18601be15b1505d996b2ffcb09695		4500	NC_000913|frag4571|1828000-1828400|_351_385	acataaagcgcgatttcgacagcaaatagccgttg	35	NC_000913|frag4571|1828000-1828400|	52	625.712	228.92	593
1012	4	19	TRUE		Probe Sequence	f108cf9210b2709a9fa50a3ad548d018		4410	NC_000913|frag4481|1792000-1792400|_339_373	cgcagccgggaagtaatacgcgatgatcggttaaa	35	NC_000913|frag4481|1792000-1792400|	46	2161.8	508.196	2093
1013	5	19	TRUE		Probe Sequence	3c62115164f748a290913451f2b8286c		3658	NC_000913|frag3718|1486800-1487200|_267_301	aagccatcgttgattcacgcgtcattaatagtggg	35	NC_000913|frag3718|1486800-1487200|	52	3211.69	850.944	3314
1014	6	19	TRUE		Probe Sequence	150bf035cdcd978bcaeb650cdcf1ae84		10543	NC_000913|frag10781|4312000-4312400|_272_306	aacgagcgcaatattcaatatcgagcacaatcggt	35	NC_000913|frag10781|4312000-4312400|	52	24841.4	6840.23	25593.5
1015	7	19	TRUE						<no oligo>				52	269.712	152.535	244
1016	8	19	TRUE	QC-oligoB-AS-3_Target	Target Sequence	fef0a701a7ee32f4b29e3ebc08bef185		1	QC-oligoB-AS-3	gagttgctgttacatcagcgaatgtgcatggaacacactt	40		52	304.615	146.76	285
1017	9	19	TRUE	QC-oligoB-AS-3_Target	Target Sequence	fef0a701a7ee32f4b29e3ebc08bef185		1	QC-oligoB-AS-3	gagttgctgttacatcagcgaatgtgcatggaacacactt	40		46	333.783	210.79	313
1018	10	19	TRUE	QC-oligoB-AS-3_Target	Target Sequence	fef0a701a7ee32f4b29e3ebc08bef185		1	QC-oligoB-AS-3	gagttgctgttacatcagcgaatgtgcatggaacacactt	40		52	330.308	151.691	318.5
1019	11	19	TRUE						<no oligo>				52	239.077	144.633	222.5
1020	12	19	TRUE		Probe Sequence	a6dc38551d0e37c838ccc0c23d4b2df2		2671	NC_000913|frag2711|1084000-1084400|_279_313	cctccggtagtcatctcgtcactttgcattttcaa	35	NC_000913|frag2711|1084000-1084400|	53	1951.85	471.354	1897
1021	13	19	TRUE		Probe Sequence	70817a62eb939b0c4cb21064b3e4a507		2875	NC_000913|frag2921|1168000-1168400|_355_389	ctttgcggctgtcgaagttcagtcaacgccagaag	35	NC_000913|frag2921|1168000-1168400|	52	3051.65	734.346	3093
1022	14	19	TRUE		Probe Sequence	b7e377f270c3445836b2919aca12d599		1358	NC_000913|frag1366|546000-546400|_334_368	tgatgatgttctccgataacgtcacgctggaagat	35	NC_000913|frag1366|546000-546400|	52	20577.6	5699.16	21765.5
1023	15	19	TRUE		Probe Sequence	747b864bb8c3d6fe2f376a7bb65108a0		8869	NC_000913|frag9029|3611200-3611600|_331_365	ctttacgctcaccgccgacagtgtgcaatggatcg	35	NC_000913|frag9029|3611200-3611600|	46	3837.35	851.733	3856
1024	16	19	TRUE		Probe Sequence	4b063a7e3b63ed3c3a6ccd9feb84536f		5011	NC_000913|frag5089|2035200-2035600|_331_365	ttagttctctcggtaatgcgctaacctcaacaggc	35	NC_000913|frag5089|2035200-2035600|	52	2504.63	702.961	2603.5
1025	17	19	TRUE		Probe Sequence	c5b35495d88ba88fc89f7d239d1a0ba7		4948	NC_000913|frag5024|2009200-2009600|_251_288	gagacaacctcaatatcacactccatacgtgctttctc	38	NC_000913|frag5024|2009200-2009600|	52	2128.02	594.612	2215
1026	18	19	TRUE		Probe Sequence	a942b298c9e4cb21a8a1f2ef1ebb5d63		1475	NC_000913|frag1492|596400-596800|_349_383	tatttctgcggcaggttttacctgggttgcaaagg	35	NC_000913|frag1492|596400-596800|	52	6949.52	1649.01	7142
1027	19	19	TRUE		Probe Sequence	5785cc8b12eb1ea26f474632dd1f30d7		8177	NC_000913|frag8319|3327200-3327600|_291_325	tgaccgcaactgtttctccgtctcgctctacagtg	35	NC_000913|frag8319|3327200-3327600|	52	4079.23	1053.21	4187.5
1028	20	19	TRUE		Probe Sequence	715af5bc344905df8a538b1b0c61d0c9		7804	NC_000913|frag7941|3176000-3176400|_337_371	tgcagattacacctatagcaacggctaccgcgacg	35	NC_000913|frag7941|3176000-3176400|	46	1314.22	349.119	1286
1029	21	19	TRUE		Probe Sequence	49ff5eedc8d1f931d6940da6e06997c2		10958	NC_000913|frag11206|4482000-4482400|_325_359	atttaaatacgcatcaggtatacaccgcagcgcct	35	NC_000913|frag11206|4482000-4482400|	52	5122.63	1103.41	5197.5
1030	22	19	TRUE		Probe Sequence	59a48687f72ffc27db5a7b10921f7fb4		6158	NC_000913|frag6267|2506400-2506800|_267_301	gcaataaacacgccgccaaatgtcccgagattgag	35	NC_000913|frag6267|2506400-2506800|	52	3141.62	572.674	3151.5
1031	23	19	TRUE		Probe Sequence	a11f6a3815cb4126541599b445259025		2372	NC_000913|frag2408|962800-963200|_289_323	gcaatcgcacattcccgccaagacggttgaagatg	35	NC_000913|frag2408|962800-963200|	53	1311.38	353.502	1276
1032	24	19	TRUE		Probe Sequence	601a7bed707d40768005a1317f61d1ac		9951	NC_000913|frag10161|4064000-4064400|_297_331	cttcttgccaaaacgtctgactgaggcaggcatca	35	NC_000913|frag10161|4064000-4064400|	52	9189.21	1487.25	8962
1033	25	19	TRUE		Probe Sequence	0b223903fed0e52334c362b3026d38a0		10059	NC_000913|frag10270|4107600-4108000|_251_285	cccaggataattatcaaacccggtggtttctcgcg	35	NC_000913|frag10270|4107600-4108000|	52	3377.77	791.604	3139.5
1034	26	19	TRUE	QC-oligoB-AS-3_Target	Target Sequence	fef0a701a7ee32f4b29e3ebc08bef185		1	QC-oligoB-AS-3	gagttgctgttacatcagcgaatgtgcatggaacacactt	40		46	296.63	132.34	288.5
1035	27	19	TRUE	QC-oligoB-AS-3_Target	Target Sequence	fef0a701a7ee32f4b29e3ebc08bef185		1	QC-oligoB-AS-3	gagttgctgttacatcagcgaatgtgcatggaacacactt	40		52	273.212	144.722	247
1036	28	19	TRUE	QC-oligoB-AS-3_Target	Target Sequence	fef0a701a7ee32f4b29e3ebc08bef185		1	QC-oligoB-AS-3	gagttgctgttacatcagcgaatgtgcatggaacacactt	40		52	315.962	160.053	283.5
1037	29	19	TRUE	QC-oligoB-AS-3_Target	Target Sequence	fef0a701a7ee32f4b29e3ebc08bef185		1	QC-oligoB-AS-3	gagttgctgttacatcagcgaatgtgcatggaacacactt	40		52	325.288	154.73	316
1038	30	19	TRUE	QC-oligoB-AS-3_Target	Target Sequence	fef0a701a7ee32f4b29e3ebc08bef185		1	QC-oligoB-AS-3	gagttgctgttacatcagcgaatgtgcatggaacacactt	40		52	334.019	142.104	308.5
1039	31	19	TRUE		Probe Sequence	b9ba1700dab050b6b2126fbf1cf92338		840	NC_000913|frag829|331200-331600|_337_373	tcaggaatcgacaggtaatcactcatactgaacagcg	37	NC_000913|frag829|331200-331600|	46	28185.1	6767.16	29973
1040	32	19	TRUE		Probe Sequence	ab391c04c1baddfcba651f866e2b7896		8885	NC_000913|frag9046|3618000-3618400|_342_378	aagctacacgtatcagtatgagaaagaccgcatcacc	37	NC_000913|frag9046|3618000-3618400|	52	3459.33	1011.07	3496
1041	33	19	TRUE		Probe Sequence	e643e533dc433186a73a5219f1094e53		1046	NC_000913|frag1043|416800-417200|_299_333	ctggagtatcttacgtgctggaacggctgtcgtgg	35	NC_000913|frag1043|416800-417200|	52	7707.52	1715.13	7865
1042	34	19	TRUE		Probe Sequence	b6a6f02b726573afac27deff926b44d0		8024	NC_000913|frag8166|3266000-3266400|_267_305	aggagacgatttctaagtattgtgcaaaattcacccgaa	39	NC_000913|frag8166|3266000-3266400|	53	12677.7	2489.45	13035
1043	35	19	TRUE		Probe Sequence	9778737724a086886a24b5975daad07f		3030	NC_000913|frag3078|1230800-1231200|_259_293	ttttaatgtcgtgctcgaaagaacggtgcgtgaac	35	NC_000913|frag3078|1230800-1231200|	52	2916.77	785.742	3090.5
1044	36	19	TRUE		Probe Sequence	db95043a93bbe9f1ff2573453ff6729a		11561	NC_000913|frag9851|3940000-3940400|_244_278	aaggccttcgggttgtaaagtactttcagcgggga	35	NC_000913|frag9851|3940000-3940400|	46	1248.76	335.296	1263.5
1045	37	19	TRUE		Probe Sequence	c68c703fd04b98171dfcc9a9bb9581de		2021	NC_000913|frag2053|820800-821200|_287_321	gaaatcagcatctgagcgagggcgaatttccatga	35	NC_000913|frag2053|820800-821200|	46	920.522	281.903	903.5
1046	38	19	TRUE		Probe Sequence	7cf9d0f34f5ec2f7d567e0ed36396dc2		3929	NC_000913|frag3993|1596800-1597200|_327_361	tttaaagcgcattctgtcggagaagatcggcatta	35	NC_000913|frag3993|1596800-1597200|	52	914.769	366.017	917
1047	39	19	TRUE		Probe Sequence	5c7594c16b9082914d47b81bc8609530		4507	NC_000913|frag4578|1830800-1831200|_365_399	agaatgttgcgtagaaaccggcatcgactatgaaa	35	NC_000913|frag4578|1830800-1831200|	53	2812.45	1024.56	2787
1048	40	19	TRUE		Probe Sequence	27f8f639f6601a433c7f1df343f94a46		8678	NC_000913|frag8832|3532400-3532800|_316_350	cggacaaacggctggaacaggtgcttacgttgttc	35	NC_000913|frag8832|3532400-3532800|	52	3612.25	847.826	3830.5
1049	41	19	TRUE		Probe Sequence	ea0d4e9ec55342bc342fe7570758c519		7815	NC_000913|frag7952|3180400-3180800|_307_341	ctcatctcattaatggaaatgcttcctgccgcact	35	NC_000913|frag7952|3180400-3180800|	52	4803.44	1630.47	5344
1050	42	19	TRUE		Probe Sequence	a02d9ba3418e1bc4ba23b25528e5588f		5718	NC_000913|frag5815|2325600-2326000|_251_285	agggcgtgcaaatgaaccatcggattcaattctct	35	NC_000913|frag5815|2325600-2326000|	46	7223.59	1974.12	7663.5
1051	43	19	TRUE		Probe Sequence	c08193d172072d6f5f9e01f3a5050f9b		6106	NC_000913|frag6213|2484800-2485200|_335_369	atgcagggcgatttgtcattagaaagtcatccagg	35	NC_000913|frag6213|2484800-2485200|	52	13496.7	5760.13	15795.5
1052	44	19	TRUE		Probe Sequence	cec1fbf376b919115e9cda83b080b105		9619	NC_000913|frag9806|3922000-3922400|_355_389	ttctgcgcgcgaagtaaacatacgatacggttctt	35	NC_000913|frag9806|3922000-3922400|	52	246.442	130.793	251.5
1053	45	19	TRUE		Probe Sequence	144b8dfe873310690bf4de3de4f4d3a0		8340	NC_000913|frag8486|3394000-3394400|_339_375	agcatctgtttacatcattacgacgtcaaactgctcc	37	NC_000913|frag8486|3394000-3394400|	52	13450.8	6345.02	15723
1054	46	19	TRUE		Probe Sequence	b998dab2d7abfc68c798c2615fe82261		8399	NC_000913|frag8546|3418000-3418400|_251_286	tgtcggcattgttggttggttatttcacaacactgt	36	NC_000913|frag8546|3418000-3418400|	52	20684.6	6814.69	23081
1055	47	19	TRUE		Probe Sequence	80e91569189f9de63f18a676fedd54b2		6232	NC_000913|frag6342|2536400-2536800|_323_357	cttccccaaacaccccggtagaaaggtagcgatcg	35	NC_000913|frag6342|2536400-2536800|	46	2325.83	867.533	2370.5
1056	48	19	TRUE		Probe Sequence	3816738bc92f62dab4d801395d3b5f9a		6582	NC_000913|frag6697|2678400-2678800|_331_365	cattccccagttaatcagttgcccggcggtcatca	35	NC_000913|frag6697|2678400-2678800|	52	1449.08	664.543	1599
1057	49	19	TRUE		Probe Sequence	33571ae7c78f08f6b43d259bbb0c8e01		1662	NC_000913|frag1680|671600-672000|_363_397	ctgtgtgctcgtaaaccagtttccagacacgtttc	35	NC_000913|frag1680|671600-672000|	52	1062.23	474.22	1119
1058	50	19	TRUE		Probe Sequence	be5cb4d8fb1e99252c3c26d2890234cf		7528	NC_000913|frag7661|3064000-3064400|_267_301	cgtaatttaattgcaaccggctcgatgctgggtta	35	NC_000913|frag7661|3064000-3064400|	53	6983.02	3369.6	8403
1059	51	19	TRUE		Probe Sequence	ca9b65fcdb1a1ca0a84af3bba89329f7		7605	NC_000913|frag7739|3095200-3095600|_363_397	cggatgcagaaattactatggaagcgaaccctggc	35	NC_000913|frag7739|3095200-3095600|	52	1624.04	729.73	1750
1060	52	19	TRUE		Probe Sequence	0d717623613d336f7e608f5d823e4f9e		2412	NC_000913|frag2448|978800-979200|_323_359	agcatctgcgtgaacgtattcgtcaggatattattcg	37	NC_000913|frag2448|978800-979200|	52	419.192	173.292	407.5
1061	53	19	TRUE		Probe Sequence	c9f3c660594994c73e78bd0984c3a594		3108	NC_000913|frag3156|1262000-1262400|_275_309	ttgtagtcggttgcatcacccggtaaacctaaaat	35	NC_000913|frag3156|1262000-1262400|	46	1671.43	718.872	1845.5
1062	54	19	TRUE		Probe Sequence	3c4d108b11a339cc1e2841467373301e		5208	NC_000913|frag5296|2118000-2118400|_253_287	gctccattcgcggatgtactcaaggtcgaactcga	35	NC_000913|frag5296|2118000-2118400|	52	254.846	139.577	242.5
1063	55	19	TRUE		Probe Sequence	bd4cceb15abeaa1389e47a98837fdd53		3652	NC_000913|frag3712|1484400-1484800|_271_305	gttttgtcactggtaacggcttcaaacggctgggc	35	NC_000913|frag3712|1484400-1484800|	52	2512.63	1373.91	2919
1064	56	19	TRUE		Probe Sequence	f045599034b9ae5291a225fde177c511		2487	NC_000913|frag2523|1008800-1009200|_319_353	caggatttcgcccgtaaccgccagatccacaactg	35	NC_000913|frag2523|1008800-1009200|	52	1756.1	1009.6	1938.5
1065	1	20	TRUE		Probe Sequence	9fbed5443024245c3405c85fa4acda2f		8925	NC_000913|frag9090|3635600-3636000|_311_345	gatctgctgcttaatatgggatcgtctcatggcct	35	NC_000913|frag9090|3635600-3636000|	58	3701.98	1310.07	3928.5
1066	2	20	TRUE		Probe Sequence	a82deb5a3e368f19e1a64c4d1c06760a		6833	NC_000913|frag6953|2780800-2781200|_366_400	gccagagcacgaaagttaataccacgttcgcacag	35	NC_000913|frag6953|2780800-2781200|	57	15023.1	5111.66	16638
1067	3	20	TRUE		Probe Sequence	0ceb209587ee9b78cf74c371756f9366		5013	NC_000913|frag5091|2036000-2036400|_267_301	ctgcgaatggcgacgtccaccgtattggtatcact	35	NC_000913|frag5091|2036000-2036400|	57	3407.89	1127.41	3619
1068	4	20	TRUE		Probe Sequence	fc837f138da4522fa555bdb46fe9c204		1165	NC_000913|frag1162|464400-464800|_259_293	cgctgaccgtaatcgaacgtcacgcaatggacttc	35	NC_000913|frag1162|464400-464800|	52	993.904	292.484	967.5
1069	5	20	TRUE		Probe Sequence	7efd853984a030b7a3e37741d66e9355		10647	NC_000913|frag10891|4356000-4356400|_365_400	gcttacatcgagagtggaatacgtattagcgaacgc	36	NC_000913|frag10891|4356000-4356400|	58	17087.8	5669.53	18523.5
1070	6	20	TRUE		Probe Sequence	1362d5bce223d48434f20f251c904dc9		4838	NC_000913|frag4910|1963600-1964000|_339_373	gcagcgccagcatggcttctctgatcagcagaata	35	NC_000913|frag4910|1963600-1964000|	58	1034.16	300.738	1006
1071	7	20	TRUE						<no oligo>				58	241.552	141.068	238.5
1072	8	20	TRUE						<no oligo>				57	230.14	148.753	192
1073	9	20	TRUE						<no oligo>				52	212.231	135.885	192
1074	10	20	TRUE						<no oligo>				58	194.379	144.221	165
1075	11	20	TRUE						<no oligo>				58	281.776	211.653	217
1076	12	20	TRUE		Probe Sequence	37e3571ed8a81597f3c4973c5c8e59b6		3688	NC_000913|frag3748|1498800-1499200|_315_349	tttctcatggctaagccttgaaccggtgatcttgc	35	NC_000913|frag3748|1498800-1499200|	58	386.241	165.509	386
1077	13	20	TRUE		Probe Sequence	2f1b7b73bdf36551d62b1d4096656eb4		778	NC_000913|frag764|305200-305600|_347_381	ctggtaaaacgcgtctgacaacatgccgtgcatcc	35	NC_000913|frag764|305200-305600|	57	7484.35	2230.64	7726
1078	14	20	TRUE		Probe Sequence	ea7c516c1868e4026b37a8fcbc90c578		6875	NC_000913|frag6998|2798800-2799200|_283_317	cgggaacggattcaggtagacgagccttacatcct	35	NC_000913|frag6998|2798800-2799200|	57	2585.49	598.461	2597
1079	15	20	TRUE		Probe Sequence	f804cdaad05746b09e112c39227b81cb		5030	NC_000913|frag5108|2042800-2043200|_255_289	tgtctgataactcaacttgcgttccctatggctgc	35	NC_000913|frag5108|2042800-2043200|	52	5282.25	1713.06	5573.5
1080	16	20	TRUE		Probe Sequence	f0e357d063e1128c085dcf83d76f596b		8381	NC_000913|frag8528|3410800-3411200|_267_301	ggagagtctgcggattaaagcccatcttttcgcgt	35	NC_000913|frag8528|3410800-3411200|	58	9051.02	3405.8	8996
1081	17	20	TRUE		Probe Sequence	ae03bf480e4ac07a0836f34dd00b89f8		11245	NC_000913|frag11499|4599200-4599600|_259_293	cagcttttgccagaacggtttggtgatcgtgtacc	35	NC_000913|frag11499|4599200-4599600|	58	1373.43	431.25	1347
1082	18	20	TRUE		Probe Sequence	8e79ef94a775ee103f46643233c216ae		10330	NC_000913|frag10562|4224400-4224800|_259_293	agcatcgaaacgctgcgtaattacatcgactggac	35	NC_000913|frag10562|4224400-4224800|	57	1042.51	360.498	1073
1083	19	20	TRUE		Probe Sequence	68c0d4634b838ae3d396c5c5e1503ea0		7076	NC_000913|frag7199|2879200-2879600|_357_391	acagcggtgaaccagtcaatatcagaatcaacctg	35	NC_000913|frag7199|2879200-2879600|	57	5538.3	2382.98	5749
1084	20	20	TRUE		Probe Sequence	bb49f657234eb7e1549403832b0e2a0d		2553	NC_000913|frag2590|1035600-1036000|_253_287	cctgccactttagtgtttaccggcggaaactatcg	35	NC_000913|frag2590|1035600-1036000|	52	504.385	202.441	474.5
1085	21	20	TRUE		Probe Sequence	69a8e02723650b0917f6e786173c027f		9587	NC_000913|frag9774|3909200-3909600|_291_325	cactcatcgataaggtcgcggcgacaacagttgcg	35	NC_000913|frag9774|3909200-3909600|	58	1737.21	525.368	1741
1086	22	20	TRUE		Probe Sequence	88d16a03bdda2c50a93d8ce9401f5e8c		3039	NC_000913|frag3087|1234400-1234800|_267_301	agggctgtatacgcgtattggtcgtcactatttcg	35	NC_000913|frag3087|1234400-1234800|	58	1215.19	292.347	1185.5
1087	23	20	TRUE		Probe Sequence	fff7d769ba3a6f3c995ca1e18a5a6820		6682	NC_000913|frag6797|2718400-2718800|_255_289	taaaccgattctggtgattaaaagcggacgtagcc	35	NC_000913|frag6797|2718400-2718800|	58	2551.78	853.165	2692.5
1088	24	20	TRUE		Probe Sequence	6de9da7cdcbbe0ba2d0cea4e7233a04a		10619	NC_000913|frag10863|4344800-4345200|_315_349	cttctggatcgtgaagaatagccgcaacctgtttc	35	NC_000913|frag10863|4344800-4345200|	57	14731.3	5281.14	15060
1089	25	20	TRUE		Probe Sequence	249e6d37785bd091263de38d55d940f0		8738	NC_000913|frag8895|3557600-3558000|_365_399	tgctgcccatattgaccatcgcgttacggccaaat	35	NC_000913|frag8895|3557600-3558000|	57	5670.42	1522.48	5921
1090	26	20	TRUE	QC-oligoB-AS-3_Target	Target Sequence	fef0a701a7ee32f4b29e3ebc08bef185		1	QC-oligoB-AS-3	gagttgctgttacatcagcgaatgtgcatggaacacactt	40		52	354.308	130.059	333
1091	27	20	TRUE	QC-oligoB-AS-3_Target	Target Sequence	fef0a701a7ee32f4b29e3ebc08bef185		1	QC-oligoB-AS-3	gagttgctgttacatcagcgaatgtgcatggaacacactt	40		58	313.534	137.725	303.5
1092	28	20	TRUE	QC-oligoB-AS-3_Target	Target Sequence	fef0a701a7ee32f4b29e3ebc08bef185		1	QC-oligoB-AS-3	gagttgctgttacatcagcgaatgtgcatggaacacactt	40		58	357.086	147.822	348
1093	29	20	TRUE	QC-oligoB-AS-3_Target	Target Sequence	fef0a701a7ee32f4b29e3ebc08bef185		1	QC-oligoB-AS-3	gagttgctgttacatcagcgaatgtgcatggaacacactt	40		57	310.614	164.019	272
1094	30	20	TRUE	QC-oligoB-AS-3_Target	Target Sequence	fef0a701a7ee32f4b29e3ebc08bef185		1	QC-oligoB-AS-3	gagttgctgttacatcagcgaatgtgcatggaacacactt	40		57	377.07	169.983	370
1095	31	20	TRUE		Probe Sequence	cbfb020ae18e221a0b64cca8ef6ef136		3104	NC_000913|frag3152|1260400-1260800|_363_397	cactttcgcagtgattggtacacgagcggaacgga	35	NC_000913|frag3152|1260400-1260800|	52	690.846	250.258	675
1096	32	20	TRUE		Probe Sequence	7ae8fdeaccee5e39c732398d789a61fd		562	NC_000913|frag524|209200-209600|_347_381	ttatcagcgcctgatgagctacggttacgcgtaat	35	NC_000913|frag524|209200-209600|	58	808.517	339.703	804
1097	33	20	TRUE		Probe Sequence	25e58f15ec36da23d0431f27944a724c		10392	NC_000913|frag10627|4250400-4250800|_327_361	ctgctgccgaaagagtctcgttactggttacgtga	35	NC_000913|frag10627|4250400-4250800|	58	6621.34	1909.23	6768.5
1098	34	20	TRUE		Probe Sequence	984e320a0bf4115528c9f5fef20b0193		11141	NC_000913|frag11395|4557600-4558000|_291_325	taattttcagcgcctgaatgatgacaaacgccatc	35	NC_000913|frag11395|4557600-4558000|	58	3178.52	1152.6	3525
1099	35	20	TRUE		Probe Sequence	661de9c7eca481cf6b929530f2987aef		6949	NC_000913|frag7072|2828400-2828800|_345_379	gcaaactcaccggcgcaataaacctgcaggatttc	35	NC_000913|frag7072|2828400-2828800|	57	4946.05	2191.04	5054
1100	36	20	TRUE		Probe Sequence	852203661609a1d362e300748e70b299		4333	NC_000913|frag4404|1761200-1761600|_283_317	agatatttacgcaccagttccgggtgatcgtggat	35	NC_000913|frag4404|1761200-1761600|	52	779.385	281.186	779.5
1101	37	20	TRUE		Probe Sequence	9540a9f0f3ecb9d8ac4503723f19894a		5501	NC_000913|frag5593|2236800-2237200|_329_367	accaaacaggcattttaataatgtcgattttcctgcacc	39	NC_000913|frag5593|2236800-2237200|	52	12612.3	4904.96	15203.5
1102	38	20	TRUE		Probe Sequence	f46ee88f3035bb1e1f3e8e716a002245		4510	NC_000913|frag4581|1832000-1832400|_283_317	gcgtgtcgatgccaataaccatacggtaaccatgc	35	NC_000913|frag4581|1832000-1832400|	58	2394.93	876.679	2595.5
1103	39	20	TRUE		Probe Sequence	b7851947bcf171ea7a835e98d93462dc		10757	NC_000913|frag11003|4400800-4401200|_271_305	cacccgcaaagtgctggttaacgataaaggtggca	35	NC_000913|frag11003|4400800-4401200|	58	1246.45	545.856	1337.5
1104	40	20	TRUE		Probe Sequence	25d3a847bd82963fd0fa73f5d10486c6		2491	NC_000913|frag2527|1010400-1010800|_251_285	acggtattgctggttagccacgatcgtcagtttgt	35	NC_000913|frag2527|1010400-1010800|	57	1709.14	662.319	1839
1105	41	20	TRUE		Probe Sequence	39d6132677f63f2e53a2a30a023b6d2f		10023	NC_000913|frag10234|4093200-4093600|_251_285	ccagatgttcatcaccgatggtgtgccgagttgct	35	NC_000913|frag10234|4093200-4093600|	57	3182.05	1418.08	3478
1106	42	20	TRUE		Probe Sequence	0307288379929070bcd02362e8a9b0c6		9660	NC_000913|frag9848|3938800-3939200|_299_333	attccagttcgattgtggcatgacccgagtaccaa	35	NC_000913|frag9848|3938800-3939200|	52	9048.13	4521.16	10545
1107	43	20	TRUE		Probe Sequence	cf7ab8deb94b086c9718a044d3f14ffd		10499	NC_000913|frag10736|4294000-4294400|_344_378	tacgccagacagcgcaatagcctgatttagcgtga	35	NC_000913|frag10736|4294000-4294400|	58	6026.84	3368.71	7686
1108	44	20	TRUE		Probe Sequence	c59811db87e72c6138e142de060d817b		7551	NC_000913|frag7684|3073200-3073600|_291_325	tttagcctggcaaaagtcaatcagctcggcctgca	35	NC_000913|frag7684|3073200-3073600|	58	5881.91	3154.27	6985
1109	45	20	TRUE		Probe Sequence	07144ee343ec986b186260bef33580c2		6863	NC_000913|frag6986|2794000-2794400|_347_381	gctggcaattaactactcttccggaatacgcaaca	35	NC_000913|frag6986|2794000-2794400|	57	12447.9	7050.14	15173
1110	46	20	TRUE		Probe Sequence	30e6476e60407360438ad042404ce83c		7489	NC_000913|frag7622|3048400-3048800|_263_297	ttcgtacaaaggagtctgttgtgccatcttgtcct	35	NC_000913|frag7622|3048400-3048800|	57	1877.21	887.724	2078
1111	47	20	TRUE		Probe Sequence	07b099f6bed3c836818a11d30e8b6fa7		5951	NC_000913|frag6053|2420800-2421200|_251_285	ggtgttgcataatctcgtcatccggcaccacggta	35	NC_000913|frag6053|2420800-2421200|	52	8618.12	4536.3	9692
1112	48	20	TRUE		Probe Sequence	efb7ba5bb2bad6aa5202e2adb9af8cd5		948	NC_000913|frag938|374800-375200|_298_332	cggcagtgagcctgatgtattgcggtgttcccatt	35	NC_000913|frag938|374800-375200|	58	4903.41	2639.78	6094
1113	49	20	TRUE		Probe Sequence	2db5ff09f28ae4b10fb27352843430a9		2386	NC_000913|frag2422|968400-968800|_339_373	tgctgcaaatcgataccatcaatattgttgcccgt	35	NC_000913|frag2422|968400-968800|	58	802.914	418.784	815.5
1114	50	20	TRUE		Probe Sequence	fcfe11b715b1eb02695c1aa7f460cc19		6263	NC_000913|frag6373|2548800-2549200|_347_381	gggttagcggcagaccagttaactgacgacatcgt	35	NC_000913|frag6373|2548800-2549200|	58	2536.52	1273.48	2505
1115	51	20	TRUE		Probe Sequence	906e5f42b4ed8788a29abf8383a30394		2676	NC_000913|frag2716|1086000-1086400|_310_344	tgatcatatcgtcactccagtaacccacttctgcc	35	NC_000913|frag2716|1086000-1086400|	57	1322.09	664.492	1334
1116	52	20	TRUE		Probe Sequence	1b57f0f235b3e2250fa4cd1a27173fc7		2761	NC_000913|frag2806|1122000-1122400|_251_285	gtccagattggcgtctccggttagggtaaccttat	35	NC_000913|frag2806|1122000-1122400|	57	3117.44	1293.88	3432
1117	53	20	TRUE		Probe Sequence	384e6d299d8034d86532b8b34449694d		9006	NC_000913|frag9176|3670000-3670400|_315_349	ctgagaaatcgccacattcggcatgacaacattgt	35	NC_000913|frag9176|3670000-3670400|	52	7194.21	3660.29	8076
1118	54	20	TRUE		Probe Sequence	b0c5388430727fee0dabb7765f8423b5		7666	NC_000913|frag7800|3119600-3120000|_275_309	cagaataccgtgacgtaaccagttggcgatatgct	35	NC_000913|frag7800|3119600-3120000|	58	13804	8070.04	16560
1119	55	20	TRUE		Probe Sequence	faf7c08d8916da3352e020e5d7c28882		4095	NC_000913|frag4163|1664800-1665200|_283_317	ttattacgcagcccttcgggtgtctctttgctccc	35	NC_000913|frag4163|1664800-1665200|	58	432.362	184.709	392.5
1120	56	20	TRUE		Probe Sequence	1389b02991a0be57e302e3adde861c8c		150	NC_000913|frag109|43200-43600|_363_397	atggtttacggtggtctggcgattggcgaagaacg	35	NC_000913|frag109|43200-43600|	57	46743.3	25525	65535
1121	1	21	TRUE		Probe Sequence	56c6a962aa2ff8f1b94a907eb85f7c4a		3798	NC_000913|frag3860|1543600-1544000|_275_309	cgagacgggcataagttttatcaccatcgtcacgc	35	NC_000913|frag3860|1543600-1544000|	58	6540.48	2732.75	7279
1122	2	21	TRUE		Probe Sequence	4477b937c5fcc45982985264b7224878		7260	NC_000913|frag7387|2954400-2954800|_303_337	ttgtttcgacaccactctgaaccatcagcgcccaa	35	NC_000913|frag7387|2954400-2954800|	57	7866.93	2798.91	8770
1123	3	21	TRUE		Probe Sequence	83c9b88fa9eadd95ef65cc762851b31a		9323	NC_000913|frag9504|3801200-3801600|_300_334	cgaaatcggagccatcacccaatacatggagtttc	35	NC_000913|frag9504|3801200-3801600|	57	9029.39	3226.46	9559
1124	4	21	TRUE		Probe Sequence	97062b15d321ac243996334c942c24fe		7819	NC_000913|frag7956|3182000-3182400|_323_357	ccatctgctcaacagtcatggtttctgccgggaag	35	NC_000913|frag7956|3182000-3182400|	52	822.788	270.414	827
1125	5	21	TRUE		Probe Sequence	087266b6f28caa9889bd3913ac4f2976		9833	NC_000913|frag10035|4013600-4014000|_307_341	cttcgcggaagtaaagttcaggtgcgatagccaga	35	NC_000913|frag10035|4013600-4014000|	58	10405.2	3885.18	11489
1126	6	21	TRUE		Probe Sequence	ab2b4b78e33b3513282998fd1febc0a9		4359	NC_000913|frag4430|1771600-1772000|_254_288	ctatcctatccgccacagtttatcgcccgaaatgc	35	NC_000913|frag4430|1771600-1772000|	58	2573.47	916.534	2709	ydiB
1127	7	21	TRUE		Probe Sequence	cf485935097c916cfc6add605a55ec62		8825	NC_000913|frag8985|3593600-3594000|_323_357	catggcgaggaaggtaacaatccagatcaccgcct	35	NC_000913|frag8985|3593600-3594000|	58	7538.28	2815.44	8321.5
1128	8	21	TRUE		Probe Sequence	719a91433fc84851de327c4e59874731		6386	NC_000913|frag6499|2599200-2599600|_327_361	gccgtccggtgaatgcccatgcgcaatatgttttt	35	NC_000913|frag6499|2599200-2599600|	57	8685.93	2908.21	9130
1129	9	21	TRUE		Probe Sequence	465c16735e3817c38c5792fc6b3725d2		11467	NC_000913|frag5656|2262000-2262400|_65_99	gctgtcattgggattctggtaagtcagtttctcgc	35	NC_000913|frag5656|2262000-2262400|	52	4948.48	1144.18	4997.5
1130	10	21	TRUE		Probe Sequence	f39f0d97931a99cb34b593fa7553f63b		4713	NC_000913|frag4784|1913200-1913600|_362_396	atttcctgattacaacggacgtagccaacaagcgc	35	NC_000913|frag4784|1913200-1913600|	58	3216.36	845.662	3303.5
1131	11	21	TRUE		Probe Sequence	bdc8cffe4070aeaa709be201bcedcb61		6793	NC_000913|frag6913|2764800-2765200|_311_345	ctttctgccctactgggtagtgagaccactggtga	35	NC_000913|frag6913|2764800-2765200|	58	422.672	181.205	437
1132	12	21	TRUE		Probe Sequence	1b085c0b9ddb74c4ee905089748c38bd		9495	NC_000913|frag9682|3872400-3872800|_351_385	cttcgttaaacgcttcgcggtcctgattgttggca	35	NC_000913|frag9682|3872400-3872800|	58	2512.79	815.554	2618.5
1133	13	21	TRUE		Probe Sequence	69449759b81cbef8ee565e4f081f0b88		2504	NC_000913|frag2541|1016000-1016400|_315_349	atcatccctttcgcatggatattgccgccaagctc	35	NC_000913|frag2541|1016000-1016400|	57	1495.96	545.008	1475
1134	14	21	TRUE		Probe Sequence	060224bcee478a349a936406e385d78b		7562	NC_000913|frag7696|3078000-3078400|_259_293	ccagaccgatggagtcgtgggtgtaaaccatcacc	35	NC_000913|frag7696|3078000-3078400|	57	1226.46	349.528	1200
1135	15	21	TRUE		Probe Sequence	bf3ea1cc29893f17757ff4af870765ec		4249	NC_000913|frag4318|1726800-1727200|_251_285	aggcatctatagtgaggctattccacgcatcctgc	35	NC_000913|frag4318|1726800-1727200|	52	967.327	372.035	962
1136	16	21	TRUE		Probe Sequence	cd68f7dec2af1458e4017e5cc3780d71		11527	NC_000913|frag8837|3534400-3534800|_57_91	atggaaagattcacgagtcagcaggcgatccatct	35	NC_000913|frag8837|3534400-3534800|	58	14272.3	5315.97	15600.5
1137	17	21	TRUE		Probe Sequence	bcd0ebb4421cefe46203cf4a2f42bc1e		11559	NC_000913|frag9849|3939200-3939600|_121_155	tgcagctaactgttgtgcgcttaaaggcattactt	35	NC_000913|frag9849|3939200-3939600|	58	3028.53	1215.61	2972.5
1138	18	21	TRUE		Probe Sequence	319241a3649f86e6d6ace21d9219868f		3736	NC_000913|frag3796|1518000-1518400|_346_381	aaacatcagcttagtattggcgcattaaaacctggc	36	NC_000913|frag3796|1518000-1518400|	57	1372.32	512.494	1325
1139	19	21	TRUE		Probe Sequence	68d3d12f6d10cc08b28434f22e0a2e3b		11281	NC_000913|frag11535|4613600-4614000|_267_301	cagtttgcagatgggtgatcggatctggctcatcg	35	NC_000913|frag11535|4613600-4614000|	57	7368.51	2152.87	7830
1140	20	21	TRUE		Probe Sequence	8a1f065fe09f23272138125f38a8af85		5353	NC_000913|frag5444|2177200-2177600|_299_333	cctgtttgcgatgccactagcgttctattacatct	35	NC_000913|frag5444|2177200-2177600|	52	2979.58	754.098	2968.5
1141	21	21	TRUE		Probe Sequence	822739a26dbc2a473880bc576392063b		10632	NC_000913|frag10876|4350000-4350400|_351_385	acgcgggagtatgatgatattcgcagttgatggga	35	NC_000913|frag10876|4350000-4350400|	58	6320.71	1438.04	6349
1142	22	21	TRUE		Probe Sequence	2e29d9808e872367036f3c2afe3c2b78		4263	NC_000913|frag4332|1732400-1732800|_363_398	ccagctttaccgaaaagtgtaccaaacgtaagggct	36	NC_000913|frag4332|1732400-1732800|	58	1190.83	418.066	1176
1143	23	21	TRUE		Probe Sequence	28573598505011a04439495cc2bbeba0		4283	NC_000913|frag4352|1740400-1740800|_269_303	ccagcacacgttctaccgtatctaccactgcctga	35	NC_000913|frag4352|1740400-1740800|	58	1173.47	447.843	1134
1144	24	21	TRUE		Probe Sequence	57bccf39ab51bd7e0ef5bf1198f8be2f		3122	NC_000913|frag3170|1267600-1268000|_355_389	gtgtctggtaactcgccggtgattttcgacgtgac	35	NC_000913|frag3170|1267600-1268000|	57	2117.7	696.638	2270
1145	25	21	TRUE		Probe Sequence	253e6214836d7bc94218bf083362bea0		61	NC_000913|frag19|7200-7600|_259_293	ggcaacggcgttcgcttgaactccgctgaaaatta	35	NC_000913|frag19|7200-7600|	57	460.439	200.507	418
1146	26	21	TRUE		Probe Sequence	cc079adc3a3e831c5c05361a085ac53e		7416	NC_000913|frag7549|3019200-3019600|_299_333	tatcgttaacgcgtccttgcttattgccgcacagt	35	NC_000913|frag7549|3019200-3019600|	52	2652.9	866.947	2749
1147	27	21	TRUE		Probe Sequence	1d894209a2eba791f8699af10f527adf		10149	NC_000913|frag10361|4144000-4144400|_335_369	gatgatgtggcgcgcattttcaacattcagcgtta	35	NC_000913|frag10361|4144000-4144400|	58	2095.45	983.568	2287
1148	28	21	TRUE		Probe Sequence	6ced31f522c95c95a51013f9385faad2		11375	NC_000913|frag952|380400-380800|_41_75	ccattgctgattattgtgccaggacgaataaacgc	35	NC_000913|frag952|380400-380800|	58	15485.1	6367.87	17255
1149	29	21	TRUE		Probe Sequence	bf8f9e0f54bb3dfd5be82e767f2803cb		5944	NC_000913|frag6046|2418000-2418400|_315_349	cgatttgtaataacggcacacggcgtgtctgaccg	35	NC_000913|frag6046|2418000-2418400|	57	2130.42	871.398	2265
1150	30	21	TRUE		Probe Sequence	d24a9f30c043607420d14ad6dc3af681		1407	NC_000913|frag1415|565600-566000|_283_317	gttcggactgaaaggagcaagtgtatgacgggcaa	35	NC_000913|frag1415|565600-566000|	57	1123.19	361.114	1108
1151	31	21	TRUE		Probe Sequence	f85f786c749884fb9d6a4bb63a3b599f		1017	NC_000913|frag1014|405200-405600|_363_397	tggtatgatcgctattctcatgacaccggctttcg	35	NC_000913|frag1014|405200-405600|	52	932.288	303.86	994
1152	32	21	TRUE		Probe Sequence	cb13ae036c04252620b37656e4e289ea		9678	NC_000913|frag9878|3950800-3951200|_251_285	aaggtatcgcgctggatgtgaacggttatatctct	35	NC_000913|frag9878|3950800-3951200|	58	22228.4	8244.45	24875.5
1153	33	21	TRUE		Probe Sequence	77a84f8eab3f4c3073b832201baaa021		4588	NC_000913|frag4659|1863200-1863600|_287_321	gccatcggcatacatttcggcggtatcaatgaggg	35	NC_000913|frag4659|1863200-1863600|	58	1156.47	412.762	1135.5
1154	34	21	TRUE		Probe Sequence	fe5754a7f0ec6592cea971cd4f4cb77b		11104	NC_000913|frag11358|4542800-4543200|_339_374	actttaccagcgaaacacacaatgcttgcatattcg	36	NC_000913|frag11358|4542800-4543200|	58	14577.8	5677.36	15855
1155	35	21	TRUE		Probe Sequence	99dc71f42be5cc28d8fd3c6ca50cdead		2160	NC_000913|frag2193|876800-877200|_323_357	ccgcatcgtcatagctcggtaccacgtcataacct	35	NC_000913|frag2193|876800-877200|	57	1801.77	727.602	1828
1156	36	21	TRUE		Probe Sequence	dd44fa703f94bce6b6cf17d7e682f764		4044	NC_000913|frag4110|1643600-1644000|_251_285	aacgcgctttaagttcatcgtcaatacgcaggtta	35	NC_000913|frag4110|1643600-1644000|	52	335.865	173.47	293
1157	37	21	TRUE		Probe Sequence	fae570ce0d107de5e0c85f8fba585d77		6485	NC_000913|frag6600|2639600-2640000|_283_317	ggtcagacgcgcaacctggttagttctgataaaac	35	NC_000913|frag6600|2639600-2640000|	52	2166.44	758.765	2309.5
1158	38	21	TRUE		Probe Sequence	ac30e77c056cf898cbbd29493e7ec0c5		5620	NC_000913|frag5713|2284800-2285200|_363_397	gtcacgttgttgcgggtgttaattgccgaactcca	35	NC_000913|frag5713|2284800-2285200|	58	3859.28	1719.71	4506.5
1159	39	21	TRUE		Probe Sequence	f1e03bf81f3c1c0b764dfec40e1292f1		11583	NC_000913|frag10418|4166800-4167200|_180_214	gcgatacagggtgacagccccgtacacaaaaatgc	35	NC_000913|frag10418|4166800-4167200|	58	2951.38	1350.76	3369
1160	40	21	TRUE		Probe Sequence	9e96536c7b986311e80b3b925fe2baee		7824	NC_000913|frag7964|3185200-3185600|_251_285	tatcatcattggttgtgcgtcagcttatgccgttg	35	NC_000913|frag7964|3185200-3185600|	57	6462.39	2692.41	7039
1161	41	21	TRUE		Probe Sequence	83d9df074aa7b6bcf19538905585374c		10381	NC_000913|frag10614|4245200-4245600|_263_297	ggagctgtaccactatccggcagaccgttttgtcg	35	NC_000913|frag10614|4245200-4245600|	57	4124.6	1638.13	4435
1162	42	21	TRUE		Probe Sequence	e6c1ad0e5a07cff0ae9b928d45442c3e		4312	NC_000913|frag4383|1752800-1753200|_311_345	cgacaactctgcacatttctcggtacagttcatcc	35	NC_000913|frag4383|1752800-1753200|	52	4700.88	1842.02	5104.5
1163	43	21	TRUE		Probe Sequence	7c96f5f5531f7bf2c8fecd24c7c7efcf		9033	NC_000913|frag9203|3680800-3681200|_259_293	ggatgacatccataatgaaggcgacaatgccctgg	35	NC_000913|frag9203|3680800-3681200|	58	913.155	410.145	934.5
1164	44	21	TRUE		Probe Sequence	8c0e69dd57355d1228e5e82c78ce83dc		9563	NC_000913|frag9750|3899600-3900000|_365_399	gaccagtacagcatcaggttttgcggcactactgg	35	NC_000913|frag9750|3899600-3900000|	58	12330.2	5605.62	14129
1165	45	21	TRUE		Probe Sequence	5e195c7128d3e9960fa058739326a129		6922	NC_000913|frag7045|2817600-2818000|_323_357	atagcaccttctccggttaccgcttcgatacgacg	35	NC_000913|frag7045|2817600-2818000|	57	721.719	337.223	709
1166	46	21	TRUE		Probe Sequence	3ee56e6b099e15d10ba2143c5ad52554		1263	NC_000913|frag1261|504000-504400|_363_397	agcgtgctgctactttccggtggcgacattaacac	35	NC_000913|frag1261|504000-504400|	57	9464.11	3611.24	10684
1167	47	21	TRUE		Probe Sequence	c560f3746176daea20b3bf63115d274e		11455	NC_000913|frag5137|2054400-2054800|_105_139	aattacgaacctttaatgagccgccgttccgataa	35	NC_000913|frag5137|2054400-2054800|	52	6663.02	3006.5	7841.5
1168	48	21	TRUE		Probe Sequence	d4acd66fc3c1008e77ffab212fb1151a		5703	NC_000913|frag5800|2319600-2320000|_347_381	gagcaccgcttttgcactacaaggattcgaaacac	35	NC_000913|frag5800|2319600-2320000|	58	942.448	449.556	954.5
1169	49	21	TRUE		Probe Sequence	f849cfea04e35d05916602b9029bdfa5		5675	NC_000913|frag5772|2308400-2308800|_283_317	caatcaccgtcacggataccagattgtgttcgatg	35	NC_000913|frag5772|2308400-2308800|	58	685.517	300.169	662
1170	50	21	TRUE		Probe Sequence	7d103a4f27340f830508901a8b332351		6817	NC_000913|frag6937|2774400-2774800|_365_399	caggcagataagactataacgcagcgtctggtgca	35	NC_000913|frag6937|2774400-2774800|	58	4389.17	2168.04	4942.5
1171	51	21	TRUE		Probe Sequence	f967d063b7ef0d52b03d76787fb9e3ad		7374	NC_000913|frag7507|3002400-3002800|_365_399	tgcacctttaacataaccgaacagttcgctctcca	35	NC_000913|frag7507|3002400-3002800|	57	13903.6	7256.16	17099
1172	52	21	TRUE		Probe Sequence	3b2a21915c56f36b81afda41c2532b0a		10765	NC_000913|frag11011|4404000-4404400|_347_381	aatcaatcaacttagtcgtgccggctacgtgactg	35	NC_000913|frag11011|4404000-4404400|	57	2281.63	1124.87	2567
1173	53	21	TRUE		Probe Sequence	46a3402bd1bd670ca7bcabd3286d8653		6713	NC_000913|frag6833|2732800-2733200|_363_397	agatcgggtgataaagacgcagcatggttgcatgt	35	NC_000913|frag6833|2732800-2733200|	52	2051.94	823.687	2050
1174	54	21	TRUE		Probe Sequence	77c317a645f1325c8447fe2e16a69310		2291	NC_000913|frag2326|930000-930400|_315_349	gcgtcagctaaaccatcgaggtagcgttccgcatc	35	NC_000913|frag2326|930000-930400|	58	509.241	208.832	512
1175	55	21	TRUE		Probe Sequence	47ee418fafc0e0715a2925de602e5830		6568	NC_000913|frag6683|2672800-2673200|_291_325	accttcggtggttgctaaatagccgtgatccatca	35	NC_000913|frag6683|2672800-2673200|	58	1235.76	434.042	1246
1176	56	21	TRUE		Probe Sequence	10e15143b78a9482108d6041aed57396		69	NC_000913|frag27|10400-10800|_283_317	atttgcagtacggctggaatcgtcacgcgataggc	35	NC_000913|frag27|10400-10800|	57	8956.51	6254.73	10333
1177	1	22	TRUE		Probe Sequence	76c02115cd944c835c96065b9146a95a		3468	NC_000913|frag3523|1408800-1409200|_305_339	acgccggttgtagtgggatctcttcgcgatcaaac	35	NC_000913|frag3523|1408800-1409200|	57	1468.53	594.283	1503
1178	2	22	TRUE		Probe Sequence	574a089d7d8e38be2d97e7fe1f035824		6687	NC_000913|frag6802|2720400-2720800|_279_313	attattgcccgcttatgtcgtctgcattgcacaga	35	NC_000913|frag6802|2720400-2720800|	57	2912.98	1031.41	3139
1179	3	22	TRUE		Probe Sequence	3292f80d856abbc334ff9f6ff19a2dab		6694	NC_000913|frag6809|2723200-2723600|_335_369	tattgggcgcatcaggaatcccgcagcaaaaacac	35	NC_000913|frag6809|2723200-2723600|	57	3064.04	1204.8	3235
1180	4	22	TRUE		Probe Sequence	f8cce514f1b02f60182a75769a0102c6		8549	NC_000913|frag8703|3480800-3481200|_267_301	gcgacagcgaactgtatgaccagagccgtaaagcg	35	NC_000913|frag8703|3480800-3481200|	51	1411.14	435.067	1410
1181	5	22	TRUE		Probe Sequence	d85c544e73b0e11d8fb07a4e272a3d62		2455	NC_000913|frag2491|996000-996400|_363_397	aaactggtttaagggcataatcgaccgccagcaga	35	NC_000913|frag2491|996000-996400|	57	2677.65	909.612	2817
1182	6	22	TRUE		Probe Sequence	8e3c589c506971412e12d4237acbd9a9		763	NC_000913|frag748|298800-299200|_355_389	ccggtatgacgattcgccccggcgtagagtaattc	35	NC_000913|frag748|298800-299200|	57	873.07	296.34	905
1183	7	22	TRUE		Probe Sequence	60cfa7d3cb7bcac7b68bdb5535b09c84		3845	NC_000913|frag3907|1562400-1562800|_309_343	cgttcgataaaggcgctggtttctgctcctgacga	35	NC_000913|frag3907|1562400-1562800|	59	2488.73	1210.51	2647
1184	8	22	TRUE		Probe Sequence	3fb2e370cefceece173ca9358ffa8fe8		7419	NC_000913|frag7552|3020400-3020800|_363_397	gaagagtttattgctaacacctctcgtcacgtcgc	35	NC_000913|frag7552|3020400-3020800|	57	1986.18	800.309	2203
1185	9	22	TRUE		Probe Sequence	8993e68787f04a9ea9dc7973f7d53fbd		3605	NC_000913|frag3663|1464800-1465200|_343_377	tgtttccgatactggatcgattggcgtgctcatca	35	NC_000913|frag3663|1464800-1465200|	51	919.686	252.913	864
1186	10	22	TRUE		Probe Sequence	eec95d211489c7c9f1298896fb34d59a		10072	NC_000913|frag10283|4112800-4113200|_307_341	gtggtttagccagaatcgttaccgtcagttcgctc	35	NC_000913|frag10283|4112800-4113200|	57	18264.7	4767.1	19372
1187	11	22	TRUE		Probe Sequence	31ada68f08d985a64ae95c959f23456d		5605	NC_000913|frag5698|2278800-2279200|_343_377	tttcattatcacggcatggtacgcggcgatgagaa	35	NC_000913|frag5698|2278800-2279200|	57	1376.79	445.647	1458
1188	12	22	TRUE		Probe Sequence	c4543ad6d742d06a9ce934b1a0427128		9684	NC_000913|frag9884|3953200-3953600|_283_317	cttgataacgtcattctggtgaagcgcgaagatcg	35	NC_000913|frag9884|3953200-3953600|	59	3080.81	1155.28	3193
1189	13	22	TRUE		Probe Sequence	3a55340033aa78f05ec1a9bc04be2fbc		1958	NC_000913|frag1985|793600-794000|_251_285	aggatttcggcctgcataacaatgtcctggcaaaa	35	NC_000913|frag1985|793600-794000|	57	11299.7	3405.31	12446
1190	14	22	TRUE		Probe Sequence	ae5ea5ccd115df73c4efb6f63fc93c6f		5157	NC_000913|frag5240|2095600-2096000|_255_289	atcgtcaacttgctgaatgtattgggccaacttca	35	NC_000913|frag5240|2095600-2096000|	57	864.807	298.896	868
1191	15	22	TRUE		Probe Sequence	20fe3e47ea140ecc5608481b76ac9c98		6483	NC_000913|frag6598|2638800-2639200|_267_301	tatcgaaaccgactttgatctcttcgaccggatcg	35	NC_000913|frag6598|2638800-2639200|	51	864.863	260.578	907
1192	16	22	TRUE		Probe Sequence	0de6f374489e861e41592964a3536d5a		8636	NC_000913|frag8790|3515600-3516000|_271_305	ggaccgtccagacgcaacaacgcatccagattctc	35	NC_000913|frag8790|3515600-3516000|	57	1217.19	441.933	1173
1193	17	22	TRUE		Probe Sequence	05413eabd040ac1bef940b31ff7a5724		11034	NC_000913|frag11285|4513600-4514000|_331_365	ccaaagtcctgcggaatggcacgggtaacaaagtt	35	NC_000913|frag11285|4513600-4514000|	57	1663.21	454.785	1764
1194	18	22	TRUE		Probe Sequence	8865f364a4fbc6854426a94028f5808b		2779	NC_000913|frag2824|1129200-1129600|_257_291	atcaacaacgccgctgactacctgtcccgatacca	35	NC_000913|frag2824|1129200-1129600|	57	5876.79	2244.96	6492
1195	19	22	TRUE		Probe Sequence	d7f9ba5d3f99099201fc4c3b09e6a4b5		5297	NC_000913|frag5386|2154000-2154400|_283_317	accaccaatatccgcgcatccgtcgatgatactca	35	NC_000913|frag5386|2154000-2154400|	57	1001.14	403.087	1039
1196	20	22	TRUE		Probe Sequence	7388f44138f2aa9bf8fc95c8c219646e		7131	NC_000913|frag7255|2901600-2902000|_327_363	ctctctggcatggagaactattttgaacatgaggtgt	37	NC_000913|frag7255|2901600-2902000|	51	11967	4011.67	13001
1197	21	22	TRUE		Probe Sequence	bff5f6566587c851963afa74f40e756f		1013	NC_000913|frag1010|403600-404000|_283_317	acgtttgccgaatacgccacaggtaactttacgga	35	NC_000913|frag1010|403600-404000|	57	4490.82	1213.4	4764
1198	22	22	TRUE		Probe Sequence	b68d13a6f34d082b88205a346b0f4889		7497	NC_000913|frag7630|3051600-3052000|_267_301	caggatgccgagttttaccaggccgctaaccatga	35	NC_000913|frag7630|3051600-3052000|	57	2008.04	505.102	2026
1199	23	22	TRUE		Probe Sequence	a16c5d51111109e02c2d8e955f89ca23		6219	NC_000913|frag6329|2531200-2531600|_279_313	cctggcattgattcagcctgtcggaactggtattt	35	NC_000913|frag6329|2531200-2531600|	59	4261.27	1159.11	4293
1200	24	22	TRUE		Probe Sequence	2beb04e58ae15dd471166bcaf28337f6		895	NC_000913|frag884|353200-353600|_339_373	cggtggcgtttgtcattccgaaagagagcgacagt	35	NC_000913|frag884|353200-353600|	57	51141.3	17226.4	59232
1201	25	22	TRUE		Probe Sequence	2c83c89cf71a1a217c72f55473036bdd		1854	NC_000913|frag1879|751200-751600|_259_293	taatccagcacgtaggttgcgttagcggttacttc	35	NC_000913|frag1879|751200-751600|	57	4827.18	1320.59	5011
1202	26	22	TRUE		Probe Sequence	823e259ac1858161af124788b83e7f19		11575	NC_000913|frag10087|4034400-4034800|_152_187	cacggaagttttcagagatgagaatgtgccttcggg	36	NC_000913|frag10087|4034400-4034800|	51	886.51	242.421	869
1203	27	22	TRUE		Probe Sequence	21c249cc8f18f59c54b2e2e17b14debe		1181	NC_000913|frag1179|471200-471600|_251_285	ttgctcaccgcttatcgaccattgttgatgccgac	35	NC_000913|frag1179|471200-471600|	57	1005.02	352.486	1035
1204	28	22	TRUE		Probe Sequence	1bbb64d58aa9c35dc92a8bf86d7a7982		6980	NC_000913|frag7103|2840800-2841200|_309_346	atcatgcagcatacttaacagcattgtactccattcct	38	NC_000913|frag7103|2840800-2841200|	57	2041.7	718.917	2031
1205	29	22	TRUE		Probe Sequence	190fd68826715b3156d5685d5ca707c6		1160	NC_000913|frag1157|462400-462800|_310_345	gaaatttggcgagccgaaaaccttaagccgttccgg	36	NC_000913|frag1157|462400-462800|	57	1798.96	498.728	1909
1206	30	22	TRUE		Probe Sequence	70d6c8728db351d2874488e1dbf3c489		7519	NC_000913|frag7652|3060400-3060800|_363_397	ccgtagaaaacgacgttcacgtagtgggcgcatcc	35	NC_000913|frag7652|3060400-3060800|	57	1083.56	344.008	1080
1207	31	22	TRUE		Probe Sequence	c9dff2b3ab2433a1b5177a82244f9a46		6726	NC_000913|frag6846|2738000-2738400|_261_297	actttcgatcatcagaccaataattgagcgattgcca	37	NC_000913|frag6846|2738000-2738400|	51	5247.16	1445.54	5272
1208	32	22	TRUE		Probe Sequence	1b2809bc296676973eaa810051ec7965		1825	NC_000913|frag1850|739600-740000|_291_325	tcaaccggaaccgatgcagcgccgtattttcgtat	35	NC_000913|frag1850|739600-740000|	57	5223.35	1494.94	5364
1209	33	22	TRUE		Probe Sequence	6300279c116f011e406c1ec7b887c71b		5946	NC_000913|frag6048|2418800-2419200|_251_285	actcagcgtctttaccatgtactgaacaagcggct	35	NC_000913|frag6048|2418800-2419200|	57	3968.23	1057.48	4187
1210	34	22	TRUE		Probe Sequence	908fe9c7d4a6e768248c6e51a1c68681		11311	NC_000913|frag11565|4625600-4626000|_315_349	agacggtgctggtcgatccgaaacgtacctttatg	35	NC_000913|frag11565|4625600-4626000|	59	22380	5474.69	23835
1211	35	22	TRUE		Probe Sequence	7ab040bf7cb7280560323a4790468780		7858	NC_000913|frag7998|3198800-3199200|_283_317	catgcaacgggcaatttgacgggcgtaaaagtttg	35	NC_000913|frag7998|3198800-3199200|	57	4443.6	1289.05	4781
1212	36	22	TRUE		Probe Sequence	9bdca792c4bbe445e9fe30ad80a9b031		8052	NC_000913|frag8194|3277200-3277600|_363_397	aagcaaggtttgaatgccatctggccacgcatcat	35	NC_000913|frag8194|3277200-3277600|	51	5235.16	1783.56	5987
1213	37	22	TRUE		Probe Sequence	4d2c2560ada0ae61b5ee64d8b96152e9		3964	NC_000913|frag4028|1610800-1611200|_359_393	ggaaccgtctactgtagccagcgccggaatataat	35	NC_000913|frag4028|1610800-1611200|	51	1067.33	302.565	1066
1214	38	22	TRUE		Probe Sequence	882ed618e598ce0df8da4f98d3cbb0dd		2662	NC_000913|frag2702|1080400-1080800|_331_365	ttgggtatcttcattaacgaaaccaccggcgaatt	35	NC_000913|frag2702|1080400-1080800|	57	1735.37	587.069	1730
1215	39	22	TRUE		Probe Sequence	7540b111bebafbb6630cdfa5433dc596		3310	NC_000913|frag3361|1344000-1344400|_275_309	acgacggctcataaacagtttaaacacgctttgcc	35	NC_000913|frag3361|1344000-1344400|	59	971.847	332.927	997
1216	40	22	TRUE		Probe Sequence	3c22b4d237775a48424c440fe3f14efc		2899	NC_000913|frag2945|1177600-1178000|_363_397	gctgaccaacgttttggctgtaaaggttctgtcgg	35	NC_000913|frag2945|1177600-1178000|	57	1416.49	539.79	1423
1217	41	22	TRUE		Probe Sequence	ac9d995151fafa44b24ac763e3817e4f		2656	NC_000913|frag2696|1078000-1078400|_331_365	gagtgcaacctgatgaaaaatagtgtcgctgagca	35	NC_000913|frag2696|1078000-1078400|	57	3812.19	1396	3766
1218	42	22	TRUE		Probe Sequence	662d7d69ef23ff84b2173823221858bf		8554	NC_000913|frag8708|3482800-3483200|_363_397	gcggcaaaaggtatcccgtcgctcgatgaaagctt	35	NC_000913|frag8708|3482800-3483200|	51	8587.57	3195.45	9446
1219	43	22	TRUE		Probe Sequence	f2c56828b7253c8d4db4721d0df54153		8995	NC_000913|frag9165|3665600-3666000|_256_290	actgtgcaggaaagctacgatatcatccacatcct	35	NC_000913|frag9165|3665600-3666000|	57	14075.5	7015.39	15644
1220	44	22	TRUE		Probe Sequence	bac9d7787abed530cb18ce426896e454		748	NC_000913|frag731|292000-292400|_310_349	tcttactggtgaatacaggtagtaagagtacacaatgcca	40	NC_000913|frag731|292000-292400|	57	9392.49	4781.35	10307
1221	45	22	TRUE		Probe Sequence	084082e16cb1bf4c31b099164d67f48b		1142	NC_000913|frag1139|455200-455600|_278_312	ggcttctgcgtacgaagatccgaaagaagttatcg	35	NC_000913|frag1139|455200-455600|	57	301.596	142.272	267
1222	46	22	TRUE		Probe Sequence	5922982bc11b9bd816dc862f2a239292		4732	NC_000913|frag4803|1920800-1921200|_337_371	ccgaacacgattcctgtattcggtccagggaaatg	35	NC_000913|frag4803|1920800-1921200|	57	791.702	339.031	819
1223	47	22	TRUE		Probe Sequence	a2ea8b9148d536602ff1f28890433ad3		3090	NC_000913|frag3138|1254800-1255200|_363_400	gtttgatgcccataccactcctatatagtacccagact	38	NC_000913|frag3138|1254800-1255200|	51	3025.41	1282	3411
1224	48	22	TRUE		Probe Sequence	47c1f4b03d0c1c8fdb3c147d7a1ed8f1		9990	NC_000913|frag10200|4079600-4080000|_355_389	gtagtggaagatactggccgcaaaggtagccgcaa	35	NC_000913|frag10200|4079600-4080000|	57	3786.93	1717.89	4474
1225	49	22	TRUE		Probe Sequence	60c555fa977de9f81a5e76e8357dddd8		4969	NC_000913|frag5046|2018000-2018400|_315_349	ctgttcaacctgctgcgtcgtagcccggatataac	35	NC_000913|frag5046|2018000-2018400|	57	1133.44	413.45	1216
1226	50	22	TRUE		Probe Sequence	1b61a4c57a79ef4fa9950db9f7de8d24		9859	NC_000913|frag10061|4024000-4024400|_307_341	acgcctattgattatctggattttgcctcgcctgt	35	NC_000913|frag10061|4024000-4024400|	57	7299.3	3016.44	8377
1227	51	22	TRUE		Probe Sequence	787f8e067f261846d5607953615d8a2d		1436	NC_000913|frag1452|580400-580800|_265_299	ccgttgaatgggcggatgctaattactatctcccg	35	NC_000913|frag1452|580400-580800|	58	3423.78	1352.03	3845
1228	52	22	TRUE		Probe Sequence	5485383adbabbe34caa2ca4d1df38800		7328	NC_000913|frag7455|2981600-2982000|_251_285	ccgatttcatagcattggccatcgacagtaatcgt	35	NC_000913|frag7455|2981600-2982000|	58	7586.78	3119.91	8097.5
1229	53	22	TRUE		Probe Sequence	bdcdf1e6843bbebd8cde218b83112fac		7141	NC_000913|frag7265|2905600-2906000|_299_333	tcaacagtcgggttaccacgggagtcgatgatttc	35	NC_000913|frag7265|2905600-2906000|	52	764.385	254.68	752
1230	54	22	TRUE		Probe Sequence	b7dd881a1a00cffa2a1789088ae7b938		11555	NC_000913|frag9587|3834400-3834800|_161_195	tgactctcagccaactgtatcgccattaaggtgaa	35	NC_000913|frag9587|3834400-3834800|	56	18356.8	9324.15	21186
1231	55	22	TRUE		Probe Sequence	a5f527f6eb35599b91ea66a6a1706005		908	NC_000913|frag897|358400-358800|_331_365	aaccgcaatattcgtcttgatcttgccgatgccat	35	NC_000913|frag897|358400-358800|	56	2984.46	1566.4	3436.5
1232	56	22	TRUE		Probe Sequence	2ea45644c933a0e4ccf7237e65334751		7812	NC_000913|frag7949|3179200-3179600|_331_365	tggcattcgtgaagaccgtgcattgatcacccagg	35	NC_000913|frag7949|3179200-3179600|	58	3363.9	2093.32	3463.5
1233	1	23	TRUE		Probe Sequence	7ed4f58efe8b50ea1a5f0dad4817bf67		4353	NC_000913|frag4424|1769200-1769600|_363_398	gaactgtggttcggttggtcctttatgattgctgca	36	NC_000913|frag4424|1769200-1769600|	56	2314.77	563.052	2296.5
1234	2	23	TRUE		Probe Sequence	c939785de2bcb799f4161a089783d460		2842	NC_000913|frag2888|1154800-1155200|_291_325	gcgatgatgctttaatctacgccctgagccgttat	35	NC_000913|frag2888|1154800-1155200|	58	1091.14	336.636	1103.5
1235	3	23	TRUE		Probe Sequence	f03186409541d97392440d2dc8dea35e		5633	NC_000913|frag5729|2291200-2291600|_288_322	gttttcgtgccgcgtgaaatacgtagcgcagcttc	35	NC_000913|frag5729|2291200-2291600|	58	1677.81	747.34	1753.5
1236	4	23	TRUE		Probe Sequence	0d2b79d171957721551e57350c53fa24		2057	NC_000913|frag2090|835600-836000|_315_349	gctacataactcgcatcatatcggccgtatcggtt	35	NC_000913|frag2090|835600-836000|	52	377.212	174.536	333.5
1237	5	23	TRUE		Probe Sequence	96514854c91313dd8b78f74fb385dcb5		6480	NC_000913|frag6595|2637600-2638000|_299_333	agattcctcgtccagatagtcacctaatgccggag	35	NC_000913|frag6595|2637600-2638000|	56	528.232	195.794	523.5
1238	6	23	TRUE		Probe Sequence	87f1917f5fcf97fa1965b373fcee3175		6097	NC_000913|frag6203|2480800-2481200|_355_390	attaacgacagtgacactacctgagacttgtgcaga	36	NC_000913|frag6203|2480800-2481200|	56	2855.68	979.909	3034.5
1239	7	23	TRUE		Probe Sequence	e17f29bfdb26b28ff3657a6db0225e41		8453	NC_000913|frag8605|3441600-3442000|_365_399	agtttggcaagtacagcggcatcaataccagggat	35	NC_000913|frag8605|3441600-3442000|	57	1854.96	801.723	2057
1240	8	23	TRUE		Probe Sequence	8fa4303e4e750ceb11ebbbdc1f1cb038		10728	NC_000913|frag10974|4389200-4389600|_253_287	tccttagacgttttaagacgacgctggtgattggc	35	NC_000913|frag10974|4389200-4389600|	58	1712.21	669.409	1892.5
1241	9	23	TRUE		Probe Sequence	1e6ec625aa16c1567231c25ba1425701		6474	NC_000913|frag6589|2635200-2635600|_302_336	tgtaatagagtacacggttccgtcttttgcctgga	35	NC_000913|frag6589|2635200-2635600|	52	1015.56	241.274	961.5
1242	10	23	TRUE		Probe Sequence	8132186152a665a066f75522707c7534		4978	NC_000913|frag5055|2021600-2022000|_299_333	gtggcgcattaggtgacccatgttgttccgtttag	35	NC_000913|frag5055|2021600-2022000|	56	2322.09	464.567	2290.5
1243	11	23	TRUE		Probe Sequence	99da82f9e14c0554e522a25dbfd2bc42		6389	NC_000913|frag6502|2600400-2600800|_315_349	atatgcgctggcggaacaggatatcaaacggctgc	35	NC_000913|frag6502|2600400-2600800|	56	28296.2	7449.24	30468
1244	12	23	TRUE		Probe Sequence	341eab8e4e4b47bb7d75d724270a695c		6983	NC_000913|frag7106|2842000-2842400|_287_321	catttctggcgcttacattccgggcaagtctcaaa	35	NC_000913|frag7106|2842000-2842400|	57	3468.46	782.079	3413
1245	13	23	TRUE		Probe Sequence	711e0b16bd71125070325f7e5e903622		3575	NC_000913|frag3632|1452400-1452800|_333_367	gcaggagtttaacgaagtaattaacggtcgcggaa	35	NC_000913|frag3632|1452400-1452800|	58	1905.57	453.288	1908
1246	14	23	TRUE		Probe Sequence	96572eeabb9cf714edbfafb62336f488		4501	NC_000913|frag4572|1828400-1828800|_363_397	tcgctcaacgggacggatgaccatcatgatgaacc	35	NC_000913|frag4572|1828400-1828800|	58	912.379	245.282	879.5
1247	15	23	TRUE		Probe Sequence	340dc18dcaf3945540d486ecb6dd44a4		3370	NC_000913|frag3422|1368400-1368800|_363_397	tattaacgccattccagatgcgcgatcattcaacg	35	NC_000913|frag3422|1368400-1368800|	52	2845.06	753.218	2881
1248	16	23	TRUE		Probe Sequence	96d608b4d9cdc4f2434fdb3c2a7c7f0c		346	NC_000913|frag307|122400-122800|_347_381	aagcatcgcatcgccatctggcctttatcgaagaa	35	NC_000913|frag307|122400-122800|	56	2513	596.071	2567.5
1249	17	23	TRUE		Probe Sequence	640ce61574328ddc763411764f7a0c18		664	NC_000913|frag636|254000-254400|_343_377	agagtgtggaccggtgatagttggcccgatagaaa	35	NC_000913|frag636|254000-254400|	56	4312.5	1014.06	4352.5
1250	18	23	TRUE		Probe Sequence	29f05adfd6fde90b9aa41f36efe07a3e		4178	NC_000913|frag4247|1698400-1698800|_347_381	gaagcattaggcggtgccgacaatattgtcagcct	35	NC_000913|frag4247|1698400-1698800|	58	1168	296.712	1224.5
1251	19	23	TRUE		Probe Sequence	f5b86247268bc40dd0b4833e1ac17768		5424	NC_000913|frag5516|2206000-2206400|_267_301	gctgcgctacggcattgaagatgtggtgacgaatc	35	NC_000913|frag5516|2206000-2206400|	58	1442.79	421.251	1436.5
1252	20	23	TRUE		Probe Sequence	b2f90613d7711d66bad7abe1f9afba66		2866	NC_000913|frag2912|1164400-1164800|_283_317	agagtatgccgatattgccactaagtgtgtgacca	35	NC_000913|frag2912|1164400-1164800|	52	1982.02	547.817	2111.5
1253	21	23	TRUE		Probe Sequence	3c007710c6c7c150b2fbe0c4f8a245b7		1224	NC_000913|frag1222|488400-488800|_347_381	gactgacactactacgcgtctggtgatccgtctcg	35	NC_000913|frag1222|488400-488800|	56	2223.05	533.63	2242.5
1254	22	23	TRUE		Probe Sequence	5846d7cbbd10bc8ee623e0449abbdcba		1030	NC_000913|frag1027|410400-410800|_289_323	gacggcgctaccgaggttaaacgctatttgcccac	35	NC_000913|frag1027|410400-410800|	56	3020.45	784.348	2997.5
1255	23	23	TRUE		Probe Sequence	b75c025adaa389ff6bf3f997ee76d831		1409	NC_000913|frag1418|566800-567200|_298_335	ctttatcagccgggaaataatgcgggcaacggtgttta	38	NC_000913|frag1418|566800-567200|	57	14677.7	3364.6	14532
1256	24	23	TRUE		Probe Sequence	cf31ee75cd97c3144c1d5902e8f92feb		5907	NC_000913|frag6008|2402800-2403200|_295_329	tgcttactcatcaaaagtagcgccagattcactgc	35	NC_000913|frag6008|2402800-2403200|	58	965.052	261.632	960.5
1257	25	23	TRUE		Probe Sequence	396c0c09898077e5f18d9d7c4ac62266		10078	NC_000913|frag10289|4115200-4115600|_315_349	aaacctgtcaatgggcccatagatgcgccaatgac	35	NC_000913|frag10289|4115200-4115600|	58	6866.83	1689.93	7198.5
1258	26	23	TRUE		Probe Sequence	8bf26c1c2752aad15736c173e9051f11		8259	NC_000913|frag8401|3360000-3360400|_347_381	cagcccgttattcgtgttgaagccggtcaagtaca	35	NC_000913|frag8401|3360000-3360400|	52	17325.3	2412.22	17592.5
1259	27	23	TRUE		Probe Sequence	2a8f5b6a22115c7465ec9bee7af8eb2d		735	NC_000913|frag715|285600-286000|_275_309	gttcatcatgctgtcgctctacaagctcaccgatg	35	NC_000913|frag715|285600-286000|	56	1026.05	246.878	1068
1260	28	23	TRUE		Probe Sequence	9761045cd37e7c03c04513e88f59ead1		3192	NC_000913|frag3241|1296000-1296400|_291_325	cgtcttcgaaatctttagcgcggtacattgccaga	35	NC_000913|frag3241|1296000-1296400|	56	323.018	148.895	286
1261	29	23	TRUE		Probe Sequence	6b92bf51abcf3f116f48cb9d5d5bbb6f		10690	NC_000913|frag10936|4374000-4374400|_251_285	atacccgctctggtgaatacgtctctcgcgtgaag	35	NC_000913|frag10936|4374000-4374400|	58	1503.6	422.303	1517.5
1262	30	23	TRUE		Probe Sequence	c14bf6b0630519962175f086239b15bd		6542	NC_000913|frag6657|2662400-2662800|_295_329	ggccgctggtcagttggttacccgagcgtaatttc	35	NC_000913|frag6657|2662400-2662800|	58	5931.26	899.05	5979.5
1263	31	23	TRUE		Probe Sequence	0508a6b0f4a44608c0d1e4406c4430bb		292	NC_000913|frag252|100400-100800|_362_399	agaatgaatacacaacaattggcaaaactgcgttccat	38	NC_000913|frag252|100400-100800|	52	707.846	232.964	703.5
1264	32	23	TRUE		Probe Sequence	b767f242ec0cb5139247d858d0bca2db		342	NC_000913|frag302|120400-120800|_303_337	aaaggtatcgcctaactcgtggaagatcagcacaa	35	NC_000913|frag302|120400-120800|	56	3183.96	900.081	3259.5
1265	33	23	TRUE		Probe Sequence	e31842c8d0cfbf436e8a7d9ccafe47b1		5010	NC_000913|frag5088|2034800-2035200|_339_373	tttatccgcaaagatttgctgattgcactcgacct	35	NC_000913|frag5088|2034800-2035200|	56	469.661	184.642	472.5
1266	34	23	TRUE		Probe Sequence	582625126ccdc90edb357a9319286bf2		10893	NC_000913|frag11140|4455600-4456000|_357_396	agacttcagagaaactctctacattatggcacttgcaatg	40	NC_000913|frag11140|4455600-4456000|	57	457.316	183.841	433
1267	35	23	TRUE		Probe Sequence	bea7a8acfa24d18c7a5d0b57ff5b2722		5296	NC_000913|frag5385|2153600-2154000|_333_367	ccattaccggcgctaacgttaactcggcaaaaggt	35	NC_000913|frag5385|2153600-2154000|	58	1092.43	368.167	1090.5
1268	36	23	TRUE		Probe Sequence	8d64bce08b976ce774138e63709d2532		367	NC_000913|frag328|130800-131200|_349_383	caggcgcttccactgtgcggctttttatatatagc	35	NC_000913|frag328|130800-131200|	52	944.058	280.125	877
1269	37	23	TRUE		Probe Sequence	d4011fc629087126f30c25c7db56bd89		11349	NC_000913|frag533|212800-213200|_45_80	tacgctggattgaagacgaaagtaatcaggacgact	36	NC_000913|frag533|212800-213200|	52	1947.46	538.823	2016
1270	38	23	TRUE		Probe Sequence	37b68fd11077d0a72bb786eeff6ea5dc		7164	NC_000913|frag7288|2914800-2915200|_251_285	tgcctgtaaccgatgaaagtaagctggcaatgaca	35	NC_000913|frag7288|2914800-2915200|	56	14127.8	3911.36	14906
1271	39	23	TRUE		Probe Sequence	b3e39be3f793f4c89751a2309a6866c5		9541	NC_000913|frag9728|3890800-3891200|_315_349	atcatgcttaatgcgctgtcgaaacagatctacca	35	NC_000913|frag9728|3890800-3891200|	57	5684.11	2050.57	5945
1272	40	23	TRUE		Probe Sequence	a196736382aa6393647a204547653158		1536	NC_000913|frag1553|620800-621200|_345_379	caagtgggtttcgggtgagggtttgcattaacgcc	35	NC_000913|frag1553|620800-621200|	58	1902.53	477.338	1951
1273	41	23	TRUE		Probe Sequence	b5b4457ee7b680c758b5880334bc79ba		2575	NC_000913|frag2612|1044400-1044800|_361_397	atcccgatacgatattcatagtttgcgatttgctgct	37	NC_000913|frag2612|1044400-1044800|	58	1851	598.004	1866.5
1274	42	23	TRUE		Probe Sequence	34bbbf10e685f46645faf453437c459a		1026	NC_000913|frag1023|408800-409200|_339_373	gcatggggtaaatgccatcgaggctagctgttttt	35	NC_000913|frag1023|408800-409200|	52	1479.94	510.56	1483
1275	43	23	TRUE		Probe Sequence	92eb1b0f59c9162cc02904a03857e12f		1219	NC_000913|frag1217|486400-486800|_329_363	cgggcgctgcaatcggaacgcaatattaaagagca	35	NC_000913|frag1217|486400-486800|	56	6419.23	2394.51	7157.5
1276	44	23	TRUE		Probe Sequence	60c16f3205342321b2a3564d6cc858c4		9229	NC_000913|frag9407|3762400-3762800|_282_316	gcagcttcggccgttatgaactcaccaccgcttat	35	NC_000913|frag9407|3762400-3762800|	56	1410.98	483.084	1394
1277	45	23	TRUE		Probe Sequence	8b30ae12c4791c10c660fec428dafedc		4595	NC_000913|frag4666|1866000-1866400|_342_381	ctgaaaggttatctgatcccgaaatatgccgagtttatcg	40	NC_000913|frag4666|1866000-1866400|	58	4585	1945.24	4926.5
1278	46	23	TRUE		Probe Sequence	a15522b6a0354ff486a20a026a04b562		3466	NC_000913|frag3521|1408000-1408400|_329_363	gcaaagtgcattgtcattacacggcgatttggagc	35	NC_000913|frag3521|1408000-1408400|	58	827.569	302.627	780.5
1279	47	23	TRUE		Probe Sequence	7f8f5c1676a354e1fb0cc8cd62fa3d05		10077	NC_000913|frag10288|4114800-4115200|_347_381	ctgcgacacgctaatgatattggcatcgtgatcca	35	NC_000913|frag10288|4114800-4115200|	52	58344	17708.8	65535
1280	48	23	TRUE		Probe Sequence	fc91d9f2804898ae0f1db281ee3c203a		2097	NC_000913|frag2130|851600-852000|_259_293	cgtcaagggtcaatacctgcaagagtgcgtgaaga	35	NC_000913|frag2130|851600-852000|	56	2884.41	1184.43	3206.5
1281	49	23	TRUE		Probe Sequence	cc830fe9f15e1dcb25dde53d256bca6e		7110	NC_000913|frag7234|2893200-2893600|_299_333	gtgggatttgcgcacgcttacggttggaatatcta	35	NC_000913|frag7234|2893200-2893600|	56	2719.62	840.916	2808
1282	50	23	TRUE		Probe Sequence	e0488bca376cae51f375688b885d83f0		6798	NC_000913|frag6918|2766800-2767200|_353_387	tgctggggatttttgagcgtgtggaagaaaagagg	35	NC_000913|frag6918|2766800-2767200|	57	11043.3	3875.03	12150
1283	51	23	TRUE		Probe Sequence	973a0200aa298de406f45903c384a222		5146	NC_000913|frag5229|2091200-2091600|_323_357	atggaaccctgattagcgaaccgccgagtgatttt	35	NC_000913|frag5229|2091200-2091600|	58	1908.62	609.33	2010.5
1284	52	23	TRUE		Probe Sequence	d54ba365b6c32ef419f62c9001aeaba6		809	NC_000913|frag798|318800-319200|_283_317	cagccgatattaatacaggtcccgccatacattgc	35	NC_000913|frag798|318800-319200|	58	7639.22	2997.05	8382
1285	53	23	TRUE		Probe Sequence	b4e38377c34446ccef7aa7c31a3dc7aa		9265	NC_000913|frag9445|3777600-3778000|_325_359	gatggtggtgcatattctgaatacacgctgcgccg	35	NC_000913|frag9445|3777600-3778000|	52	19814.8	6745.04	22009.5
1286	54	23	TRUE		Probe Sequence	925e1fad9310fa589745252b5b66bc46		10070	NC_000913|frag10281|4112000-4112400|_315_349	gattatcgggcgagtttacataggagtaggcgcgc	35	NC_000913|frag10281|4112000-4112400|	56	2277.62	914.507	2465.5
1287	55	23	TRUE		Probe Sequence	42781ba61be28edc4e105eddb84d5fdc		7859	NC_000913|frag7999|3199200-3199600|_251_285	ggccgtaccgcctggatcccgttgaaacaacttag	35	NC_000913|frag7999|3199200-3199600|	56	2559.5	993.896	2694
1288	56	23	TRUE		Probe Sequence	b650af24752ec753f5d3aee39beb192b		621	NC_000913|frag593|236800-237200|_291_325	tgttcaatgattttactctggcgtaggtgcgtgat	35	NC_000913|frag593|236800-237200|	58	1123.05	457.518	1179
1289	1	24	TRUE		Probe Sequence	83e267f7e54a45d46d2071e886eaabf6		685	NC_000913|frag657|262400-262800|_310_344	catcggctagggtgataccggcatcgatgtgttcc	35	NC_000913|frag657|262400-262800|	56	4400.02	1571.39	4616.5
1290	2	24	TRUE		Probe Sequence	651f7ba8f9f2a80f60fd4898eda17c4e		1298	NC_000913|frag1297|518400-518800|_263_297	ttgctgtggctgaaaaccacgcaaaccgtcattgc	35	NC_000913|frag1297|518400-518800|	58	1031.79	416.892	1058.5
1291	3	24	TRUE		Probe Sequence	8daabf662ecb9a0684e14f62e4e61612		3860	NC_000913|frag3922|1568400-1568800|_358_392	gcaacagttcagcaaagtccatttcgaagccgcga	35	NC_000913|frag3922|1568400-1568800|	58	20577.9	8726.17	21390.5
1292	4	24	TRUE		Probe Sequence	5a3b38a2fc6b30ba8155e7450966a70f		473	NC_000913|frag434|173200-173600|_251_285	catataacggccctgtacgcctggacggataaagc	35	NC_000913|frag434|173200-173600|	52	1948.85	645.184	1920.5
1293	5	24	TRUE		Probe Sequence	bb38da672abff41993c9f4bb0dcc0b4b		11450	NC_000913|frag4943|1976800-1977200|_288_322	ccgggttgagaagcggtgtaagtgaactgcagttg	35	NC_000913|frag4943|1976800-1977200|	56	16819.7	5686.17	17354.5
1294	6	24	TRUE		Probe Sequence	87de7c5e634e7f6274920039ac8bcf34		1445	NC_000913|frag1462|584400-584800|_363_400	tgttgtcaggagtaaacgataaagtctcggtagaagca	38	NC_000913|frag1462|584400-584800|	56	26427.1	8193.97	29437
1295	7	24	TRUE		Probe Sequence	a9770e09777dbef0df4905587be1b49c		1447	NC_000913|frag1464|585200-585600|_251_285	gtacgacgtgctgctatagccacataattgcgcca	35	NC_000913|frag1464|585200-585600|	57	6019.79	2506.23	6578
1296	8	24	TRUE		Probe Sequence	fa34a2e788c369395daa1f8bcab05930		712	NC_000913|frag687|274400-274800|_251_285	aataccgggtacatcatttccaccactggagcggc	35	NC_000913|frag687|274400-274800|	58	1297.48	421.792	1348
1297	9	24	TRUE		Probe Sequence	9827cf5f71ef07aa2e14e188ed098c3d		8601	NC_000913|frag8755|3501600-3502000|_363_397	ggtgcctggtaggtataacgttggcgtgagcatct	35	NC_000913|frag8755|3501600-3502000|	52	4530.94	1058.88	4565
1298	10	24	TRUE		Probe Sequence	e55568f29b0af877bcb73ee1ab80d619		9461	NC_000913|frag9647|3858400-3858800|_301_337	tggcgaaatttataatcaggaactcaccgaagttgct	37	NC_000913|frag9647|3858400-3858800|	56	33183.1	6150.39	35006
1299	11	24	TRUE		Probe Sequence	04c219e7e63380678d5984acbadfe14a		973	NC_000913|frag966|386000-386400|_259_293	gtcaggtgaccttaagcattggcacgttagcggtt	35	NC_000913|frag966|386000-386400|	56	1264.55	423.494	1250
1300	12	24	TRUE		Probe Sequence	bace86ff30c8b16942100fb5b6645c62		3965	NC_000913|frag4029|1611200-1611600|_347_381	gaaaggccgaactcactatcattagccagttccag	35	NC_000913|frag4029|1611200-1611600|	57	742.088	243.529	715
1301	13	24	TRUE		Probe Sequence	315a976f9e284986a801355baf98a05f		7596	NC_000913|frag7730|3091600-3092000|_315_352	agctatttcgagcagggatattaaggcgatttaaacgc	38	NC_000913|frag7730|3091600-3092000|	58	5874.76	1661.66	6007
1302	14	24	TRUE		Probe Sequence	1c6e24164e1c7e082ea556e91d6da4ca		9763	NC_000913|frag9964|3985200-3985600|_331_365	ggcagccagtagatagttcaccaccggttgttccg	35	NC_000913|frag9964|3985200-3985600|	58	1576.81	445.143	1570
1303	15	24	TRUE		Probe Sequence	59b44ae0419536910373610497f31a49		6227	NC_000913|frag6337|2534400-2534800|_251_285	attttcttcattaccggaggcgctggtaaccacca	35	NC_000913|frag6337|2534400-2534800|	52	3148.15	881.613	3143
1304	16	24	TRUE		Probe Sequence	d23713e183beb66aa0667c76e7776eb9		7008	NC_000913|frag7131|2852000-2852400|_301_337	tcctatagttagtcaatgaccttttgcaccgctttgc	37	NC_000913|frag7131|2852000-2852400|	56	16130	5276.94	17624
1305	17	24	TRUE		Probe Sequence	20ec0f88b8e1a37be631c6bd1a1a6b68		4468	NC_000913|frag4539|1815200-1815600|_324_359	gcttgcttgtcgttgtagatagcgttgatcacttcg	36	NC_000913|frag4539|1815200-1815600|	56	4837.75	1350.83	4715
1306	18	24	TRUE		Probe Sequence	562a4f29422f19504c933938ed396214		9852	NC_000913|frag10054|4021200-4021600|_347_381	cgtcagggcggttgtcatatggagtacaggatgtt	35	NC_000913|frag10054|4021200-4021600|	58	10970.2	1885.9	11196.5
1307	19	24	TRUE		Probe Sequence	d0e3e2c728ee7e64a10943e741058c05		9826	NC_000913|frag10028|4010800-4011200|_283_317	tattgaatcacaccctcggtttccctcgcgttggc	35	NC_000913|frag10028|4010800-4011200|	58	3754.47	1338.2	3991
1308	20	24	TRUE		Probe Sequence	872a01d6160bb20836ed64116f4a85c2		10920	NC_000913|frag11167|4466400-4466800|_351_385	tattctgtgcactgataaaaccggcaccctgacgc	35	NC_000913|frag11167|4466400-4466800|	52	3150.06	673.548	3289
1309	21	24	TRUE		Probe Sequence	72d038fa7c827e983f2cea5783b1908f		2404	NC_000913|frag2440|975600-976000|_283_317	gcgatcgtaaagtggatatcaagccgtttgccatt	35	NC_000913|frag2440|975600-976000|	56	511.161	177.992	495.5
1310	22	24	TRUE		Probe Sequence	56fc1c9a2e9187bad0f1176e104e284c		9324	NC_000913|frag9505|3801600-3802000|_322_357	agccatttacttagagcatgaatatgtttcgcccga	36	NC_000913|frag9505|3801600-3802000|	56	16321.7	3720.47	17560.5
1311	23	24	TRUE		Probe Sequence	27393c34d3f2eaa3cf8b4f671b9bcd48		5696	NC_000913|frag5793|2316800-2317200|_315_349	tttctggtccggtaagcgaaatcagggtatgacca	35	NC_000913|frag5793|2316800-2317200|	57	1493.25	494.726	1513
1312	24	24	TRUE		Probe Sequence	5ebeff460bed930ad29fc78ddc1a8d7d		11142	NC_000913|frag11396|4558000-4558400|_329_363	ccctggaatgcccaacaacggttttagcacaggtg	35	NC_000913|frag11396|4558000-4558400|	58	7740.16	1635.7	7875
1313	25	24	TRUE		Probe Sequence	33368cabdfe00ac7887380ede73ee243		3861	NC_000913|frag3923|1568800-1569200|_325_359	gatggcaaaagtaccaatttgaccacccaggtagt	35	NC_000913|frag3923|1568800-1569200|	58	40933.8	7737.46	41789
1314	26	24	TRUE		Probe Sequence	53bc3e2128414d5d322c2d84140c5f6f		6405	NC_000913|frag6519|2607200-2607600|_251_285	acgatggcggaattgctgatcgggtcgcgtaaaac	35	NC_000913|frag6519|2607200-2607600|	46	49843.5	4815.29	50603
1315	27	24	TRUE		Probe Sequence	e57648fe40d94b90ae5a3bd253314679		10033	NC_000913|frag10244|4097200-4097600|_307_341	agaaagattaattcgccatgccgatgccgacgatg	35	NC_000913|frag10244|4097200-4097600|	52	32087.2	7920.64	34149
1316	28	24	TRUE		Probe Sequence	c49d384a676f77b0759f175980f0a7ba		6096	NC_000913|frag6202|2480400-2480800|_325_359	tcttaatatccgtacgtttaagcgccaaccaggct	35	NC_000913|frag6202|2480400-2480800|	52	11346.3	2485.3	11853.5
1317	29	24	TRUE		Probe Sequence	87d2c5628708216ef32502f713e6dcff		11178	NC_000913|frag11432|4572400-4572800|_285_319	acgaggtcgtcgactcatcacctttacagacagtc	35	NC_000913|frag11432|4572400-4572800|	52	2276.19	637.306	2244.5
1318	30	24	TRUE		Probe Sequence	ed20bf0dd1fc36985ad54da01ce7e4b7		5802	NC_000913|frag5900|2359600-2360000|_331_365	acataacagcccggtggtatccatcagttgcgtca	35	NC_000913|frag5900|2359600-2360000|	52	1634.94	553.093	1603
1319	31	24	TRUE		Probe Sequence	c869b1063a3dc2864817acc158113c99		7677	NC_000913|frag7811|3124000-3124400|_363_397	agctcggtcgggtcgtaattaacaatgccgcgatg	35	NC_000913|frag7811|3124000-3124400|	46	7535.83	1694.07	7542.5
1320	32	24	TRUE		Probe Sequence	d688f3142b00eb3090c7a67aff727006		162	NC_000913|frag121|48000-48400|_299_333	gatgggcgcatttgctctctcggcgttaaaagtgg	35	NC_000913|frag121|48000-48400|	52	9228.5	1823.29	9117
1321	33	24	TRUE		Probe Sequence	e297e17b2e646b3353295cdbed768352		2361	NC_000913|frag2397|958400-958800|_315_349	cgggcagtcttatcagtctccgggtacttatttgg	35	NC_000913|frag2397|958400-958800|	52	6385.46	1225.11	6284
1322	34	24	TRUE		Probe Sequence	a68bfa7e1fc0ea43dd6dc8bc3a1bb97e		8857	NC_000913|frag9017|3606400-3606800|_251_285	aagattgttgcgcaggagataaggcaaaccgatcg	35	NC_000913|frag9017|3606400-3606800|	53	6337.09	1497.89	6475
1323	35	24	TRUE		Probe Sequence	a1169df8c359f259dbce169540f3c0d0		1918	NC_000913|frag1945|777600-778000|_287_321	gccggtcgtccgcaggtttataaagtgaatatcaa	35	NC_000913|frag1945|777600-778000|	52	828.942	258.672	799.5
1324	36	24	TRUE		Probe Sequence	c59d179f1c94ca6334bd747e63d2715d		1830	NC_000913|frag1855|741600-742000|_282_321	tgctgtctgattgcataaatatacattagctgaagcgtga	40	NC_000913|frag1855|741600-742000|	52	1425.23	442.61	1437.5
1325	37	24	TRUE		Probe Sequence	f49fd290dbf29300fb75087a3d38d40e		5487	NC_000913|frag5579|2231200-2231600|_363_397	tatcccgccgtcacacccgaacagttacttgaatt	35	NC_000913|frag5579|2231200-2231600|	46	5376.33	996.604	5398.5
1326	38	24	TRUE		Probe Sequence	6c85fdbb45bffbe431dbbb4d84f0f829		3565	NC_000913|frag3622|1448400-1448800|_315_349	tccagcaacaccataccgtgggcgtctttaatggg	35	NC_000913|frag3622|1448400-1448800|	52	989.462	307.552	976.5
1327	39	24	TRUE		Probe Sequence	bdaecacc5ff58e526664089ac370778d		8939	NC_000913|frag9105|3641600-3642000|_251_285	accgggcggttgaagttacaagtcaaatacgcgac	35	NC_000913|frag9105|3641600-3642000|	53	10366.1	2838.83	11177
1328	40	24	TRUE		Probe Sequence	733ee6509f31e60280f14256f05eb735		7740	NC_000913|frag7877|3150400-3150800|_251_285	tttgatccgctgattggtgccgatatcgttaagca	35	NC_000913|frag7877|3150400-3150800|	52	11076.6	2384.17	11707.5
1329	41	24	TRUE		Probe Sequence	72d8cb07d890caf9f79c236295ee0e55		5681	NC_000913|frag5778|2310800-2311200|_351_385	gtctgtttacccctatttcaaccggatgcctcgca	35	NC_000913|frag5778|2310800-2311200|	52	8150.31	1909.34	8313.5
1330	42	24	TRUE		Probe Sequence	eebb8265f5e1ec43abc1ab9fe9921d72		1955	NC_000913|frag1982|792400-792800|_291_325	ctgaatgatctcagccgtagtgcgtccggtgtcat	35	NC_000913|frag1982|792400-792800|	46	803.913	253.624	823.5
1331	43	24	TRUE		Probe Sequence	17427335ccda2793c8dcf4ea629e1e38		2903	NC_000913|frag2949|1179200-1179600|_349_383	gctgaagggattaaaagcgggaagcattgcctgat	35	NC_000913|frag2949|1179200-1179600|	52	4857.96	1529.2	5146.5
1332	44	24	TRUE		Probe Sequence	ed4cb3b0ff5dff42ecc1ecc4a53b4c1d		2532	NC_000913|frag2569|1027200-1027600|_323_357	aatgtggtgatggatcgctgcccggctattgagat	35	NC_000913|frag2569|1027200-1027600|	52	17524.4	5689.57	19317.5
1333	45	24	TRUE		Probe Sequence	37fdd735327893e023bc841267742991		7665	NC_000913|frag7799|3119200-3119600|_270_304	gcacacgcagacgcagagtatcgttaagatgtcca	35	NC_000913|frag7799|3119200-3119600|	52	11747.6	3516.02	12430.5
1334	46	24	TRUE		Probe Sequence	4cd40da7bca90144195d823f42259d09		1259	NC_000913|frag1257|502400-502800|_286_321	tggctgcaatgaaatcagtctttatgccggttatca	36	NC_000913|frag1257|502400-502800|	52	2830.65	1110.09	3180.5
1335	47	24	TRUE		Probe Sequence	e39bceb2b3d805dbf8c0b1c19de24920		391	NC_000913|frag352|140400-140800|_283_317	cgaaaagcgttgaccttcctgattacgaccatagg	35	NC_000913|frag352|140400-140800|	46	2762.48	964.086	2895.5
1336	48	24	TRUE		Probe Sequence	b570f50dc815811c0738eb9286b44a92		7070	NC_000913|frag7193|2876800-2877200|_267_301	ggctcaccagggttacgacgcgctatctcaaaagc	35	NC_000913|frag7193|2876800-2877200|	52	3004.23	897.789	3239
1337	49	24	TRUE		Probe Sequence	5299ed1629040c9e7bc32028bcdc44df		438	NC_000913|frag399|159200-159600|_365_399	ttgtaggcgaacaacccatcacggcgatgaatgat	35	NC_000913|frag399|159200-159600|	52	2114.63	702.224	2226.5
1338	50	24	TRUE		Probe Sequence	7df5ed2babe7c87c3206d942f0886b1c		11470	NC_000913|frag5720|2287600-2288000|_252_286	caggttgtaccaatgctgcatgcagtgaatgcgta	35	NC_000913|frag5720|2287600-2288000|	53	25921	8808.69	27830
1339	51	24	TRUE		Probe Sequence	3fb278504639ceae43765723c8e5b49d		7123	NC_000913|frag7247|2898400-2898800|_317_352	ccatggcgaaatttatgggattcagcaataccgaga	36	NC_000913|frag7247|2898400-2898800|	52	12750.5	5027.47	13167.5
1340	52	24	TRUE		Probe Sequence	e906b1c9b74577c68546259766e87744		4052	NC_000913|frag4119|1647200-1647600|_326_360	cagtgttatgggtggattctctgtatccggcgtta	35	NC_000913|frag4119|1647200-1647600|	52	4959.52	1397.7	5248
1341	53	24	TRUE		Probe Sequence	97a897a97d96a119497a160bd64a3f3b		10840	NC_000913|frag11087|4434400-4434800|_343_377	taagttaacaccgctcacagagacgaggtggagaa	35	NC_000913|frag11087|4434400-4434800|	46	5721.17	1920.48	5963
1342	54	24	TRUE		Probe Sequence	342a3a3c2ea870484465b3fa97325164		3879	NC_000913|frag3941|1576000-1576400|_291_325	ttattcgtagggcgctgttcagtgagttgatggaa	35	NC_000913|frag3941|1576000-1576400|	52	2582.71	1041.7	2818.5
1343	55	24	TRUE		Probe Sequence	faa132764ae96b723f4a046a40e9957d		11471	NC_000913|frag5817|2326400-2326800|_97_131	actgttgtcgggataagcaaacgcgagtatctgat	35	NC_000913|frag5817|2326400-2326800|	52	3474.54	1608.06	3789
1344	56	24	TRUE		Probe Sequence	aa20d75baf9ed99f1ca165b4e8a9e3e1		228	NC_000913|frag188|74800-75200|_303_338	ggcgaagtagccataatcaaacggtacgaaagtgtc	36	NC_000913|frag188|74800-75200|	52	7448.1	4132.55	7583
1345	1	25	TRUE		Probe Sequence	de01ec5e9f7f03c924fff7a50773c548		5511	NC_000913|frag5603|2240800-2241200|_331_365	agtaatgcaccgcgtcgatcgagacagccacgtta	35	NC_000913|frag5603|2240800-2241200|	52	787.808	232.112	763
1346	2	25	TRUE		Probe Sequence	153c53baa53bfcb5f8a5847374c6e14b		11534	NC_000913|frag9049|3619200-3619600|_222_256	ccgggtggcggtgcattacaggtatgatgagaaag	35	NC_000913|frag9049|3619200-3619600|	52	5446.25	1314.44	5208
1347	3	25	TRUE		Probe Sequence	d657015dcaf269534b9fbc86305d7a79		5906	NC_000913|frag6007|2402400-2402800|_331_365	cgccaatacgcaccagataaaccagacctgccagt	35	NC_000913|frag6007|2402400-2402800|	52	1462.37	518.924	1499.5
1348	4	25	TRUE		Probe Sequence	ab766262c8b0363fd21b5fb0a2787500		1568	NC_000913|frag1585|633600-634000|_347_381	ctgaacgcctgcgccagctttagctatttaaccgt	35	NC_000913|frag1585|633600-634000|	46	3249.8	1140.86	3569.5
1349	5	25	TRUE		Probe Sequence	4ed34feb82ed55af7a5751038251a299		9331	NC_000913|frag9515|3805600-3806000|_366_400	attgcttatcccatagagcgcattaatttccgggt	35	NC_000913|frag9515|3805600-3806000|	52	31417.7	12772.1	33952
1350	6	25	TRUE		Probe Sequence	c4b865d28fc6066f5aec75e6c51e740a		2185	NC_000913|frag2218|886800-887200|_304_338	gacgctgcattttgtcaccgaccgtaagccgctat	35	NC_000913|frag2218|886800-887200|	52	2840.58	1025.56	3138
1351	7	25	TRUE		Probe Sequence	e9a009c283db11861043665293a38c69		2309	NC_000913|frag2345|937600-938000|_275_309	atatggccgaagtcgatgatagcggtaagcgggtc	35	NC_000913|frag2345|937600-938000|	53	2747.62	1023.53	3038
1352	8	25	TRUE		Probe Sequence	27736f9a522593e410f70a848ca024f1		9054	NC_000913|frag9225|3689600-3690000|_365_399	gtcaaagaatggcaccgggaagtgtgacaggtcat	35	NC_000913|frag9225|3689600-3690000|	52	7041.15	2465.72	7450.5
1353	9	25	TRUE		Probe Sequence	c1510d37c653ac032f449a725c51f351		5184	NC_000913|frag5272|2108400-2108800|_259_293	tgttaacagcggcctccattagcttcggcagatcg	35	NC_000913|frag5272|2108400-2108800|	46	604.848	176.072	595.5
1354	10	25	TRUE		Probe Sequence	e020b3b66ba31d2de17e970c1cfa118f		4960	NC_000913|frag5037|2014400-2014800|_355_390	agcgaaacgcacgaagtagaaagcgaagtcgttggc	36	NC_000913|frag5037|2014400-2014800|	52	1317.83	312.178	1391.5
1355	11	25	TRUE		Probe Sequence	dbaea4ee4d6fe68dea935003e37c601f		8850	NC_000913|frag9010|3603600-3604000|_251_285	acgctgggtgtttaaaccgttaacccttcttctcc	35	NC_000913|frag9010|3603600-3604000|	52	9956	2528.26	10238
1356	12	25	TRUE		Probe Sequence	08f56b3db9d8861d7733c797dd609e1a		697	NC_000913|frag670|267600-268000|_315_349	atccatcagcgttatatagcggtcgccgacttgca	35	NC_000913|frag670|267600-268000|	53	3574.15	925.329	3655
1357	13	25	TRUE		Probe Sequence	b652031ade9c564d35a5c71f86e06c83		4745	NC_000913|frag4816|1926000-1926400|_275_309	gcagcgtcaccggatgcttgcgaacatagtagaaa	35	NC_000913|frag4816|1926000-1926400|	52	1047.73	300.253	1046
1358	14	25	TRUE		Probe Sequence	e4647fd8fbeee89d3ba535da0e63bebc		3467	NC_000913|frag3522|1408400-1408800|_347_381	acaggagatatcgggcttgatggcgcagatattgg	35	NC_000913|frag3522|1408400-1408800|	52	2833.38	706.251	2776
1359	15	25	TRUE		Probe Sequence	cc5dd05b55b6670e3ba6151c30997167		1501	NC_000913|frag1518|606800-607200|_311_345	tgggatttacgcttctggtcggagactcgctgtgt	35	NC_000913|frag1518|606800-607200|	46	16851.2	5311.5	17963.5
1360	16	25	TRUE		Probe Sequence	a3c3baeb091311642459a18cd854c20a		10408	NC_000913|frag10643|4256800-4257200|_319_353	atggtacctggtttgccgcaacgtgacggttaaaa	35	NC_000913|frag10643|4256800-4257200|	52	4129.62	1232.23	4154.5
1361	17	25	TRUE		Probe Sequence	bc27be6e75dc2cef044a9649ce4fcaa5		3924	NC_000913|frag3987|1594400-1594800|_301_337	cgatacgaacttaccgccatcgctaatattgaggttt	37	NC_000913|frag3987|1594400-1594800|	52	4189.4	1464.97	4433
1362	18	25	TRUE		Probe Sequence	4f5e52b5423ed52ab936bb9fa4adce6d		6058	NC_000913|frag6161|2464000-2464400|_259_293	gcgagggtttaagcaatcgagcggcagcgtactta	35	NC_000913|frag6161|2464000-2464400|	52	955.231	332.344	965.5
1363	19	25	TRUE		Probe Sequence	3768bd6be326f211d12ce0d0b0fd3453		4322	NC_000913|frag4393|1756800-1757200|_327_361	gcattctggcgcatgacaatccacacctgactctg	35	NC_000913|frag4393|1756800-1757200|	52	2085.98	900.326	2321
1364	20	25	TRUE		Probe Sequence	0e71a727fd42af19e23b1e7349944f56		4710	NC_000913|frag4781|1912000-1912400|_323_357	tcgaatttgactttactgtcccacagcgcgttcaa	35	NC_000913|frag4781|1912000-1912400|	46	310.804	141.621	307
1365	21	25	TRUE		Probe Sequence	1fc13de3ea3d48a3df6291bb762cf116		2762	NC_000913|frag2807|1122400-1122800|_303_337	cttggccagttaattccggctaccagcgtcagatt	35	NC_000913|frag2807|1122400-1122800|	52	1411.02	322.418	1424.5
1366	22	25	TRUE		Probe Sequence	77beaf533d8f4b4c32847e6c481deca2		1957	NC_000913|frag1984|793200-793600|_333_367	ttcagcggcagggcgtcatcgtcacttaacacatc	35	NC_000913|frag1984|793200-793600|	52	49333.4	12391	53439.5
1367	23	25	TRUE		Probe Sequence	cf46e24d6c9a93bb46d269a6a85c7809		2194	NC_000913|frag2227|890400-890800|_315_349	cggtgtcgttgatacggcaatgatggcgcagaatg	35	NC_000913|frag2227|890400-890800|	53	6378.19	1287.72	6513
1368	24	25	TRUE		Probe Sequence	c79c06f88569eb470d9dd85035c2f8f1		9835	NC_000913|frag10037|4014400-4014800|_315_349	accttcctgcgtatcggtacaacgggcgctattca	35	NC_000913|frag10037|4014400-4014800|	52	8815.58	1671.91	8791.5
1369	25	25	TRUE		Probe Sequence	c3eba4f2410ca211e69d2de30890aca7		9828	NC_000913|frag10030|4011600-4012000|_331_365	ctgtctgcgggtctgatcaatggtcgtaacgtctg	35	NC_000913|frag10030|4011600-4012000|	52	17892	2643.61	17935
1370	26	25	TRUE		Probe Sequence	54660f93cbbe92e022b469400b006569		10950	NC_000913|frag11198|4478800-4479200|_341_375	tcgatacggctgatttcaccttcaatcttcgccac	35	NC_000913|frag11198|4478800-4479200|	46	15020	3717.13	15909.5
1371	27	25	TRUE		Probe Sequence	49952823eb73c37332bfd34bfd7968cd		11158	NC_000913|frag11412|4564400-4564800|_363_397	actggtgccggaaagatcgaccttatcaatcgccc	35	NC_000913|frag11412|4564400-4564800|	52	3762.69	646.682	3870
1372	28	25	TRUE		Probe Sequence	7cb077068665702bf3a5062ef47a8757		6235	NC_000913|frag6345|2537600-2538000|_311_345	actaattgggtgtagtgacctttcgggctggcttc	35	NC_000913|frag6345|2537600-2538000|	52	2826.37	676.688	2879.5
1373	29	25	TRUE		Probe Sequence	40d144d841c23c8cdba708fbe87b4b9b		8703	NC_000913|frag8859|3543200-3543600|_283_317	gatgatgtcgttaccaccggaagtaccgtcgcaga	35	NC_000913|frag8859|3543200-3543600|	52	22322.2	6555.27	24370.5
1374	30	25	TRUE		Probe Sequence	d856a8458e34929db142c96b4af4848d		3244	NC_000913|frag3295|1317600-1318000|_267_301	tacctcaagaacggtttgcgcattggcttgcagat	35	NC_000913|frag3295|1317600-1318000|	52	926.808	303.12	959
1375	31	25	TRUE		Probe Sequence	a324b17675632e245224e5cc75d9b10e		5963	NC_000913|frag6065|2425600-2426000|_283_317	gcaggtcttatgccatcttgacgacaacagtaaca	35	NC_000913|frag6065|2425600-2426000|	46	3868.22	1051.04	3730
1376	32	25	TRUE		Probe Sequence	f7280d5b30694feba91fa5b3227ad75b		6166	NC_000913|frag6275|2509600-2510000|_275_309	tggcttaacagcggttgcagcgtcagataagcctc	35	NC_000913|frag6275|2509600-2510000|	52	2254.52	595.488	2181.5
1377	33	25	TRUE		Probe Sequence	1c5ab67f36bcaa9d877738c054e6689f		11585	NC_000913|frag10422|4168400-4168800|_116_150	aattgatggggttagcgcaagcgaagctcttgatc	35	NC_000913|frag10422|4168400-4168800|	52	500.058	209.253	476
1378	34	25	TRUE		Probe Sequence	433e02116de4bde66dc7d5e5bf5d06a1		2641	NC_000913|frag2681|1072000-1072400|_294_328	gaagtgggatcggccatctgacgaacgttggtgtc	35	NC_000913|frag2681|1072000-1072400|	53	2327.3	415.442	2363
1379	35	25	TRUE		Probe Sequence	be0320368628d952b84b187c53c3f0ee		6899	NC_000913|frag7022|2808400-2808800|_275_310	gcctggaaagtgatggcgattatataacccacaaga	36	NC_000913|frag7022|2808400-2808800|	52	6350.71	1525.55	6687
1380	36	25	TRUE		Probe Sequence	35f9e48622cf6950bd5d74f22120db54		11577	NC_000913|frag10091|4036000-4036400|_192_226	gttaagttgcagggtatagacccgaaacccggtga	35	NC_000913|frag10091|4036000-4036400|	52	1986.04	523.373	2125
1381	37	25	TRUE		Probe Sequence	c540c12a08cd1256728992bc10e9f8d8		2470	NC_000913|frag2506|1002000-1002400|_331_365	gatttgaatatcgatatcaccggttgtgccgctgg	35	NC_000913|frag2506|1002000-1002400|	46	631.174	225.289	621
1382	38	25	TRUE		Probe Sequence	3dbdaa3c5e813aa07a0977f1eca86c53		59	NC_000913|frag17|6400-6800|_305_339	tgcaggccattatgatatctgccagttgccacatc	35	NC_000913|frag17|6400-6800|	52	1801.58	485.729	1866.5
1383	39	25	TRUE		Probe Sequence	07ed64a02ae885241746ba1f0df114ee		5285	NC_000913|frag5374|2149200-2149600|_275_309	tggcgtaatcagcaatgaccctggtattgttacaa	35	NC_000913|frag5374|2149200-2149600|	53	2643.06	661.14	2693
1384	40	25	TRUE		Probe Sequence	e5a73e29aae3379bf8db9c02dd6b1c11		2652	NC_000913|frag2692|1076400-1076800|_339_373	taaaccggataaccttcaaggccgtccatctgcgc	35	NC_000913|frag2692|1076400-1076800|	52	718.942	225.078	716
1385	41	25	TRUE		Probe Sequence	b1bc2f99e72011a7be50ce310994571a		7757	NC_000913|frag7894|3157200-3157600|_365_399	atcttcgataacggcccttcttcggtatgttccgg	35	NC_000913|frag7894|3157200-3157600|	52	578.538	192.594	545
1386	42	25	TRUE		Probe Sequence	51fa9545b76817ff1bab4d982578948c		6198	NC_000913|frag6307|2522400-2522800|_347_381	cgtaggaaattgcgacagcgttctcaatctgatcg	35	NC_000913|frag6307|2522400-2522800|	52	5783.02	1254.72	5867.5
1387	43	25	TRUE		Probe Sequence	8ab4859a82b7bd29b1b6ee001755d3da		2667	NC_000913|frag2707|1082400-1082800|_323_357	cgggtacgctttcaccggatgctcgcaatgagaaa	35	NC_000913|frag2707|1082400-1082800|	58	1288.43	449.833	1303
1388	44	25	TRUE		Probe Sequence	6f03dc826391d834ea5bfa05c829b790		4607	NC_000913|frag4678|1870800-1871200|_363_397	cagaaactggtgcaatccggttcttcggtgatgtt	35	NC_000913|frag4678|1870800-1871200|	58	1542.33	441.664	1518.5
1389	45	25	TRUE		Probe Sequence	9469c966c5dbe3793b4960258fd2d010		3420	NC_000913|frag3472|1388400-1388800|_357_391	gatagggtttgtggatttttgctggctgacgggca	35	NC_000913|frag3472|1388400-1388800|	57	3918.56	1129.76	4109
1390	46	25	TRUE		Probe Sequence	be41edb6024019f7117f216637fe23aa		3730	NC_000913|frag3790|1515600-1516000|_298_332	tcctctgattaaaatgagcgtctggctaccaacca	35	NC_000913|frag3790|1515600-1516000|	57	369.649	144.713	374
1391	47	25	TRUE		Probe Sequence	6e6aeaafd38b9c90a31ebafb1e76586d		2943	NC_000913|frag2989|1195200-1195600|_300_334	cgcgaaaaccgtaacctatgacttcgagcgtctga	35	NC_000913|frag2989|1195200-1195600|	52	1226.56	424.377	1250
1392	48	25	TRUE		Probe Sequence	d464205b3ed9592e3744aa673b7f72e6		6543	NC_000913|frag6658|2662800-2663200|_251_285	gtcagcccgatcccgcttttactcattcacggtaa	35	NC_000913|frag6658|2662800-2663200|	58	3879	1634.5	4305.5
1393	49	25	TRUE		Probe Sequence	eb075fd49e76c105ad3e3dc3cc5f6f6c		4073	NC_000913|frag4141|1656000-1656400|_267_301	aactgtggtagccgctgtgcacttcgtctacatgt	35	NC_000913|frag4141|1656000-1656400|	58	1258.28	434.672	1200.5
1394	50	25	TRUE		Probe Sequence	304dece3f2d7bb78b37e12b961245823		4746	NC_000913|frag4817|1926400-1926800|_275_309	ctttaagatgcgatcctgcaaggcttgttgtgagg	35	NC_000913|frag4817|1926400-1926800|	58	1625.05	640.583	1720
1395	51	25	TRUE		Probe Sequence	bde204ff2d5c6d983b8528954d24e4dd		2297	NC_000913|frag2332|932400-932800|_291_325	tggcttacaccattcccgtcattattgtcggcggt	35	NC_000913|frag2332|932400-932800|	57	562.456	233.931	571
1396	52	25	TRUE		Probe Sequence	3f9302664db7d32506ca7f54fc0f01ec		6286	NC_000913|frag6397|2558400-2558800|_253_287	agaacatacagtcaacgacgaggctgtgctacgtg	35	NC_000913|frag6397|2558400-2558800|	57	564.439	213.939	550
1397	53	25	TRUE		Probe Sequence	b3bf56dc960e5f1c30851894b9fc48cc		8140	NC_000913|frag8282|3312400-3312800|_305_339	gtccaggaaggtgatcatgccgttttcagtttcaa	35	NC_000913|frag8282|3312400-3312800|	52	1401	422.469	1429.5
1398	54	25	TRUE		Probe Sequence	1ddc304368d13d104f0cd0eba51d1240		3216	NC_000913|frag3266|1306000-1306400|_263_297	cggattaacgcctgcatcacatcatctgactcggt	35	NC_000913|frag3266|1306000-1306400|	58	1820.93	699.436	1884
1399	55	25	TRUE		Probe Sequence	279d9d3a6ff53e80452b5cb85399ae1b		5763	NC_000913|frag5861|2344000-2344400|_281_315	tgctttcaacctgggcgcaattaataacctggatg	35	NC_000913|frag5861|2344000-2344400|	58	909.603	351.13	923.5
1400	56	25	TRUE		Probe Sequence	019acd0b9690b7b84bef9e5fca4fb4f4		11371	NC_000913|frag767|306400-306800|_33_67	cacctcatatcttccatagggagagagcgggagat	35	NC_000913|frag767|306400-306800|	57	2021.61	1095.09	2239
1401	1	26	TRUE		Probe Sequence	6bcf51f06931bfd6e7ceae1ff7bffc0f		6038	NC_000913|frag6141|2456000-2456400|_275_309	catcactgccgggatctttcttcacgtccgtactg	35	NC_000913|frag6141|2456000-2456400|	58	3360.88	1622.96	3678
1402	2	26	TRUE		Probe Sequence	93b756a4f3d926ea74a9425acf92b49d		519	NC_000913|frag480|191600-192000|_335_369	cggtattgatgcaagcatactggatcgtatggctc	35	NC_000913|frag480|191600-192000|	57	545.298	227.167	528
1403	3	26	TRUE		Probe Sequence	e0861d55c541450d4e1e131c9afdd22d		597	NC_000913|frag562|224400-224800|_355_389	ctggtcttgacatccacagaactttccagagatgg	35	NC_000913|frag562|224400-224800|	57	365.579	177.362	354
1404	4	26	TRUE		Probe Sequence	f4f732f41b32e114a1f4b3989f4532e7		6545	NC_000913|frag6660|2663600-2664000|_347_381	acgctggaattacgcctcagtttaatccgctccaa	35	NC_000913|frag6660|2663600-2664000|	52	2495.48	1287.66	2868
1405	5	26	TRUE		Probe Sequence	7876da6c04ff014cc19d053cff5464ba		10945	NC_000913|frag11193|4476800-4477200|_314_351	atagtcgatatgctcaaagcccaaatgctcataaagcg	38	NC_000913|frag11193|4476800-4477200|	58	17054.8	9625.07	22676
1406	6	26	TRUE		Probe Sequence	799f8e2c316c1fdc9539d80fa1d8a88b		10773	NC_000913|frag11019|4407200-4407600|_257_291	aaccgccaatatctcgacgagaaaagcgacggtgc	35	NC_000913|frag11019|4407200-4407600|	58	2298.47	1071.96	2467
1407	7	26	TRUE		Probe Sequence	c79226176e45367a692a324dd60ffbdf		11272	NC_000913|frag11526|4610000-4610400|_287_321	tgttcatgggccgaaaacgaccctagatttcagac	35	NC_000913|frag11526|4610000-4610400|	58	5298.72	3062.71	5428
1408	8	26	TRUE		Probe Sequence	cd5e616fd46623c1c9e122a7d88ed0da		2292	NC_000913|frag2327|930400-930800|_347_381	tgaatcagatgcacttccgaagcgatgttagacag	35	NC_000913|frag2327|930400-930800|	57	664.088	333.668	627
1409	9	26	TRUE		Probe Sequence	8450708eacf67bab94d46c9cabcd478e		4128	NC_000913|frag4197|1678400-1678800|_317_351	aatcgcaacccgtccactgcataaagcggtaggtg	35	NC_000913|frag4197|1678400-1678800|	52	1232.1	376.483	1222
1410	10	26	TRUE		Probe Sequence	948a7ab19ba7440bd205d6ef39b48335		5375	NC_000913|frag5466|2186000-2186400|_345_380	ttgtgctgaacagataactcactataacatgccgca	36	NC_000913|frag5466|2186000-2186400|	58	1124.6	448.406	1205.5
1411	11	26	TRUE		Probe Sequence	fe6d5273f5fd0315d39385ef5e1fcb2e		8349	NC_000913|frag8495|3397600-3398000|_255_289	aaaggactgacggcggtatccatataagtacggat	35	NC_000913|frag8495|3397600-3398000|	58	3739.45	1460	4137.5
1412	12	26	TRUE		Probe Sequence	b83f8263d336e107d36108f203b24f32		10894	NC_000913|frag11141|4456000-4456400|_267_301	gcgctggatattgcccgttatacctcgccagatcc	35	NC_000913|frag11141|4456000-4456400|	58	9957.67	4114.25	11185
1413	13	26	TRUE		Probe Sequence	67ba206ceefd0593f8fdea2f724d8a3e		9963	NC_000913|frag10173|4068800-4069200|_308_342	ccactgggtatcgaagtgttcgttaacgcgataat	35	NC_000913|frag10173|4068800-4069200|	57	4639.74	2037.14	4818
1414	14	26	TRUE		Probe Sequence	f382877a3c726889d164b6c17e1758d9		4420	NC_000913|frag4491|1796000-1796400|_340_374	catctgatggaacatcggcgtgtgagtctggtcgt	35	NC_000913|frag4491|1796000-1796400|	57	473.333	184.489	432
1415	15	26	TRUE		Probe Sequence	2ed0e5bfe3d8cf622dd27d653db166e7		3002	NC_000913|frag3050|1219600-1220000|_355_389	ctaaatggagcgactaaactcgtcagcggcacaac	35	NC_000913|frag3050|1219600-1220000|	52	1902.02	757.663	2110.5
1416	16	26	TRUE		Probe Sequence	6f2dfeef7610a39725df4b088cd9dfdc		10838	NC_000913|frag11085|4433600-4434000|_323_357	aacgacaacaacatcggcacctttctcgcgcattt	35	NC_000913|frag11085|4433600-4434000|	58	16331.4	7677.04	18035
1417	17	26	TRUE		Probe Sequence	9d08b39725ecb1074127350387c1802c		8968	NC_000913|frag9137|3654400-3654800|_295_329	atccgctgcattgctcacaactggcagaagaagca	35	NC_000913|frag9137|3654400-3654800|	58	6962.93	3520.88	8459
1418	18	26	TRUE		Probe Sequence	cd812a65e4aa040eb9c4542543a06457		6986	NC_000913|frag7109|2843200-2843600|_319_353	gtaggttttacgcgcaccggtaaggatctctgcca	35	NC_000913|frag7109|2843200-2843600|	57	2359.81	1110.51	2528
1419	19	26	TRUE		Probe Sequence	d7249022b5fd00f0c854530f876c0850		699	NC_000913|frag672|268400-268800|_251_285	gcataccagtttaccgctagcgatttcacgttcag	35	NC_000913|frag672|268400-268800|	57	3808.74	2071.46	4070
1420	20	26	TRUE		Probe Sequence	f18d4adb65a45a5f072c94f6adbf7bfd		7644	NC_000913|frag7778|3110800-3111200|_323_358	agtttccgctgatactggttacctgtacgtgtatca	36	NC_000913|frag7778|3110800-3111200|	52	15719.5	7954.73	17765
1421	21	26	TRUE		Probe Sequence	ba8e5939dc991bf1b0bb9f40655f8dd3		2767	NC_000913|frag2812|1124400-1124800|_345_379	acagcgtattaaagacgttacgggaaggagtaggt	35	NC_000913|frag2812|1124400-1124800|	58	10426.7	4418.88	12102
1422	22	26	TRUE		Probe Sequence	f8d8f7a5c7a0eeaaad51ada744e72506		1081	NC_000913|frag1078|430800-431200|_251_285	cttcgtactcaaggtaggtatcgttgcggatctgc	35	NC_000913|frag1078|430800-431200|	58	3163.79	1023.22	3312.5
1423	23	26	TRUE		Probe Sequence	d4cdaabfd06e354b3dae299921545c0a		4755	NC_000913|frag4826|1930000-1930400|_355_389	gccgccgttagcttcagccgggaagaatttgaact	35	NC_000913|frag4826|1930000-1930400|	58	4893.34	1340.92	5073
1424	24	26	TRUE		Probe Sequence	b166e3fbe2eeaddf8fde2cfeccff006b		4446	NC_000913|frag4517|1806400-1806800|_275_309	gcatgatatgggttgaggataatggccgctccgtg	35	NC_000913|frag4517|1806400-1806800|	57	12968.1	4232.59	13534
1425	25	26	TRUE		Probe Sequence	5d894edcd51e7de794a34ce6a820e731		2550	NC_000913|frag2587|1034400-1034800|_307_342	cggtctttatgatcatcactggttttgcgctgtaca	36	NC_000913|frag2587|1034400-1034800|	57	1428.63	487.54	1470
1426	26	26	TRUE		Probe Sequence	7e5443b5995df586b0bbfdf0faa313d3		8156	NC_000913|frag8298|3318800-3319200|_286_321	aggtagcaaatcgcgacgctagtatatatggactga	36	NC_000913|frag8298|3318800-3319200|	52	19458.8	4436.75	19487
1427	27	26	TRUE		Probe Sequence	1b44b7f15d8718536cc26836becceceb		3026	NC_000913|frag3074|1229200-1229600|_338_373	taaagatctaatgctccatctgcggtttcgattgcg	36	NC_000913|frag3074|1229200-1229600|	58	1306.41	494.264	1274.5
1428	28	26	TRUE		Probe Sequence	980e8ff846c7881acd50bd98e17a86ef		9818	NC_000913|frag10020|4007600-4008000|_299_333	cgacctaccattgggtacgcgaaagtattctggct	35	NC_000913|frag10020|4007600-4008000|	58	2066.02	740.589	2040
1429	29	26	TRUE		Probe Sequence	fb8ded92e7125b0edec05315f01b121d		3892	NC_000913|frag3955|1581600-1582000|_287_325	acgtaagtgtcagtaataagacaaccacaattgcagaca	39	NC_000913|frag3955|1581600-1582000|	57	4957.7	1760.63	5563
1430	30	26	TRUE		Probe Sequence	113a36eb2f3e13b5abe78868c7ed3eb4		390	NC_000913|frag351|140000-140400|_319_353	taatcgcaatcagtcgaccatcattgaccggaaga	35	NC_000913|frag351|140000-140400|	57	2826.02	1130.86	3017
1431	31	26	TRUE		Probe Sequence	71ba177e8cb123d41c31ce097ce51f9a		2691	NC_000913|frag2732|1092400-1092800|_340_375	tggtttacgctatgatatctggaatggagtgacggt	36	NC_000913|frag2732|1092400-1092800|	52	1303.9	449.888	1293.5
1432	32	26	TRUE		Probe Sequence	67fe17e736df46300487da87a68bef53		9904	NC_000913|frag10114|4045200-4045600|_315_349	tcatcgatttcctggcgctgatgggtgactcctct	35	NC_000913|frag10114|4045200-4045600|	58	6632.69	1859.02	6955
1433	33	26	TRUE		Probe Sequence	e7d48dbfb16b1e41b91abd8b79d54ce5		8675	NC_000913|frag8829|3531200-3531600|_275_309	gaaagggatgttctcgatgatgaactacctgctgc	35	NC_000913|frag8829|3531200-3531600|	58	24191.3	7710.4	26486.5
1434	34	26	TRUE		Probe Sequence	a22d0367bfa003705731bbbf6aa2c68d		1798	NC_000913|frag1818|726800-727200|_363_397	ccgttgggatcaagaagatcgccagcatctgcacg	35	NC_000913|frag1818|726800-727200|	58	4151.64	913.172	4288
1435	35	26	TRUE		Probe Sequence	c9f5469a77e4557ceea0048ad9aae9db		8158	NC_000913|frag8300|3319600-3320000|_363_397	taccggcaccatcgtttcaaggtaccagctacgag	35	NC_000913|frag8300|3319600-3320000|	57	1591.18	450.123	1561
1436	36	26	TRUE		Probe Sequence	1d910a9f0c79832f34323e5700e44a8b		9084	NC_000913|frag9255|3701600-3702000|_255_293	acatttaataacgccatctcgaacctcttactgcttcag	39	NC_000913|frag9255|3701600-3702000|	57	12362.3	4567.61	13565
1437	37	26	TRUE		Probe Sequence	d74906c49736dd06c57dd91b806aae74		2027	NC_000913|frag2059|823200-823600|_283_317	cgctccacatagtgtcggcgagaaactcgtagtgc	35	NC_000913|frag2059|823200-823600|	52	464.712	185.848	439
1438	38	26	TRUE		Probe Sequence	ad8acea2712129eb3fdf1d6d58ab7d9f		1897	NC_000913|frag1922|768400-768800|_339_373	tgtgcgctatgaccgggtattgcaaattgaagaaa	35	NC_000913|frag1922|768400-768800|	58	1178.91	340.498	1207.5
1439	39	26	TRUE		Probe Sequence	c3b3a2f690d6e0dd14bff13d9a1fb45f		4462	NC_000913|frag4533|1812800-1813200|_273_307	catatcgtgccgggactggacttcaccaacgatcc	35	NC_000913|frag4533|1812800-1813200|	58	769.793	288.767	730
1440	40	26	TRUE		Probe Sequence	d206fea6fd269fc27c6c5dc29e8c9d30		844	NC_000913|frag833|332800-333200|_259_293	atattagggtagagacgcagttggctttcggcgat	35	NC_000913|frag833|332800-333200|	57	19698.4	6424.22	21314
1441	41	26	TRUE		Probe Sequence	7e15546ed732f4d244f5301c4e4be5c7		7026	NC_000913|frag7149|2859200-2859600|_269_303	gtttcatgtcggtatcgttggcttagggtcaatgg	35	NC_000913|frag7149|2859200-2859600|	57	7326.6	2218.01	7546
1442	42	26	TRUE		Probe Sequence	8ed37b4cca10487932a2afd4753b4b2c		5702	NC_000913|frag5799|2319200-2319600|_291_325	tacaagcgcgggtcgacttcataagcgaactggat	35	NC_000913|frag5799|2319200-2319600|	52	494.327	195.956	470
1443	43	26	TRUE		Probe Sequence	46813bf2c8af91c1c42980641b9c7515		10350	NC_000913|frag10582|4232400-4232800|_363_397	ttggtgcggaaactgaagcgattctgccgtatgac	35	NC_000913|frag10582|4232400-4232800|	58	12681	5754.22	15378.5
1444	44	26	TRUE		Probe Sequence	d90caa17d9edaf6bf51b46b63277bca1		8531	NC_000913|frag8684|3473200-3473600|_363_397	ggtcaaattcgtcacttgccggagaggtcaattgg	35	NC_000913|frag8684|3473200-3473600|	58	787.638	313.738	816
1445	45	26	TRUE		Probe Sequence	755d3412160e2e6b771fa8354736a915		5716	NC_000913|frag5813|2324800-2325200|_277_311	ctaatgaagcatttgctgcacagttccttgccgtt	35	NC_000913|frag5813|2324800-2325200|	57	5860.81	2766.1	6381
1446	46	26	TRUE		Probe Sequence	dcba53a68f4f5299a6686efcaab99e94		11191	NC_000913|frag11445|4577600-4578000|_322_357	tccgcaccgcgctaaatacctgtatatatcatcagt	36	NC_000913|frag11445|4577600-4578000|	57	3096.02	1136.3	3263
1447	47	26	TRUE		Probe Sequence	01475f98ab819ae8d83b5b8a4ec38ff3		4981	NC_000913|frag5058|2022800-2023200|_363_397	catacatggcgtgaattggcggatgccttcgaact	35	NC_000913|frag5058|2022800-2023200|	52	15178.8	4750.96	16720
1448	48	26	TRUE		Probe Sequence	dda847ee62c98dbc0c671a6fa62df9f8		3608	NC_000913|frag3668|1466800-1467200|_338_373	ccgtctgcgtttctccggccctaagacatcaatcat	36	NC_000913|frag3668|1466800-1467200|	58	20998.8	7670.01	23579
1449	49	26	TRUE		Probe Sequence	a7392d887be5d4993ffe89d7c4b16545		7633	NC_000913|frag7767|3106400-3106800|_315_349	cagcgttacacatatcggcgcgaaagacgttctca	35	NC_000913|frag7767|3106400-3106800|	58	3503.64	1116.34	3655.5
1450	50	26	TRUE		Probe Sequence	4844058528643cabc7167587faa4b54d		4115	NC_000913|frag4184|1673200-1673600|_365_399	cacccgcaataacgctgataaaggaacggttcatc	35	NC_000913|frag4184|1673200-1673600|	58	1523.66	582.409	1434.5
1451	51	26	TRUE		Probe Sequence	2f4eb2baf644c4f36db737fe04d049be		3653	NC_000913|frag3713|1484800-1485200|_353_387	ggcttgcggagtggcggttaaggacatacgatttc	35	NC_000913|frag3713|1484800-1485200|	57	26856.9	8304.67	29832
1452	52	26	TRUE		Probe Sequence	75d0aa2271cef8255e2053c0622224c2		8031	NC_000913|frag8173|3268800-3269200|_299_333	cctcggcatagtgagagaggttattgtccagctca	35	NC_000913|frag8173|3268800-3269200|	57	2748.32	973.516	2824
1453	53	26	TRUE		Probe Sequence	51e729bb09d1e34c165f9befd958cc06		1821	NC_000913|frag1846|738000-738400|_318_352	cgcttctcgattatcacagccgctataaactcgtc	35	NC_000913|frag1846|738000-738400|	52	985.731	326.856	979.5
1454	54	26	TRUE		Probe Sequence	b3bf6c831cf0c01e8a953cb6b3c0c930		9231	NC_000913|frag9410|3763600-3764000|_307_342	tccgttgaatccagttacgaatacagatcctctggg	36	NC_000913|frag9410|3763600-3764000|	58	16534	6983.29	18196.5
1455	55	26	TRUE		Probe Sequence	dba44625e584bee032912e6e2afd646e		6196	NC_000913|frag6305|2521600-2522000|_267_301	tttggaactgtaaaccatgccaacattagcgccgg	35	NC_000913|frag6305|2521600-2522000|	58	3196.81	1458.51	3679.5
1456	56	26	TRUE		Probe Sequence	33626dcd5f897d0595bf14259581376f		7132	NC_000913|frag7256|2902000-2902400|_315_349	tggtgagcgttaatgccgcaaacacaggtttatcc	35	NC_000913|frag7256|2902000-2902400|	57	10065.4	5687.65	10503
1457	1	27	TRUE		Probe Sequence	ac2400457f565438bce98309d901976c		5823	NC_000913|frag5921|2368000-2368400|_297_331	tggtcatgccaatgccgatatcattcgtgaagcgg	35	NC_000913|frag5921|2368000-2368400|	58	1545.45	815.542	1830
1458	2	27	TRUE		Probe Sequence	222fa29efdf312953ab4ffed9b10e1cf		1817	NC_000913|frag1841|736000-736400|_310_348	agtgctttattaactggatgcgtgattgccattcatcaa	39	NC_000913|frag1841|736000-736400|	57	28645.6	16895.8	35691
1459	3	27	TRUE		Probe Sequence	4e0fc97ab100242e52c7ff45dc005c85		10501	NC_000913|frag10738|4294800-4295200|_263_297	gcctttaaatactggctgccaggctcggagtcgtt	35	NC_000913|frag10738|4294800-4295200|	57	887.298	477.423	915
1460	4	27	TRUE		Probe Sequence	7196076aa69550ea6fca705d9469683f		1301	NC_000913|frag1300|519600-520000|_331_365	aacgtcaaagcggtggatgatatctacccgatgta	35	NC_000913|frag1300|519600-520000|	52	3041.02	1506.2	3529.5
1461	5	27	TRUE		Probe Sequence	800f1e0caf87369ea0ae816151f6336f		10239	NC_000913|frag10459|4183200-4183600|_293_327	ccggaaaccatcaactaccgtacgttcaaaccaga	35	NC_000913|frag10459|4183200-4183600|	58	569.879	264.011	575.5
1462	6	27	TRUE		Probe Sequence	629aa50fc4176ef5c90bf1ec1a24d1fd		158	NC_000913|frag117|46400-46800|_291_325	ctgtattccgccgatgctgtggttaaacactgccg	35	NC_000913|frag117|46400-46800|	58	4420.98	2504.1	5263
1463	7	27	TRUE		Probe Sequence	f269af9517e44f3363e1ebb9f8efeb35		6162	NC_000913|frag6271|2508000-2508400|_277_311	cactgcccattgctcattacggacagatggaaatg	35	NC_000913|frag6271|2508000-2508400|	58	880.431	390.216	876
1464	8	27	TRUE		Probe Sequence	02ee23536d0420a0f836f9665a9e3808		966	NC_000913|frag958|382800-383200|_281_319	gactgggtttacgtcttagcgtacttaaaaaccatagca	39	NC_000913|frag958|382800-383200|	57	19123.7	10815.1	24138
1465	9	27	TRUE		Probe Sequence	0b5e71a1c6c8a626e61a43cb45b61d45		1575	NC_000913|frag1592|636400-636800|_294_328	cacgtaagcgttgtaacgactggctcacggctgat	35	NC_000913|frag1592|636400-636800|	52	684.596	277.665	646
1466	10	27	TRUE		Probe Sequence	0b9848ab1cc209327f3ee451b85d644c		6861	NC_000913|frag6984|2793200-2793600|_331_365	agtgatgctattccgtccggcgcaacagttagaag	35	NC_000913|frag6984|2793200-2793600|	58	15217.8	5669.57	17247
1467	11	27	TRUE		Probe Sequence	aed7d923901c3e5eb2d47d9cff58659d		9424	NC_000913|frag9610|3843600-3844000|_263_297	actatcgccatcaggcagatacaaccaatcgcggc	35	NC_000913|frag9610|3843600-3844000|	58	1556.93	584.555	1605
1468	12	27	TRUE		Probe Sequence	ea24cf63fb52c9acc941cae23856026e		1622	NC_000913|frag1640|655600-656000|_293_327	tgcacaaacctggcaacagcctgaacattatgatt	35	NC_000913|frag1640|655600-656000|	58	10184	4138.25	10944.5
1469	13	27	TRUE		Probe Sequence	a2067243c9dc4e8075466f9f5c4ea0dc		5656	NC_000913|frag5752|2300400-2300800|_348_384	tcataaagctacgacgactgagtttcatggtgtttcc	37	NC_000913|frag5752|2300400-2300800|	57	1065.16	374.913	1087
1470	14	27	TRUE		Probe Sequence	4220516c0848cdd51b9a3fff73dbbf93		5005	NC_000913|frag5083|2032800-2033200|_267_301	gacggcaacggcgacccacgttacaccaataaaga	35	NC_000913|frag5083|2032800-2033200|	57	6777.79	3042.55	7855
1471	15	27	TRUE		Probe Sequence	92c78216c9ca6bb3bb0706bb639be25c		11137	NC_000913|frag11391|4556000-4556400|_299_333	ccacagtcatccattacgttttactctgtcagccg	35	NC_000913|frag11391|4556000-4556400|	52	7832.98	3598.64	9148.5
1472	16	27	TRUE		Probe Sequence	274debaac9803571e1cdb9e3c26b321c		4430	NC_000913|frag4501|1800000-1800400|_355_389	ccctaacaggtgcgcacaggagtgacgaatgatct	35	NC_000913|frag4501|1800000-1800400|	58	425.897	198.384	405
1473	17	27	TRUE		Probe Sequence	825bca783aabc06491e1d9e75177adba		10199	NC_000913|frag10412|4164400-4164800|_354_388	caggaagaagcttgcttctttgctgacgagtggcg	35	NC_000913|frag10412|4164400-4164800|	58	385.862	177.569	368.5
1474	18	27	TRUE		Probe Sequence	2bbbd8451ef5d27b5125d6ac341874ec		8465	NC_000913|frag8617|3446400-3446800|_333_367	cggtgttcagctcttcaacgctcttctcacgcagc	35	NC_000913|frag8617|3446400-3446800|	57	902.684	390.829	980
1475	19	27	TRUE		Probe Sequence	a9ede3a9590313fe7010117185deedff		3723	NC_000913|frag3783|1512800-1513200|_347_381	taaccgcctttaaaaccatcaatctggagccggga	35	NC_000913|frag3783|1512800-1513200|	57	1355.12	676.408	1450
1476	20	27	TRUE		Probe Sequence	642409f9f8ce18267bd9bf8965324790		3124	NC_000913|frag3173|1268800-1269200|_254_291	acaacattttgcggctattcttgaagtgtctggtttca	38	NC_000913|frag3173|1268800-1269200|	51	8788.71	3649.3	9606
1477	21	27	TRUE		Probe Sequence	9c7c148918985799c040d85e43d5740f		3265	NC_000913|frag3316|1326000-1326400|_357_392	gctgttggtagcgttcatcactcattgggaaattcc	36	NC_000913|frag3316|1326000-1326400|	57	1605.68	599.601	1691
1478	22	27	TRUE		Probe Sequence	dacb881ab929b1306f217a0b0dd9a2c8		2340	NC_000913|frag2376|950000-950400|_279_313	agtgaatgcgaccaataactgacattgcggtgttt	35	NC_000913|frag2376|950000-950400|	57	1425.7	397.477	1412
1479	23	27	TRUE		Probe Sequence	c9e51b51287929ae40421fcf32833be2		4189	NC_000913|frag4258|1702800-1703200|_283_317	caatatgtatcgtgctgccgatcaccgtcgcgcag	35	NC_000913|frag4258|1702800-1703200|	59	1213.2	368.214	1248
1480	24	27	TRUE		Probe Sequence	7c9c29be1c3ee54bf17a9532843865cc		8275	NC_000913|frag8419|3367200-3367600|_263_297	ccagcagacggtaatgactgtacttcacccatcat	35	NC_000913|frag8419|3367200-3367600|	57	7774.32	2070.18	7951
1481	25	27	TRUE		Probe Sequence	f34fe7247c1fa5094bc461d92551c208		8979	NC_000913|frag9149|3659200-3659600|_351_385	taccggtggttattctcgggacgtttgcgatcttg	35	NC_000913|frag9149|3659200-3659600|	57	9861.75	2506.07	9650
1482	26	27	TRUE		Probe Sequence	35bff4fc74628cf80d27100c8b37f310		5562	NC_000913|frag5654|2261200-2261600|_283_317	cccggatggatgtcctgtacggataactggaacat	35	NC_000913|frag5654|2261200-2261600|	51	1393.29	376.72	1298
1483	27	27	TRUE		Probe Sequence	1398bc84d3f3b380d60090d87626859a		11117	NC_000913|frag11371|4548000-4548400|_307_341	gagatattgccgtgggacatcaacatgccgatggt	35	NC_000913|frag11371|4548000-4548400|	57	22810.2	7806.48	24523
1484	28	27	TRUE		Probe Sequence	648a2b2d2df6931ea9bbb5e00c5bbad9		9085	NC_000913|frag9256|3702000-3702400|_353_387	cagcgccagcatgatatcgaccacgcgcataatga	35	NC_000913|frag9256|3702000-3702400|	57	3464.67	877.385	3271
1485	29	27	TRUE		Probe Sequence	b1a88087fc4d22cadd5d2514bbf96b74		7402	NC_000913|frag7535|3013600-3014000|_323_357	cattcacaaaaagcccttaagtttcgagccgcctc	35	NC_000913|frag7535|3013600-3014000|	57	50647.5	17023.6	56822
1486	30	27	TRUE		Probe Sequence	b8b391025ac7c3bc298124ac03948a41		10700	NC_000913|frag10946|4378000-4378400|_251_285	aagttagctaacgcttcaaccttcataccgtcggt	35	NC_000913|frag10946|4378000-4378400|	57	637.018	269.659	659
1487	31	27	TRUE		Probe Sequence	99a77305edd7bbb6e63c7abd5df5679b		4425	NC_000913|frag4496|1798000-1798400|_323_357	ggctgcggagttttacctgatagtcgccttcatct	35	NC_000913|frag4496|1798000-1798400|	51	3401.43	684.742	3488
1488	32	27	TRUE		Probe Sequence	352e6495035ed353ce8104b28af0ea57		3246	NC_000913|frag3297|1318400-1318800|_251_285	gcgatctcgttcgggtgctcaccgcgaattttcat	35	NC_000913|frag3297|1318400-1318800|	57	1368.81	391.475	1428
1489	33	27	TRUE		Probe Sequence	b8c2b057e906efe7e479ee823aa5e7dc		1272	NC_000913|frag1270|507600-508000|_264_298	acgcttacccgtcttatcaggcctacaaacttgtg	35	NC_000913|frag1270|507600-508000|	57	1253.63	391.827	1171
1490	34	27	TRUE		Probe Sequence	1cea20971580af050cf6c5a484d9eff0		4702	NC_000913|frag4773|1908800-1909200|_328_362	tctgtttgctctttctgcgcacaaatgctggcaat	35	NC_000913|frag4773|1908800-1909200|	59	659.847	203.416	641
1491	35	27	TRUE		Probe Sequence	5d6be56a94ced0ff89495296140eaec1		5986	NC_000913|frag6088|2434800-2435200|_295_329	agggtatagcctgcgatatgcgacgtgccgatatc	35	NC_000913|frag6088|2434800-2435200|	57	485.667	188.097	468
1492	36	27	TRUE		Probe Sequence	fa755b35e4c4483d0fb0b15ddd44df1e		6941	NC_000913|frag7064|2825200-2825600|_331_365	ggtgcactccatcccggtttgcaattttcactcgg	35	NC_000913|frag7064|2825200-2825600|	57	2605.51	795.743	2697
1493	37	27	TRUE		Probe Sequence	97d1f9058fe4a0ed88af265184e3b93b		9002	NC_000913|frag9172|3668400-3668800|_315_349	gctgaaaggcgagaaagagacagaagcactgttcc	35	NC_000913|frag9172|3668400-3668800|	51	16642.8	3952.1	16332
1494	38	27	TRUE		Probe Sequence	302d7c05db0a35df4bf54bb1e16cba6a		9224	NC_000913|frag9397|3758400-3758800|_291_325	gcctgcctgacgcataacatcgggaatacgaaacg	35	NC_000913|frag9397|3758400-3758800|	57	3819.58	911.508	3909
1495	39	27	TRUE		Probe Sequence	7dc80d8aaac25cb12d5294ec95ec3255		11066	NC_000913|frag11318|4526800-4527200|_259_293	caaccgaacatattgcccacggacaacgctgagat	35	NC_000913|frag11318|4526800-4527200|	59	8516.31	2116.64	8623
1496	40	27	TRUE		Probe Sequence	ea0cc773b869fc3c2e3fba7b1ab9dec6		9613	NC_000913|frag9800|3919600-3920000|_315_349	gacccagcaccaccgagaagaacatggagtcaata	35	NC_000913|frag9800|3919600-3920000|	57	3103.18	631.174	3149
1497	41	27	TRUE		Probe Sequence	38ad9b5cc88b8ddc51088d76d00f7411		9753	NC_000913|frag9953|3980800-3981200|_327_361	gctggaagcgtatgtccgtcactatatcgctgcca	35	NC_000913|frag9953|3980800-3981200|	57	1103.89	320.602	996
1498	42	27	TRUE		Probe Sequence	95feb7da78a168562504b7ded75d1688		1938	NC_000913|frag1965|785600-786000|_251_285	agataccgatgctctgttacgtcaactggcgaatg	35	NC_000913|frag1965|785600-786000|	51	2158.76	578.14	2164
1499	43	27	TRUE		Probe Sequence	010495dbecd6e0f6790751e114b14841		4028	NC_000913|frag4094|1637200-1637600|_365_399	agcaggttaatgcgctctcctggtcacgacgaata	35	NC_000913|frag4094|1637200-1637600|	57	1111.88	382.873	1118
1500	44	27	TRUE		Probe Sequence	1c462fafd6860e4ecbb8ba8d503a2f0e		3455	NC_000913|frag3510|1403600-1404000|_353_387	cgacccggtctggttatcatatcgcgctcttaatt	35	NC_000913|frag3510|1403600-1404000|	57	1547.96	386.946	1585
1501	45	27	TRUE		Probe Sequence	753706bfb5b55e6c0ac715bd90d26a0a		163	NC_000913|frag122|48400-48800|_251_286	cgcattgtcattttgctgctcggtttcctcatcatc	36	NC_000913|frag122|48400-48800|	57	2232.23	728.25	2256
1502	46	27	TRUE		Probe Sequence	25a2fb5c21561c24ef50253a99f1096f		3318	NC_000913|frag3369|1347200-1347600|_359_393	taaccagcgtaccggatgcccgagataagcctgaa	35	NC_000913|frag3369|1347200-1347600|	57	4822.56	1561.35	5203
1503	47	27	TRUE		Probe Sequence	57b74f4baaa2256988c60c1ccc09f1c7		4912	NC_000913|frag4988|1994800-1995200|_363_397	cctgctcgactatccgcccctggtccataaagatc	35	NC_000913|frag4988|1994800-1995200|	51	1419.84	417.187	1427
1504	48	27	TRUE		Probe Sequence	8ffd72f8c86797162f9cf65ebd418972		10027	NC_000913|frag10238|4094800-4095200|_283_317	tggatgccgctacgttgataaatatcgcgtttgcc	35	NC_000913|frag10238|4094800-4095200|	57	9697.93	3236.28	10348
1505	49	27	TRUE		Probe Sequence	b8509dc13c2f7bb655bfdf7ac9c3cee8		5385	NC_000913|frag5477|2190400-2190800|_347_381	ctctgaagagaatgcgggagaagccaatccatagg	35	NC_000913|frag5477|2190400-2190800|	57	2616.91	718.217	2521
1506	50	27	TRUE		Probe Sequence	17c6a8f14f00d38f6ced8b25fa874ed2		5883	NC_000913|frag5984|2393200-2393600|_363_397	ataccctgatcgttaacaccgaggatggcgtaaac	35	NC_000913|frag5984|2393200-2393600|	59	3469.93	1068.6	3695
1507	51	27	TRUE		Probe Sequence	0c594e152503724da284f215fcb86bbd		10732	NC_000913|frag10978|4390800-4391200|_291_325	gctcacctttacgactttccagcgctgtcaaaatc	35	NC_000913|frag10978|4390800-4391200|	57	1788.56	508.074	1829
1508	52	27	TRUE		Probe Sequence	ee0d56600d665af882660a7c24de43fd		4592	NC_000913|frag4663|1864800-1865200|_358_392	aagagttttacggcatggaagacgcgattgaacag	35	NC_000913|frag4663|1864800-1865200|	57	2050.93	574.268	2143
1509	53	27	TRUE		Probe Sequence	71b9263e29005792966931cb48e8d897		5423	NC_000913|frag5515|2205600-2206000|_255_289	tgagcattatcaactggcgcaacttcccgtttcgg	35	NC_000913|frag5515|2205600-2206000|	51	999.569	339.502	947
1510	54	27	TRUE		Probe Sequence	0a526424000d0c808c057e8dc42354e2		6584	NC_000913|frag6699|2679200-2679600|_316_350	tttcaggattgataccgtgcaacacgccctggatg	35	NC_000913|frag6699|2679200-2679600|	57	7838.33	2890.01	8093
1511	55	27	TRUE		Probe Sequence	0c6924d2a399046dc18687010ba011dd		58	NC_000913|frag16|6000-6400|_310_344	catcagcgtgctaatctgcggaggcgtcagtttcc	35	NC_000913|frag16|6000-6400|	57	2405.26	738.069	2502
1512	56	27	TRUE		Probe Sequence	19e3f23510a468e3cec25587c262a103		10776	NC_000913|frag11022|4408400-4408800|_299_333	ctcgataaagccggaaaatctcgcgttgatctgct	35	NC_000913|frag11022|4408400-4408800|	57	12341.5	3678.91	13049
1513	1	28	TRUE		Probe Sequence	32d0fd53571b81b9c5a5ceb98582c12e		9611	NC_000913|frag9798|3918800-3919200|_261_295	gtacgcagcagaggaatcagatcaggttgacgcgc	35	NC_000913|frag9798|3918800-3919200|	56	1016.39	380.991	1042
1514	2	28	TRUE		Probe Sequence	ca143ba75e93519e902202362b9a4d5b		2109	NC_000913|frag2142|856400-856800|_315_349	ggaacgcgtgatcgactttagcggtaattacgaag	35	NC_000913|frag2142|856400-856800|	58	584.414	252.069	542
1515	3	28	TRUE		Probe Sequence	08f20cfc2d5cee888fc0445ec3cbd43a		820	NC_000913|frag809|323200-323600|_277_311	atcctgcgtaaaagcactatcctgccgcgtgtagc	35	NC_000913|frag809|323200-323600|	58	8684.64	4756.56	10270.5
1516	4	28	TRUE		Probe Sequence	827d54c1a406eba0602769c59d9ba835		11044	NC_000913|frag11296|4518000-4518400|_288_322	tgttgcatgaagtacgggatcatcattgaacaggc	35	NC_000913|frag11296|4518000-4518400|	52	22894.1	12088.5	28826
1517	5	28	TRUE		Probe Sequence	43dce9d55f08faf436a3e52c3dd4bca0		4848	NC_000913|frag4920|1967600-1968000|_290_325	aatattggtctggaaagcaattccgtcgataacgct	36	NC_000913|frag4920|1967600-1968000|	56	1919.54	882.708	2215.5
1518	6	28	TRUE		Probe Sequence	bfa630fcd2da21526d7da881bee2d554		11243	NC_000913|frag11497|4598400-4598800|_313_347	caaactcttcgacatactggcgcgctttgcttaac	35	NC_000913|frag11497|4598400-4598800|	56	484.304	179.285	496
1519	7	28	TRUE		Probe Sequence	7721774063f2f42ae7738adacb210889		10047	NC_000913|frag10258|4102800-4103200|_259_293	ttacgatccggcagtttacgacgcaggttggaaat	35	NC_000913|frag10258|4102800-4103200|	57	1356.88	567.015	1439
1520	8	28	TRUE		Probe Sequence	02512dfdce0aca1761c23990ebc05227		703	NC_000913|frag676|270000-270400|_358_393	cgtgaagcgctacaccacctgaatatacagcatctg	36	NC_000913|frag676|270000-270400|	58	1047.76	395.341	1066.5
1521	9	28	TRUE		Probe Sequence	395dbd9c44c960e641d023e3d9f980bc		6854	NC_000913|frag6977|2790400-2790800|_327_361	tgtgcatcggtctttaactggagaatgcgaatgaa	35	NC_000913|frag6977|2790400-2790800|	52	9043.73	2836.77	9647
1522	10	28	TRUE		Probe Sequence	21dfe782dcb8c771aa11f5fd03c78e92		8598	NC_000913|frag8752|3500400-3500800|_363_397	gtgtgagtacgcggaaaacatcggcatggatctaa	35	NC_000913|frag8752|3500400-3500800|	52	4490.1	1519.64	4716.5
1523	11	28	TRUE		Probe Sequence	4476ada171c9b5bde6a2f5f693867366		2068	NC_000913|frag2101|840000-840400|_290_324	ccctttaatcacttcgacctgctcggtattgaagg	35	NC_000913|frag2101|840000-840400|	56	1533.27	619.849	1592.5
1524	12	28	TRUE		Probe Sequence	01f331358a1dd41f0238c364f5837a54		3664	NC_000913|frag3724|1489200-1489600|_299_333	tacaggcgaagaatacgggtctacatcggaagcgc	35	NC_000913|frag3724|1489200-1489600|	57	3359.32	1105.15	3624
1525	13	28	TRUE		Probe Sequence	dbbfb4ec12d0467651f54549d57ee1f4		8964	NC_000913|frag9133|3652800-3653200|_275_309	ctgagctgcattgcgaatcaaatgacaacggaaga	35	NC_000913|frag9133|3652800-3653200|	58	3347.17	1430.4	3419
1526	14	28	TRUE		Probe Sequence	e176c186ec8b0dd61077ca32a7f0e89d		3783	NC_000913|frag3845|1537600-1538000|_299_333	tcaatggcccgagcgaggtaaagcgttcatacgta	35	NC_000913|frag3845|1537600-1538000|	58	563.431	244.762	530
1527	15	28	TRUE		Probe Sequence	63d5a505968e5c4609a2062f44b76fd3		3133	NC_000913|frag3182|1272400-1272800|_299_333	tgaggaacagacgcagatccagattgctctcctgc	35	NC_000913|frag3182|1272400-1272800|	52	2722.63	917.515	2765.5
1528	16	28	TRUE		Probe Sequence	c151741b9cd50ff4702a89defa201912		3935	NC_000913|frag3999|1599200-1599600|_343_377	gctactttgcgcccgctcggtttataaacagtatt	35	NC_000913|frag3999|1599200-1599600|	56	1857.95	625.781	1976
1529	17	28	TRUE		Probe Sequence	a19c9ace42c113f5729450b97f80dfb4		3558	NC_000913|frag3615|1445600-1446000|_272_307	caagtcaattgccatttcccgtgcttttgaagtggg	36	NC_000913|frag3615|1445600-1446000|	56	407.75	191.28	409
1530	18	28	TRUE		Probe Sequence	1bbe3c3d2272706c2da219f34f9cac72		5634	NC_000913|frag5730|2291600-2292000|_360_394	tcaccagcaccataaaggcgaggataaacataccg	35	NC_000913|frag5730|2291600-2292000|	58	2106.66	850.828	2238
1531	19	28	TRUE		Probe Sequence	f52aa40dea4caed3fa124c4407617f12		1555	NC_000913|frag1572|628400-628800|_251_285	tacccgtactcatcagccgttcggtttactacatg	35	NC_000913|frag1572|628400-628800|	58	3391.57	1384.18	3758
1532	20	28	TRUE		Probe Sequence	05d9a5a1cffea35c43a0dd2601aa9396		1460	NC_000913|frag1477|590400-590800|_319_353	catttcggcaatcagcgaggaagggatctgccagg	35	NC_000913|frag1477|590400-590800|	52	4432.19	1050.34	4528.5
1533	21	28	TRUE		Probe Sequence	0da17c80578770c3cd8ee886b8a0ea7b		6925	NC_000913|frag7048|2818800-2819200|_284_319	gcgcgacgaatgatacgacgcagtacataaccacgg	36	NC_000913|frag7048|2818800-2819200|	56	767.768	248.057	731
1534	22	28	TRUE		Probe Sequence	3a86411c6c14d35dbac8863e54de896d		3654	NC_000913|frag3714|1485200-1485600|_366_400	cggatatcgctcatcagttctggcacattccgcat	35	NC_000913|frag3714|1485200-1485600|	56	697.054	228.761	709.5
1535	23	28	TRUE		Probe Sequence	b785f1f06c0ebc80f60d51ba91ea5469		6540	NC_000913|frag6655|2661600-2662000|_363_397	cctacatcaacatcgtcggcaaactgttcaacgaa	35	NC_000913|frag6655|2661600-2662000|	57	1165.16	343.643	1144
1536	24	28	TRUE		Probe Sequence	5344ec1d066c9ec95038c64fe96ce56d		10302	NC_000913|frag10533|4212800-4213200|_267_301	agacccggatgtaccgtataactatttcccgcaca	35	NC_000913|frag10533|4212800-4213200|	58	12246.3	3779.99	13499
1537	25	28	TRUE		Probe Sequence	db51f7022bec1d43a06eab2e8ffb04d7		6239	NC_000913|frag6349|2539200-2539600|_259_293	caggtttaccggtacggcaatcagcgcgatcatca	35	NC_000913|frag6349|2539200-2539600|	58	727.31	267.317	723.5
1538	26	28	TRUE		Probe Sequence	68aa300ed47b845c72beff93cef48e63		10441	NC_000913|frag10676|4270000-4270400|_343_377	cgatagacggctcgtccagcacgtacataacgcca	35	NC_000913|frag10676|4270000-4270400|	52	3900.65	903.627	3894.5
1539	27	28	TRUE		Probe Sequence	1f7a32134346b74c4a97fbd7dc24db69		9651	NC_000913|frag9839|3935200-3935600|_347_381	cgccactgataacattgatattactccggtcagcg	35	NC_000913|frag9839|3935200-3935600|	56	6246.29	1787.45	6239
1540	28	28	TRUE		Probe Sequence	b01a940c3a4cec0e218371cf8200dc1e		10836	NC_000913|frag11083|4432800-4433200|_364_398	tggtttcgtgctgttgggatcaatctggttaaact	35	NC_000913|frag11083|4432800-4433200|	56	16259	4278.31	17658.5
1541	29	28	TRUE		Probe Sequence	1b4391540d88656f6bd51b2ab0472e2d		1249	NC_000913|frag1247|498400-498800|_307_341	tcaccggcaaagccaatgcgggacatattgatttg	35	NC_000913|frag1247|498400-498800|	58	2210.24	651.662	2201.5
1542	30	28	TRUE		Probe Sequence	8bd9ed42273cd4cebc8f0cb8c6ec217d		1913	NC_000913|frag1939|775200-775600|_264_298	tgtgaaatcggttggtttaatgacgcagcctatct	35	NC_000913|frag1939|775200-775600|	58	2176	647.283	2228.5
1543	31	28	TRUE		Probe Sequence	501ad00b1dfd6c706129c68c46eed998		5648	NC_000913|frag5744|2297200-2297600|_299_333	gaagaactgacaaaggcgacgtaacaccagccaac	35	NC_000913|frag5744|2297200-2297600|	52	2358.38	524.133	2414.5
1544	32	28	TRUE		Probe Sequence	fd06fef2880131a3e6ba5a94971cdf7a		4169	NC_000913|frag4238|1694800-1695200|_299_333	ataactagtttaccgcgttgtcaggtgagcgccta	35	NC_000913|frag4238|1694800-1695200|	56	1002.52	322.85	959.5
1545	33	28	TRUE		Probe Sequence	19c7857ecb2912416bb810111c20f2ef		9791	NC_000913|frag9992|3996400-3996800|_267_301	aattccaggataccaacaacattcagtacgcgtgg	35	NC_000913|frag9992|3996400-3996800|	56	1986.29	609.34	1974.5
1546	34	28	TRUE		Probe Sequence	cab3fc491334842de543e05c445a4c92		8718	NC_000913|frag8874|3549200-3549600|_365_400	ggtgggtatcgttcagctgaataacttcgtaatccg	36	NC_000913|frag8874|3549200-3549600|	57	12187.6	3049.54	13201
1547	35	28	TRUE		Probe Sequence	a26c7d14a98556fccc106afc703e3f72		1610	NC_000913|frag1627|650400-650800|_281_315	atagcgtttcagtcgcgtggcgctgttttccatca	35	NC_000913|frag1627|650400-650800|	58	3818.24	1141.3	3836.5
1548	36	28	TRUE		Probe Sequence	972562b27f1423fa7d24b8fdb460c83f		11174	NC_000913|frag11428|4570800-4571200|_331_365	cctggcgaagcgagtttccaataccgttagatgat	35	NC_000913|frag11428|4570800-4571200|	58	5642.14	1523.24	5663
1549	37	28	TRUE		Probe Sequence	6dfd658ba8f8d1d5d90501afbe1ae42c		5045	NC_000913|frag5123|2048800-2049200|_331_365	cagacacctcgcagtccgtccttaagagcaatcgg	35	NC_000913|frag5123|2048800-2049200|	52	2101.75	549.951	2175.5
1550	38	28	TRUE		Probe Sequence	a73fcfe732b8039dfb1adfe23809dafe		7966	NC_000913|frag8108|3242800-3243200|_271_305	tttgttagatgaatcgggttaaccggtacggaagc	35	NC_000913|frag8108|3242800-3243200|	56	6640.39	1376.2	6802.5
1551	39	28	TRUE		Probe Sequence	1ca6eb282f7e5788d4f91a33fcb4357e		1417	NC_000913|frag1427|570400-570800|_333_369	tcatgagattcatagggttaagcctcttatgccagct	37	NC_000913|frag1427|570400-570800|	57	13842.3	3931.13	15038
1552	40	28	TRUE		Probe Sequence	c379d50f8bbe6ae489ed28441b73c0de		7168	NC_000913|frag7292|2916400-2916800|_283_317	agcgaccaggcaccgttaggatcgagcgtaatacg	35	NC_000913|frag7292|2916400-2916800|	58	3143.64	679.383	3226.5
1553	41	28	TRUE		Probe Sequence	747940c1266de0b3a2e3d972dbb025df		9956	NC_000913|frag10166|4066000-4066400|_275_309	ttatcgctggcaacatacgggttgatataggccag	35	NC_000913|frag10166|4066000-4066400|	58	5088.14	1271.82	5475
1554	42	28	TRUE		Probe Sequence	9bdca792c4bbe445e9fe30ad80a9b031		8052	NC_000913|frag8194|3277200-3277600|_363_397	aagcaaggtttgaatgccatctggccacgcatcat	35	NC_000913|frag8194|3277200-3277600|	52	3777.79	993.671	3627.5
1555	43	28	TRUE		Probe Sequence	558fe5b091f03331f28d3640a67217ea		2743	NC_000913|frag2788|1114800-1115200|_251_285	aattgataccctttgccatctggcttacggcgtgg	35	NC_000913|frag2788|1114800-1115200|	56	546.929	220.607	537.5
1556	44	28	TRUE		Probe Sequence	9627ff72cc21fba4d580c7fb0243a406		2588	NC_000913|frag2627|1050400-1050800|_363_397	gcaaagacgttttcgtccatttcaccgccatccag	35	NC_000913|frag2627|1050400-1050800|	56	4087.61	1034.82	4064
1557	45	28	TRUE		Probe Sequence	b2a460598cde1cba467b7cc796de68ee		7784	NC_000913|frag7921|3168000-3168400|_323_357	ggaattactgatgcgtaacgctggtcgggtactgt	35	NC_000913|frag7921|3168000-3168400|	58	7604.71	2363.42	8029
1558	46	28	TRUE		Probe Sequence	a4eb0f1c25fecba84c683e34d0237661		4617	NC_000913|frag4688|1874800-1875200|_299_333	gcgaagtcgtcgattatgcaacctttcgcgagcaa	35	NC_000913|frag4688|1874800-1875200|	58	1447.41	479.697	1432
1559	47	28	TRUE		Probe Sequence	b70126aa73b1b13d211a7f27eca4e1fd		10045	NC_000913|frag10256|4102000-4102400|_310_344	gtgaccatctggttaaaactggcacctgcggcaag	35	NC_000913|frag10256|4102000-4102400|	52	814.673	335.415	841.5
1560	48	28	TRUE		Probe Sequence	f1807e3f59221faf7e0bd59725b5f01c		462	NC_000913|frag423|168800-169200|_323_357	caccgtctaaaggtaagcagtatgaagtcggcgtg	35	NC_000913|frag423|168800-169200|	56	3980.52	1042.61	4000
1561	49	28	TRUE		Probe Sequence	311c65d2324ffc50a9c6c49e80ba5cc1		87	NC_000913|frag45|17600-18000|_313_347	cgctgttgggaagtcgtgttccgttagcgctgaag	35	NC_000913|frag45|17600-18000|	56	3905.16	984.881	4049
1562	50	28	TRUE		Probe Sequence	ce8cb7904d85b0050551eb692c62e2ee		6632	NC_000913|frag6747|2698400-2698800|_357_391	ccgtggtttgccgagctcatcattgaatacttcaa	35	NC_000913|frag6747|2698400-2698800|	57	6777.21	1607.12	6911
1563	51	28	TRUE		Probe Sequence	5ff7cbde9ad49ad791e89fca5feaf725		11446	NC_000913|frag4363|1744800-1745200|_180_216	tcgatgtcaatgagccacttagtcaaatcaatcaggc	37	NC_000913|frag4363|1744800-1745200|	58	1376.45	512.236	1401.5
1564	52	28	TRUE		Probe Sequence	0aee706604f572653b4acbffd14716b3		9476	NC_000913|frag9662|3864400-3864800|_315_349	ctcaggcgcgtaccttccagttgaatctctaaatc	35	NC_000913|frag9662|3864400-3864800|	58	4544.19	1126.97	4630.5
1565	53	28	TRUE		Probe Sequence	95cc0cf0215aa71ab8dbf7ed60a737cd		855	NC_000913|frag844|337200-337600|_294_328	gcaccaataccggattgctggcgcgtgaatttatc	35	NC_000913|frag844|337200-337600|	52	1597.54	396.039	1593
1566	54	28	TRUE		Probe Sequence	8dcfa3af4e180ae73e9ea41d909a2917		2289	NC_000913|frag2324|929200-929600|_363_397	cgatcgaggaaatgcccacttaagcgagcaagagc	35	NC_000913|frag2324|929200-929600|	56	751.393	217.682	765
1567	55	28	TRUE		Probe Sequence	fcd79d0d7a3dc1670a07e33755a6a500		7716	NC_000913|frag7853|3140800-3141200|_263_297	atcggcagtagacgaatgagtacgatgtaagcgca	35	NC_000913|frag7853|3140800-3141200|	56	760.929	281.425	721
1568	56	28	TRUE		Probe Sequence	354b973bfad28defb018905e37a527cd		102	NC_000913|frag61|24000-24400|_323_357	ctgaaacgtgctgccgatagctatcgtcgtatccg	35	NC_000913|frag61|24000-24400|	58	1256.48	487.387	1239.5
1569	1	29	TRUE	QC-3prime_Target	Target Sequence	76df025a70d0748672dcaf7c924bd1fd		2	QC-3prime	tgactgactggactgtgggtgtgcgatacgtgtcc	35		56	994.643	335.436	984.5
1570	2	29	TRUE	QC-5prime_Target	Target Sequence	897052f32640e2baa47cc6764a38caa5		3	QC-5prime	tgggtgtgcgatacgtgtccgactgactgactgac	35		58	1798.64	650.105	1849
1571	3	29	TRUE		Probe Sequence	495f8b4791ace92e4e6329aa9795ce2b		8120	NC_000913|frag8262|3304400-3304800|_355_389	tgcgttcggcagttctacttccggaatagtcagct	35	NC_000913|frag8262|3304400-3304800|	58	1347.69	692.972	1428
1572	4	29	TRUE		Probe Sequence	0af5c252b657ef7bcd2a3f5f5d6f74e4		817	NC_000913|frag806|322000-322400|_349_383	ttggtgcacgtttgacgggatacaacacctggctg	35	NC_000913|frag806|322000-322400|	52	5525.17	2407.73	5995
1573	5	29	TRUE		Probe Sequence	5854c89f3cc46b3cca591450228f84ad		7267	NC_000913|frag7394|2957200-2957600|_279_313	ccgctggcacagtagacaaggtgttccagccaaag	35	NC_000913|frag7394|2957200-2957600|	56	683.732	227.988	691.5
1574	6	29	TRUE		Probe Sequence	47a78b77df481aec754efa439f822cf3		5419	NC_000913|frag5511|2204000-2204400|_283_317	aaataatggcgacgtgttagttgtctgcggtggct	35	NC_000913|frag5511|2204000-2204400|	56	1718.07	772.039	1822.5
1575	7	29	TRUE		Probe Sequence	cc2dad02e679c4e4c5512d9e17913042		2114	NC_000913|frag2147|858400-858800|_363_397	gtcgatcactaacgggatttgttcatccggcaggt	35	NC_000913|frag2147|858400-858800|	57	3734.4	1908.91	4294
1576	8	29	TRUE		Probe Sequence	43e623ce568628cee34729185c8d3584		4160	NC_000913|frag4229|1691200-1691600|_299_333	cccggtatcatttaacacatagcgcacgtagaaca	35	NC_000913|frag4229|1691200-1691600|	58	572.19	247.59	573.5
1577	9	29	TRUE		Probe Sequence	a956aaf49cc49ec936037aa107a460cc		2007	NC_000913|frag2039|815200-815600|_351_385	aggtgatccagcgcctttaacatcaagtttccgag	35	NC_000913|frag2039|815200-815600|	52	3146.96	1131.01	3282.5
1578	10	29	TRUE		Probe Sequence	081cdb13390f8ac739055602df180409		8563	NC_000913|frag8717|3486400-3486800|_299_333	actggagtatgacgaaccgggtagttctggcgatg	35	NC_000913|frag8717|3486400-3486800|	52	10298.7	2722.31	10560.5
1579	11	29	TRUE		Probe Sequence	a98efdb0594bd5069229c49429af0d03		2261	NC_000913|frag2296|918000-918400|_267_301	gatggcgtaaaggtccgttcagttagctgcgacat	35	NC_000913|frag2296|918000-918400|	56	5549.5	1982.42	6034.5
1580	12	29	TRUE		Probe Sequence	c9b671b36c400bfd0307805b068596d9		8435	NC_000913|frag8587|3434400-3434800|_251_285	accttacaggataaatttgacctgcgggtcgtgca	35	NC_000913|frag8587|3434400-3434800|	57	295.947	159.269	258
1581	13	29	TRUE		Probe Sequence	314193655fc23861f78b4d4483a380f4		6178	NC_000913|frag6287|2514400-2514800|_303_337	cagcagcgtacggcaaattgagcggatacagtgaa	35	NC_000913|frag6287|2514400-2514800|	58	2506.84	994.176	2533
1582	14	29	TRUE		Probe Sequence	fe66847c368572dbf796e30fe336d755		8668	NC_000913|frag8822|3528400-3528800|_299_333	ctgccggattttacgactaatacacctgatgcgct	35	NC_000913|frag8822|3528400-3528800|	58	5352.47	2357.02	5889.5
1583	15	29	TRUE		Probe Sequence	64e44b3ed628eda284ce32b5c236a2b0		6898	NC_000913|frag7021|2808000-2808400|_363_397	ccgatgagctatgaggttctgctgcttgggttact	35	NC_000913|frag7021|2808000-2808400|	52	1153.62	402.433	1235
1584	16	29	TRUE		Probe Sequence	f7c92448140630f52d218e7241503766		3668	NC_000913|frag3728|1490800-1491200|_347_381	atttatggtgctacgtcggatcgtcattcgtccac	35	NC_000913|frag3728|1490800-1491200|	56	2000.95	766.516	2158
1585	17	29	TRUE		Probe Sequence	eeb7535ed757e00457bdf0f49f7a9409		5973	NC_000913|frag6075|2429600-2430000|_357_391	tttatcatgtagcataccgataaccgccagcacgc	35	NC_000913|frag6075|2429600-2430000|	56	414.964	204.91	348.5
1586	18	29	TRUE		Probe Sequence	e4833d02f59eb72d99ef5e957d1c4a6d		2600	NC_000913|frag2639|1055200-1055600|_328_362	ggcattttcggctgataacctgttgcgctggcatg	35	NC_000913|frag2639|1055200-1055600|	58	2474.67	973.431	2696.5
1587	19	29	TRUE		Probe Sequence	e055683510a96c2a49003d91fdbb11a8		411	NC_000913|frag372|148400-148800|_283_317	atatggccatcgtgcaggttacccatggtaggcac	35	NC_000913|frag372|148400-148800|	58	796	292.951	797.5
1588	20	29	TRUE		Probe Sequence	de4dab2377df6e1b6f3e2540e088c878		7664	NC_000913|frag7798|3118800-3119200|_363_397	gggttattgctccagcgacatgtcctttcagacgt	35	NC_000913|frag7798|3118800-3119200|	52	16757.2	4884.19	16962
1589	21	29	TRUE		Probe Sequence	66da3247141cb84f6bfadf86ea50a360		5566	NC_000913|frag5659|2263200-2263600|_328_362	gctgctggttaaggatattgatattcagtcgccca	35	NC_000913|frag5659|2263200-2263600|	56	4132.62	975.243	4228
1590	22	29	TRUE		Probe Sequence	7bbd25ae5113a75d64673bfb301a6405		6120	NC_000913|frag6227|2490400-2490800|_251_285	cggcaaaggttcaatacggcatcctgcattgacat	35	NC_000913|frag6227|2490400-2490800|	56	8471.34	1853.43	8493
1591	23	29	TRUE		Probe Sequence	e38b78b94202f32260252e4e4bd5b779		4385	NC_000913|frag4456|1782000-1782400|_359_393	tattattgtccgcggcggcgaaaatattagcagcc	35	NC_000913|frag4456|1782000-1782400|	57	1122.54	360.38	1032
1592	24	29	TRUE		Probe Sequence	5c2186c40b5122ff8cae2197bc1f0e54		4416	NC_000913|frag4487|1794400-1794800|_331_365	agtttgctacgacgtagagtgatggttgcacgctt	35	NC_000913|frag4487|1794400-1794800|	58	513.603	203.582	533
1593	25	29	TRUE		Probe Sequence	fff23ce17b15273bbb4a87e34e08d5bd		5998	NC_000913|frag6100|2439600-2440000|_313_347	tgggaggcaaccaattagaggtacgctttcctgag	35	NC_000913|frag6100|2439600-2440000|	58	1067.45	309.708	1041
1594	26	29	TRUE		Probe Sequence	61370dcb529db788799f84eada42c1af		3640	NC_000913|frag3700|1479600-1480000|_263_297	tttccacgacatattccggcacagaatgcggttct	35	NC_000913|frag3700|1479600-1480000|	52	1507.04	423.823	1510
1595	27	29	TRUE		Probe Sequence	709c54d09cb5f27c3dc28cb7b7a4fa4e		7522	NC_000913|frag7655|3061600-3062000|_287_321	tgaagatttcgatcgctattaccgccagacgcttt	35	NC_000913|frag7655|3061600-3062000|	56	6849.16	1925.35	7059.5
1596	28	29	TRUE	QC-3prime_Target	Target Sequence	76df025a70d0748672dcaf7c924bd1fd		2	QC-3prime	tgactgactggactgtgggtgtgcgatacgtgtcc	35		56	2366.57	469.077	2356
1597	29	29	TRUE	QC-5prime_Target	Target Sequence	897052f32640e2baa47cc6764a38caa5		3	QC-5prime	tgggtgtgcgatacgtgtccgactgactgactgac	35		58	4709.84	897.345	4798
1598	30	29	TRUE		Probe Sequence	0ec481621f55b2c00c2cd54b7eaa8681		2119	NC_000913|frag2152|860400-860800|_259_293	ctgcatggtaacgcacgctgaggttaggctgagtg	35	NC_000913|frag2152|860400-860800|	58	2045.02	511.435	2035
1599	31	29	TRUE		Probe Sequence	b1dd063cdaf9235e1dd767a5d1acedc7		252	NC_000913|frag212|84400-84800|_323_357	gcagcccgttagacagcattctgacctcgcagatt	35	NC_000913|frag212|84400-84800|	52	20091.7	4433.98	19707
1600	32	29	TRUE		Probe Sequence	0fd46db5575eab694325a0a529e4c9fd		7759	NC_000913|frag7896|3158000-3158400|_259_293	tatcgcccttcactttctcgaaagaaggcagcaac	35	NC_000913|frag7896|3158000-3158400|	56	1092.27	297.838	1043
1601	33	29	TRUE		Probe Sequence	c3d0eb6477da8ecbc2ae084866561510		9804	NC_000913|frag10006|4002000-4002400|_295_329	ctgttcttcattgtgtaattcaacgcgggcgacgg	35	NC_000913|frag10006|4002000-4002400|	56	21254.7	3345.03	21847.5
1602	34	29	TRUE		Probe Sequence	8ab30938d54cbf2f8b5e083534a44bf2		8193	NC_000913|frag8335|3333600-3334000|_251_285	gcctaaacgttccacaccttcgatgacgatacgat	35	NC_000913|frag8335|3333600-3334000|	57	372.193	152.83	341
1603	35	29	TRUE		Probe Sequence	e20c39df07e048c1d2b20d1a5e5649c1		4898	NC_000913|frag4974|1989200-1989600|_313_347	ggagaactcaacaccgccgtcaataaaccgtccag	35	NC_000913|frag4974|1989200-1989600|	58	1427.48	394.315	1407.5
1604	36	29	TRUE		Probe Sequence	2ff63a12d3ef95d1416e69333d9eddde		1179	NC_000913|frag1177|470400-470800|_315_349	gcgtttatcagctatcttgggcgacttaacgaacc	35	NC_000913|frag1177|470400-470800|	58	989.017	325.265	976.5
1605	37	29	TRUE		Probe Sequence	ac74a32d9fb02b16898823189c407cd9		4398	NC_000913|frag4469|1787200-1787600|_323_357	acggaatgggcatttctgcgcaacttgttgtcttc	35	NC_000913|frag4469|1787200-1787600|	52	766.846	242.526	745.5
1606	38	29	TRUE		Probe Sequence	00ed82622fcf083f0552b41c628f154a		1380	NC_000913|frag1388|554800-555200|_283_317	aagcgttaattcaacagcgtctggatgcccgtaaa	35	NC_000913|frag1388|554800-555200|	56	507.732	181.802	486.5
1607	39	29	TRUE		Probe Sequence	3ebb7ab16142d087364d22335ea64870		7286	NC_000913|frag7413|2964800-2965200|_315_349	catgttccgggcttaaaccagcattgagcatgact	35	NC_000913|frag7413|2964800-2965200|	57	8803.02	2430.01	8932
1608	40	29	TRUE		Probe Sequence	db13262dd648b47cec999a62822c1fcc		6785	NC_000913|frag6905|2761600-2762000|_315_349	aaatgtcctcgtacaactgatcccgtatctccggc	35	NC_000913|frag6905|2761600-2762000|	58	1559.53	346.17	1562
1609	41	29	TRUE		Probe Sequence	cd703863308decbab76e78793fef2350		9789	NC_000913|frag9990|3995600-3996000|_291_325	cccggttggcatctctgacctcgctgatataatca	35	NC_000913|frag9990|3995600-3996000|	58	5159.76	941.951	5022
1610	42	29	TRUE		Probe Sequence	29f1ee2f82b085425c072808b44cc196		385	NC_000913|frag346|138000-138400|_251_285	acggcaatatgaatcatatgaaccacggcgggaag	35	NC_000913|frag346|138000-138400|	52	5155.85	1290.91	5270
1611	43	29	TRUE		Probe Sequence	3190808ec1309c5c57fe46d095d24b6f		2322	NC_000913|frag2358|942800-943200|_359_397	cactttaccaaaccgaatattgtgatcaaacccaatgcc	39	NC_000913|frag2358|942800-943200|	56	1636.77	514.275	1620.5
1612	44	29	TRUE		Probe Sequence	99abd610b38033d728a740ff5f6a8363		11100	NC_000913|frag11354|4541200-4541600|_287_321	gtagcgcaacaaacgttggtgtgcagatcctggac	35	NC_000913|frag11354|4541200-4541600|	56	7380.41	2068.73	7416.5
1613	45	29	TRUE		Probe Sequence	64749921783b18a17ce11c4a0a6c4982		9781	NC_000913|frag9982|3992400-3992800|_363_397	acccgcgtgattggagtaaatgatgcagttctcga	35	NC_000913|frag9982|3992400-3992800|	58	2716.24	801.471	2642
1614	46	29	TRUE		Probe Sequence	8713fa26e2cc82f32136810cf8d55913		1682	NC_000913|frag1700|679600-680000|_347_381	tctggaatatcccattgcgttgcagaaccagactg	35	NC_000913|frag1700|679600-680000|	58	575.241	212.892	585
1615	47	29	TRUE		Probe Sequence	2ec2064a4f5d25c8b4e5c1a04f23b9b0		1812	NC_000913|frag1836|734000-734400|_258_292	gcagtatgatgaggagtccggcctgtattacaacc	35	NC_000913|frag1836|734000-734400|	52	37143.1	10528.9	40023
1616	48	29	TRUE		Probe Sequence	627a41d24c3c52eae1836c8efeb56bd5		7994	NC_000913|frag8136|3254000-3254400|_283_317	gtgagaagaggatttcatcgcaaggttcctggatc	35	NC_000913|frag8136|3254000-3254400|	56	1940.59	566.267	1955
1617	49	29	TRUE		Probe Sequence	24947625959e18e7770798e6e09ffe38		9720	NC_000913|frag9920|3967600-3968000|_295_329	actatgatcagaatcgggccatgttaaacaccctg	35	NC_000913|frag9920|3967600-3968000|	56	6699.96	1788.74	6991
1618	50	29	TRUE		Probe Sequence	8c2653765bf9a32117f483399e4de182		1078	NC_000913|frag1075|429600-430000|_363_397	ccacattgatcacgaccataccaataacccggaag	35	NC_000913|frag1075|429600-430000|	57	1634.84	493.564	1701
1619	51	29	TRUE		Probe Sequence	58b68116c3d8320d046c74d43b5d7677		4970	NC_000913|frag5047|2018400-2018800|_325_359	tgtggagattggcaacctgaccggcgaatttaata	35	NC_000913|frag5047|2018400-2018800|	58	2501.03	694.721	2570
1620	52	29	TRUE		Probe Sequence	807599ddfefe7a58fc4f0144970c1196		46	NC_000913|frag4|1200-1600|_323_357	tggccattatctcggtggtaggtgatggtatgcgc	35	NC_000913|frag4|1200-1600|	58	896.207	275.751	886.5
1621	53	29	TRUE		Probe Sequence	1d2d0eac6eaea4c38f139acab74ca3ec		8192	NC_000913|frag8334|3333200-3333600|_256_290	caaataacggtattgctttcgatttcggcgtgcgc	35	NC_000913|frag8334|3333200-3333600|	52	462.231	170.422	468
1622	54	29	TRUE		Probe Sequence	e340f7bad69fb65970f9c678f879f0c4		7422	NC_000913|frag7555|3021600-3022000|_307_341	tgcgtgctatcggccacagtatgagcgaagagatc	35	NC_000913|frag7555|3021600-3022000|	56	4685.8	1496.48	4861.5
1623	55	29	TRUE	QC-3prime_Target	Target Sequence	76df025a70d0748672dcaf7c924bd1fd		2	QC-3prime	tgactgactggactgtgggtgtgcgatacgtgtcc	35		56	1751.29	474.603	1742
1624	56	29	TRUE	QC-5prime_Target	Target Sequence	897052f32640e2baa47cc6764a38caa5		3	QC-5prime	tgggtgtgcgatacgtgtccgactgactgactgac	35		58	2722.12	869.182	2795.5
1625	1	30	TRUE	QC-5prime_Target	Target Sequence	897052f32640e2baa47cc6764a38caa5		3	QC-5prime	tgggtgtgcgatacgtgtccgactgactgactgac	35		52	1726.1	599.762	1792
1626	2	30	TRUE	QC-3prime_Target	Target Sequence	76df025a70d0748672dcaf7c924bd1fd		2	QC-3prime	tgactgactggactgtgggtgtgcgatacgtgtcc	35		52	1113.4	364.013	1198.5
1627	3	30	TRUE		Probe Sequence	f84b04ca1a0ba154dd49814ce2037ef8		10331	NC_000913|frag10563|4224800-4225200|_347_381	tgcggagtatctccatgagcgtgtgcgtaaagtct	35	NC_000913|frag10563|4224800-4225200|	52	10805.5	5147.91	11752
1628	4	30	TRUE		Probe Sequence	8cb22798c67e20b4f94afa727b7f578f		2228	NC_000913|frag2261|904000-904400|_283_317	cactacaccgcagatgattttgatagctcgctggc	35	NC_000913|frag2261|904000-904400|	46	1227.24	507.275	1221
1629	5	30	TRUE		Probe Sequence	9210bd80dbe15bc4df11d4a37e810fe6		6222	NC_000913|frag6332|2532400-2532800|_275_309	tctggaactacctgctatcgtgggtaccggtagcg	35	NC_000913|frag6332|2532400-2532800|	52	454.173	208.368	441
1630	6	30	TRUE		Probe Sequence	30929f7c1aa26935f4c8a638f260e3a3		5976	NC_000913|frag6078|2430800-2431200|_307_341	ggcagattcatcaacttcgccagaatgctcgccag	35	NC_000913|frag6078|2430800-2431200|	52	717.519	285.744	666.5
1631	7	30	TRUE		Probe Sequence	3a4468dc3003b47ce6226d6c0a898c8b		4740	NC_000913|frag4811|1924000-1924400|_307_341	aagccatggtcgccgataaaccgtggattgaagat	35	NC_000913|frag4811|1924000-1924400|	53	949.132	319.397	922
1632	8	30	TRUE		Probe Sequence	ab34be75b42bdb172363c964c36a3901		11525	NC_000913|frag8634|3453200-3453600|_150_184	aaatagcatagacgccaggtttgacgtttctcaca	35	NC_000913|frag8634|3453200-3453600|	52	11835.5	4439.74	13502
1633	9	30	TRUE		Probe Sequence	3b100b613246cb4cce3b7f73a7a773e7		8219	NC_000913|frag8361|3344000-3344400|_267_303	gccaaacttgagcaatattttgaccgaatcaaccagg	37	NC_000913|frag8361|3344000-3344400|	46	4264.52	954.528	4232
1634	10	30	TRUE		Probe Sequence	b601c4df7aeca92ed7af729605b7777a		2911	NC_000913|frag2957|1182400-1182800|_327_361	ccagttgatgccaaagcgcgagctgttaaaggagt	35	NC_000913|frag2957|1182400-1182800|	46	1439.46	368.106	1424
1635	11	30	TRUE		Probe Sequence	24fabe408461e2944f6a98e19de02780		7836	NC_000913|frag7976|3190000-3190400|_315_349	ttatctgcggtcacatgctctccggtgctcttgat	35	NC_000913|frag7976|3190000-3190400|	52	6579.35	1553.71	6556
1636	12	30	TRUE		Probe Sequence	726ddffedf712fa5e40c897190913f3a		10349	NC_000913|frag10581|4232000-4232400|_366_400	gtaaacccggaaaccacgctgttcttggtagcatc	35	NC_000913|frag10581|4232000-4232400|	53	958.566	321.648	996
1637	13	30	TRUE		Probe Sequence	5dace7d9b48de5562f922a16f65f1951		1874	NC_000913|frag1899|759200-759600|_331_365	ccgtacctcaaccacgaatgggacgaagagtaccc	35	NC_000913|frag1899|759200-759600|	52	369.615	159.908	358.5
1638	14	30	TRUE		Probe Sequence	dae31eca52ae927737cbf51133e67d7f		6496	NC_000913|frag6611|2644000-2644400|_363_397	caaagcgtgaatcatcgttgagatcaaccgatccc	35	NC_000913|frag6611|2644000-2644400|	52	1456.92	514.836	1468
1639	15	30	TRUE		Probe Sequence	9409283e2c1dcbb0097b074953e4b551		6849	NC_000913|frag6972|2788400-2788800|_291_325	gcgccggagcataaccagattgttaaccacctgat	35	NC_000913|frag6972|2788400-2788800|	46	1015.85	415.751	982
1640	16	30	TRUE		Probe Sequence	7646c23b6667b1be634c23562cb8dee9		3270	NC_000913|frag3321|1328000-1328400|_299_333	atatgcagcgtaaacgactcattgaccgattcacc	35	NC_000913|frag3321|1328000-1328400|	52	1008.21	400.324	999
1641	17	30	TRUE		Probe Sequence	9a195aadec1f8c50469acf476a9ec230		6887	NC_000913|frag7010|2803600-2804000|_355_389	cgacgaggaccaacagtatgtcggcatcatttcga	35	NC_000913|frag7010|2803600-2804000|	52	3523.92	1247.43	3611.5
1642	18	30	TRUE		Probe Sequence	75344b808ea277a84da5b6e311fffa81		3333	NC_000913|frag3384|1353200-1353600|_363_397	taccagacctttgatatcgtaccgataggcctgca	35	NC_000913|frag3384|1353200-1353600|	52	486.115	189.032	499.5
1643	19	30	TRUE		Probe Sequence	7ede8899f1a0bec2eba48005867747ff		955	NC_000913|frag945|377600-378000|_258_292	gcggaacctttccatacgcgaccagtgaccaactg	35	NC_000913|frag945|377600-378000|	52	2730.88	927.095	2856
1644	20	30	TRUE		Probe Sequence	e06b78d8bc8dd71c1610832217f83b3a		4911	NC_000913|frag4987|1994400-1994800|_359_393	tgaagctcaatttcatggtagacctcttctgcggt	35	NC_000913|frag4987|1994400-1994800|	46	2293.2	682.739	2302
1645	21	30	TRUE		Probe Sequence	f27a4a0c34c6962a5ed88546a118eec7		296	NC_000913|frag256|102000-102400|_331_365	cggtattgacgcgtatcctgtcgacccgaaagaag	35	NC_000913|frag256|102000-102400|	52	4829.73	1186.53	5017.5
1646	22	30	TRUE		Probe Sequence	30dad71ee0463780a96894507f838c87		8767	NC_000913|frag8924|3569200-3569600|_251_285	cctgcattactgccgtgatagtgcatggaatcggt	35	NC_000913|frag8924|3569200-3569600|	52	5259.62	1097.68	5202.5
1647	23	30	TRUE		Probe Sequence	88e9e602e651429b6425e43985656810		3199	NC_000913|frag3249|1299200-1299600|_315_349	aaagatgcgaaatggtctgatggcacgccagtcac	35	NC_000913|frag3249|1299200-1299600|	53	7338.42	1807.78	7657
1648	24	30	TRUE		Probe Sequence	4263c9dfc1cba216edd0846ef04d80a1		11420	NC_000913|frag2741|1096000-1096400|_116_150	gttgactgagtaaccagacagttgatgtgcacgat	35	NC_000913|frag2741|1096000-1096400|	52	18051.2	4082.69	19111.5
1649	25	30	TRUE		Probe Sequence	9ddb9f60326a344f4b6a4aadc34f45d8		1006	NC_000913|frag1003|400800-401200|_307_341	gtttaacgggtgatcagactgccgctctgcgtgat	35	NC_000913|frag1003|400800-401200|	52	9419.77	1717.93	9087
1650	26	30	TRUE		Probe Sequence	b771336caa7682a0b777f7e664a6c8fd		3948	NC_000913|frag4012|1604400-1604800|_253_287	gcaaagatatggtgcgcgatcagcgttatttctcg	35	NC_000913|frag4012|1604400-1604800|	46	4678.96	865.049	4548
1651	27	30	TRUE		Probe Sequence	b3833996114d89dc4099d41e40983838		4063	NC_000913|frag4131|1652000-1652400|_299_333	ggtcagcgtggtgcggatataatcgatgagttgct	35	NC_000913|frag4131|1652000-1652400|	52	48435.6	8648.94	49183.5
1652	28	30	TRUE		Probe Sequence	1af1dacc71adc4d1e776ed037783b29a		2960	NC_000913|frag3006|1202000-1202400|_299_333	gaaaagttggctcaacacctggctacttacggctg	35	NC_000913|frag3006|1202000-1202400|	52	635.231	223.35	574
1653	29	30	TRUE		Probe Sequence	f0c64a74e2b44747fbe48690711b6c80		4834	NC_000913|frag4906|1962000-1962400|_325_359	accgtcgccaatggtcaatagcgtataactttccg	35	NC_000913|frag4906|1962000-1962400|	52	2003.54	765.028	1823.5
1654	30	30	TRUE		Probe Sequence	6b21d939165c67e0856aa7e98f94351a		9788	NC_000913|frag9989|3995200-3995600|_307_341	caatgatcaactttgccaaatggcgcagccgaatc	35	NC_000913|frag9989|3995200-3995600|	52	2248.38	772.93	2373.5
1655	31	30	TRUE		Probe Sequence	1994e3092c28a8cec5c18bf742201311		3056	NC_000913|frag3104|1241200-1241600|_283_317	gtgcgttgttcatgaccaaaatcgaggccggtaat	35	NC_000913|frag3104|1241200-1241600|	46	1766.33	471.266	1710
1656	32	30	TRUE		Probe Sequence	6787382e9ef15358f3a57137aaeef6be		5751	NC_000913|frag5849|2339200-2339600|_283_317	cgtgtagtcatacgctcccatattgacgtagccgc	35	NC_000913|frag5849|2339200-2339600|	52	986.577	311.614	941
1657	33	30	TRUE		Probe Sequence	462f9b093251162d8a4d0e2fb4e039c4		6282	NC_000913|frag6393|2556800-2557200|_317_351	attgccaatggaattaacccagtggaacaagcccg	35	NC_000913|frag6393|2556800-2557200|	52	904.423	240.225	932.5
1658	34	30	TRUE		Probe Sequence	1b88d98a2a1087277bf4203c1f80370b		2379	NC_000913|frag2415|965600-966000|_251_285	acgacaaagatctctctacgtggcagacattccgc	35	NC_000913|frag2415|965600-966000|	53	576.038	211.784	550
1659	35	30	TRUE		Probe Sequence	09c537ec23426a788d90bcd20e94b524		5293	NC_000913|frag5382|2152400-2152800|_315_349	gtggtgatcacccagacgcatcctatcgatttagt	35	NC_000913|frag5382|2152400-2152800|	52	370.769	201.428	325.5
1660	36	30	TRUE		Probe Sequence	ca4cda3885b8c796364f1041059e4793		8710	NC_000913|frag8866|3546000-3546400|_344_378	gcgatcctgatacagaccgcgcagtaccacttcat	35	NC_000913|frag8866|3546000-3546400|	52	2114.63	586.129	2152.5
1661	37	30	TRUE		Probe Sequence	1fb923ff584d5e037c2ca13447cb55e7		3863	NC_000913|frag3925|1569600-1570000|_294_331	ttctgacgagcgttgccatcaagatataattcgtcatt	38	NC_000913|frag3925|1569600-1570000|	46	15092.1	2977.96	15097
1662	38	30	TRUE		Probe Sequence	6d78a9eb7e25a8df20969a7bd19da978		5199	NC_000913|frag5287|2114400-2114800|_267_301	ttgagcacttcccgactggagatatcaataccgtg	35	NC_000913|frag5287|2114400-2114800|	52	3202.37	508.024	3242.5
1663	39	30	TRUE		Probe Sequence	acecc3d80f108e8dcd9af2b0fa3ed676		10451	NC_000913|frag10686|4274000-4274400|_294_328	ctatttatctcccaaacgtaaattgcaacgcgccc	35	NC_000913|frag10686|4274000-4274400|	53	21704.5	4486.8	22914
1664	40	30	TRUE		Probe Sequence	f59f7236b3a487c8d00c9b014ae363a1		7067	NC_000913|frag7190|2875600-2876000|_275_309	tagtccatcattccacctatgtctgaactcccggt	35	NC_000913|frag7190|2875600-2876000|	52	3666.37	665.157	3691
1665	41	30	TRUE		Probe Sequence	5b551c64a2cee87e609d20f37d6bf9dc		5240	NC_000913|frag5328|2130800-2131200|_305_339	aagacgctcagacggttgggtgtccattcgtcatc	35	NC_000913|frag5328|2130800-2131200|	52	1320.23	361.334	1286.5
1666	42	30	TRUE		Probe Sequence	877cdcb9530e9202d38ec6eac3cae8b2		83	NC_000913|frag41|16000-16400|_336_370	gcagagcaagtggctgattgttaccgtctgcgatg	35	NC_000913|frag41|16000-16400|	46	11534.7	1841.31	11509
1667	43	30	TRUE		Probe Sequence	6635d0e2bbb4930cea39a9eed9f60af2		4729	NC_000913|frag4800|1919600-1920000|_251_285	attacacggtgaatcgccaggtgatcgaacgttaa	35	NC_000913|frag4800|1919600-1920000|	52	1179.15	328.505	1183
1668	44	30	TRUE		Probe Sequence	4e49f12a1cc8f9ec92d13dbc40ad0d99		10407	NC_000913|frag10642|4256400-4256800|_261_295	ctatgcgctggatggttttgcctacgcggttgaag	35	NC_000913|frag10642|4256400-4256800|	52	13098.3	1288.31	13289
1669	45	30	TRUE		Probe Sequence	a9dee9a956d142fb478d2e7dfacd8824		119	NC_000913|frag78|30800-31200|_331_365	gggcgtgttggaagagttcggtgtcaccatgattg	35	NC_000913|frag78|30800-31200|	52	2816.17	882.614	2832.5
1670	46	30	TRUE		Probe Sequence	dd939324f1807049c47cf223c4249a1b		7884	NC_000913|frag8024|3209200-3209600|_263_297	agaggcaaacgctttatcagttgatggacggtctg	35	NC_000913|frag8024|3209200-3209600|	52	1660.29	381.067	1676.5
1671	47	30	TRUE		Probe Sequence	cb89214e9b6eef74e25f1c02dae7662b		9293	NC_000913|frag9473|3788800-3789200|_346_383	cctgaccaatacctaccacttcaccgacatattcatgg	38	NC_000913|frag9473|3788800-3789200|	46	7716.39	1928.91	8017
1672	48	30	TRUE		Probe Sequence	fa44c628053befedfe2d5a6ef5eb0710		5396	NC_000913|frag5488|2194800-2195200|_335_374	agatataaagtgcgtgaggatgttatggatcagatcgtcc	40	NC_000913|frag5488|2194800-2195200|	52	2224.19	698.873	2282.5
1673	49	30	TRUE		Probe Sequence	cf3aefe60ddd50cc4252a4935de53d3c		10667	NC_000913|frag10912|4364400-4364800|_349_383	gcccaagaagatcgccagcaaaactatgatgagtt	35	NC_000913|frag10912|4364400-4364800|	52	2742.54	693.363	2628.5
1674	50	30	TRUE		Probe Sequence	9fa829bf761ce927468863fe4cfbb763		4319	NC_000913|frag4390|1755600-1756000|_365_399	ttctgctgttcttctgccgatagtggtcgatgtac	35	NC_000913|frag4390|1755600-1756000|	53	2150.04	429.893	2193
1675	51	30	TRUE	QC-LLD-1_Target	Target Sequence	37e1d3215405823096240a8db5976e55		4	QC-LLD-1	agatttcttcggtttcccgtggttggcgtctga	33		52	711.269	225.823	706.5
1676	52	30	TRUE	QC-LLD-2_Target	Target Sequence	462c0199424b3d207f8b947a3192d9ca		5	QC-LLD-2	ggagtatgttcggctgcgcgagagctatgatgccg	35		52	2059.31	440.003	2094
1677	53	30	TRUE	QC-LLD-3_Target	Target Sequence	57cf32f6acf49c83a227e193e75e5328		6	QC-LLD-3	gtggcgatgttaacctcggcttatggcgtcaccgg	35		46	2142.13	553.583	2122.5
1678	54	30	TRUE	QC-LLD-4_Target	Target Sequence	a55539047c70db1bbab99b2a8c5c7058		7	QC-LLD-4	cgaacatcccagggtaacacgca	23		52	549.173	191.499	500.5
1679	55	30	TRUE	QC-5prime_Target	Target Sequence	897052f32640e2baa47cc6764a38caa5		3	QC-5prime	tgggtgtgcgatacgtgtccgactgactgactgac	35		52	3524.63	887.873	3696
1680	56	30	TRUE	QC-3prime_Target	Target Sequence	76df025a70d0748672dcaf7c924bd1fd		2	QC-3prime	tgactgactggactgtgggtgtgcgatacgtgtcc	35		52	1440.1	314.854	1448
1681	1	31	TRUE		Probe Sequence	6f6ac9c93ca43f752ab6e666051aed5e		5126	NC_000913|frag5209|2083200-2083600|_303_337	cccagcagagcaccacaaattagcccgcttaatat	35	NC_000913|frag5209|2083200-2083600|	58	1293.57	555.188	1391.5
1682	2	31	TRUE		Probe Sequence	e2c4c9f060b662b1df98b04aa813479a		6181	NC_000913|frag6290|2515600-2516000|_353_387	catccaatgatgctttcaccaggcggcactaaccc	35	NC_000913|frag6290|2515600-2516000|	57	564.649	255.339	539
1683	3	31	TRUE		Probe Sequence	96665dda028bf8798fd0c236b87e2e61		5836	NC_000913|frag5934|2373200-2373600|_303_337	tcaagacgcaaatgcagatccggaattgcctccag	35	NC_000913|frag5934|2373200-2373600|	57	587.158	292.427	609
1684	4	31	TRUE		Probe Sequence	c20528c3986c0c1058d47ce73091c33f		6765	NC_000913|frag6885|2753600-2754000|_287_321	agctggcaagcgaatgtaaagactgactaagcatg	35	NC_000913|frag6885|2753600-2754000|	52	594.615	258.336	582
1685	5	31	TRUE		Probe Sequence	d5f85e9bd37dfe834c3edd28cd54141c		5182	NC_000913|frag5270|2107600-2108000|_276_311	ccaaaggataccgaattgggtcgaatatcaacagca	36	NC_000913|frag5270|2107600-2108000|	58	968.379	391.038	1004.5
1686	6	31	TRUE		Probe Sequence	0e6001dfce21ffbcd1a9b658f7f55f16		9839	NC_000913|frag10041|4016000-4016400|_263_297	cggggctgcgaactctggattacgtgctgatgttt	35	NC_000913|frag10041|4016000-4016400|	58	5925.86	3380.38	6266
1687	7	31	TRUE		Probe Sequence	cfc0654870e828e76e2dd61c69f4c9dc		6401	NC_000913|frag6515|2605600-2606000|_254_288	gtacagcgggacattaagcgtctgctggcgtactc	35	NC_000913|frag6515|2605600-2606000|	58	3312.88	1610.33	3889.5
1688	8	31	TRUE		Probe Sequence	009844164f214492836db0e843a9ba5b		4352	NC_000913|frag4423|1768800-1769200|_349_383	catggtatgggcgtccttttgatgagcctgaatat	35	NC_000913|frag4423|1768800-1769200|	57	2312.18	1012.6	2347
1689	9	31	TRUE		Probe Sequence	db55571e86298580e6023ee1bfb97f20		6153	NC_000913|frag6262|2504400-2504800|_287_321	caatttgcctttacggaacatcatcagacgcagga	35	NC_000913|frag6262|2504400-2504800|	52	741.846	268.091	785
1690	10	31	TRUE		Probe Sequence	7a99bfcc3ccc1c1cd2f2af1e7e674210		54	NC_000913|frag12|4400-4800|_273_308	gagttgttccgccgcaaaatctggcaactgaaagag	36	NC_000913|frag12|4400-4800|	52	4563.52	1867.58	5043
1691	11	31	TRUE		Probe Sequence	61c7d507933db23f85380edeb68ceb9f		11248	NC_000913|frag11502|4600400-4600800|_326_360	cgaagagatagaactttcgacgctgtccattccca	35	NC_000913|frag11502|4600400-4600800|	58	5405.29	2183.42	5461.5
1692	12	31	TRUE		Probe Sequence	ff91035b3ad0f26118d45e3a0a554a9d		11453	NC_000913|frag5026|2010000-2010400|_100_139	cgagaaatcttgaaaccagagactataatcaccccattcg	40	NC_000913|frag5026|2010000-2010400|	58	603.983	250.138	603.5
1693	13	31	TRUE		Probe Sequence	494b1889bb976d48ab918b4f4a545290		6279	NC_000913|frag6390|2555600-2556000|_339_373	gccctttttcgctgccacagatactctggaaaatc	35	NC_000913|frag6390|2555600-2556000|	57	1553.11	649.334	1615
1694	14	31	TRUE		Probe Sequence	39e8b1f6bf5eca90a3f5f55b4a53fc9b		9345	NC_000913|frag9529|3811200-3811600|_283_317	ccgtttgttaaacgtgttgatgtgatgaccgcgct	35	NC_000913|frag9529|3811200-3811600|	57	364.316	167.873	363
1695	15	31	TRUE		Probe Sequence	d2be539b4eba3d81c1b61ad98f0f561f		2202	NC_000913|frag2235|893600-894000|_307_341	cgcccggatgtagtagcgcatatttccgaccatgt	35	NC_000913|frag2235|893600-894000|	52	1972.77	814.738	2067.5
1696	16	31	TRUE		Probe Sequence	66219692cc48bba1c156d6ec5aa0d958		1509	NC_000913|frag1526|610000-610400|_319_353	ccgggctccagttattgccgacaatactgtgatga	35	NC_000913|frag1526|610000-610400|	58	1673.72	780.117	1843
1697	17	31	TRUE		Probe Sequence	ab4980acb3eddb9c926af658d3b75121		3699	NC_000913|frag3759|1503200-1503600|_347_381	gtcaccttgcgcgatgacgatcacgatcccaataa	35	NC_000913|frag3759|1503200-1503600|	58	595.897	200.511	610.5
1698	18	31	TRUE		Probe Sequence	5fafbb4a9b595c239c08806ff271d63c		10815	NC_000913|frag11061|4424000-4424400|_259_293	cattgaattcttcgaagctcgtcgcgctgaactgg	35	NC_000913|frag11061|4424000-4424400|	57	307.228	144.029	294
1699	19	31	TRUE		Probe Sequence	a98bac05c024304a557a5e61267491c8		10415	NC_000913|frag10650|4259600-4260000|_275_309	ggggcgattattcacggtaaaggtgattatctggc	35	NC_000913|frag10650|4259600-4260000|	57	4732.39	2266.55	5587
1700	20	31	TRUE		Probe Sequence	3c6d1bea8385241fef04aeadaa70a48f		1372	NC_000913|frag1380|551600-552000|_351_385	cagctttaccaatcgccagcgtacccaccggaatg	35	NC_000913|frag1380|551600-552000|	52	1163.87	482.461	1284.5
1701	21	31	TRUE		Probe Sequence	5adb0e5693a7f33109a5bdffa78076a3		1104	NC_000913|frag1101|440000-440400|_299_333	ggcttcgagttgctgcggaaagtccattactcatt	35	NC_000913|frag1101|440000-440400|	58	3481	1229.93	3840
1702	22	31	TRUE		Probe Sequence	484de0f5b2f850bf8e856ce5d659bb0e		7301	NC_000913|frag7428|2970800-2971200|_271_305	cacctgcgccaaccacgataccaatcgctaccatc	35	NC_000913|frag7428|2970800-2971200|	58	3896.79	1286.7	4084.5
1703	23	31	TRUE		Probe Sequence	de7b13baa9a99f0a3eac6c33ccebb216		1131	NC_000913|frag1128|450800-451200|_363_400	tttataaatggcgccaataatttccaaacgctaagccg	38	NC_000913|frag1128|450800-451200|	58	769.431	255.6	767.5
1704	24	31	TRUE		Probe Sequence	cda2bab280ce47d055e8cca62392470d		1707	NC_000913|frag1727|690400-690800|_331_365	caagacattcgtccagcgtctggttgcgtttcagg	35	NC_000913|frag1727|690400-690800|	57	859.439	304.245	822
1705	25	31	TRUE		Probe Sequence	d87267fdebcc3b9e431cbd59a4be7da8		5595	NC_000913|frag5688|2274800-2275200|_283_317	aaagctactcaacagtgaaccgtcaggcgatccag	35	NC_000913|frag5688|2274800-2275200|	57	1959.89	592.726	2081
1706	26	31	TRUE		Probe Sequence	4156a0ded2a3f79fa4126049fcddc21e		425	NC_000913|frag386|154000-154400|_313_347	cttttaagacctgaccgccgctaatatcccaacgt	35	NC_000913|frag386|154000-154400|	52	27544.6	10130.7	26378.5
1707	27	31	TRUE		Probe Sequence	c6f3555ee705cdbccca8af6d281ff314		9199	NC_000913|frag9372|3748400-3748800|_267_301	gccgtagtactcgaagaatgcgcctatatgggtct	35	NC_000913|frag9372|3748400-3748800|	58	4527.07	1446.22	4538
1708	28	31	TRUE		Probe Sequence	53dcce808be85902bef4308f80b03aaa		2433	NC_000913|frag2469|987200-987600|_303_337	cagcacggaaagtcgggccgaaggtataaattttg	35	NC_000913|frag2469|987200-987600|	58	2032.16	583.484	2041
1709	29	31	TRUE		Probe Sequence	e1e8d99486ba0b080e6e098a45992f09		5009	NC_000913|frag5087|2034400-2034800|_291_325	tggcagcttacgcgggttaatccctgttacgtttg	35	NC_000913|frag5087|2034400-2034800|	57	4947.77	1873.63	5280
1710	30	31	TRUE		Probe Sequence	42dcba6f2323d1b66c7bafd346082783		6917	NC_000913|frag7040|2815600-2816000|_272_307	gctacggatgcatcgggaaaacttattctactgctg	36	NC_000913|frag7040|2815600-2816000|	57	328.614	156.128	314
1711	31	31	TRUE		Probe Sequence	1a44342a54dd972bc1ebd4463bc8672e		3520	NC_000913|frag3577|1430400-1430800|_265_299	tgacgtggcttccggcaacgcgttatttatttctg	35	NC_000913|frag3577|1430400-1430800|	52	2290	743.575	2258.5
1712	32	31	TRUE		Probe Sequence	80da60c7c6d5f2c61033f4e9710fa5d1		902	NC_000913|frag891|356000-356400|_331_365	cacgatgatgtcttcgatccgtggtatccgctggg	35	NC_000913|frag891|356000-356400|	58	1024.31	287.602	1035
1713	33	31	TRUE		Probe Sequence	cacf69b86f1f2c3d35d10a3243554519		5113	NC_000913|frag5196|2078000-2078400|_311_345	gcgcaccagactaacatcagcggtaacgagattaa	35	NC_000913|frag5196|2078000-2078400|	58	1163.83	318.765	1167
1714	34	31	TRUE		Probe Sequence	8bab8228b95d8c94006d3de3ae0d9432		4469	NC_000913|frag4540|1815600-1816000|_305_339	atgaacaccatatggttgaggccgaacaaatcgat	35	NC_000913|frag4540|1815600-1816000|	58	1569.16	466.892	1659
1715	35	31	TRUE		Probe Sequence	25ad539ee8a4084db6ec388e7de15980		11351	NC_000913|frag561|224000-224400|_312_346	gtgcaagcgttaatcggaattactgggcgtaaagc	35	NC_000913|frag561|224000-224400|	57	3678.58	1260.93	3699
1716	36	31	TRUE		Probe Sequence	fcfdb795a10ac78d9bacd0cbc8ce906f		5987	NC_000913|frag6089|2435200-2435600|_331_365	acagtgaaaatccatcgcgttcggcaagcatcagc	35	NC_000913|frag6089|2435200-2435600|	57	660.053	241.399	690
1717	37	31	TRUE		Probe Sequence	08394087a3d7e0bb7c2c34fe3e0a248b		2276	NC_000913|frag2311|924000-924400|_315_349	gggaaactgagcgcaaatccattggtcttatccac	35	NC_000913|frag2311|924000-924400|	52	1286.62	387.779	1428.5
1718	38	31	TRUE		Probe Sequence	56ae155e14664f9a2bee07c2edea47f4		9225	NC_000913|frag9398|3758800-3759200|_315_349	ccacgaatcacttctcgcgcttcgtcgagcatctg	35	NC_000913|frag9398|3758800-3759200|	58	1900.48	585.921	1988
1719	39	31	TRUE		Probe Sequence	10e7494b6b67d9e6c6a1789eb1f9792d		8263	NC_000913|frag8405|3361600-3362000|_275_309	ttgggtaattagtgcatcgagcggatggaatctga	35	NC_000913|frag8405|3361600-3362000|	58	10075	2914.36	10385
1720	40	31	TRUE		Probe Sequence	e5855f50918c8a29b57f165a44fe7a36		4695	NC_000913|frag4766|1906000-1906400|_266_300	actcaagattgaggaaggattatcgttcggcgacc	35	NC_000913|frag4766|1906000-1906400|	57	576.737	217.686	560
1721	41	31	TRUE		Probe Sequence	6b3455e7396d4e879a2f07d0398a20cb		2122	NC_000913|frag2155|861600-862000|_255_289	ttaaccctttctggcaggcatactgctgggcaaag	35	NC_000913|frag2155|861600-862000|	57	1340.25	371.507	1339
1722	42	31	TRUE		Probe Sequence	f82d374f903b57a12f7c6da37abddb26		2528	NC_000913|frag2565|1025600-1026000|_251_285	gcgactggattatgaagtctgccgttgccacgttg	35	NC_000913|frag2565|1025600-1026000|	52	1144.08	289.595	1104
1723	43	31	TRUE		Probe Sequence	4893aa3c67934183e7cc3f601e76e820		4567	NC_000913|frag4638|1854800-1855200|_319_353	cgcgatacccaacgaaattgcagttttaatgtcgg	35	NC_000913|frag4638|1854800-1855200|	58	4970.88	1478.42	5102.5
1724	44	31	TRUE		Probe Sequence	409ba00d2a32d7dbea7021c6e0513eb7		268	NC_000913|frag228|90800-91200|_303_338	gcctggtgttatcggtgacgatcttttgcgatttgg	36	NC_000913|frag228|90800-91200|	58	8472.22	1927.97	8656
1725	45	31	TRUE		Probe Sequence	adcf9e996ea83dba3f89500bf38e1b43		830	NC_000913|frag819|327200-327600|_284_318	aatctggatcgggtagttccatgcgccaatccctg	35	NC_000913|frag819|327200-327600|	58	6566.66	2133.47	7113
1726	46	31	TRUE		Probe Sequence	ad96af1d0c155a6f7cb428c9639b9f3d		977	NC_000913|frag971|388000-388400|_251_285	agtgattcacgaatcgcctcacgacggttcattgg	35	NC_000913|frag971|388000-388400|	57	288.439	153.515	269
1727	47	31	TRUE		Probe Sequence	01a17bb1fdcba234d4878f0cd04f81eb		1718	NC_000913|frag1738|694800-695200|_273_307	gaagcatttcccgtcgcgtctgggttacgttacac	35	NC_000913|frag1738|694800-695200|	52	1004.31	283.84	1060.5
1728	48	31	TRUE		Probe Sequence	424eea08eb99ce5338daf992708e97e5		2994	NC_000913|frag3042|1216400-1216800|_343_377	aaggaatgcaacctcgaggagcaatatcagcttgg	35	NC_000913|frag3042|1216400-1216800|	58	1497.29	602.233	1515.5
1729	49	31	TRUE		Probe Sequence	85f31e6a218ba5bb5ab50df74cf2cce6		7365	NC_000913|frag7498|2998800-2999200|_351_385	aagtttcccttagccgtgaagagtgtttcctcgca	35	NC_000913|frag7498|2998800-2999200|	58	20821.5	7040.06	23391.5
1730	50	31	TRUE		Probe Sequence	0b1acd884d7068d01c647c8f52a15d59		2923	NC_000913|frag2969|1187200-1187600|_301_335	aacggatgcttaacgtaatgcgtgaagtatgggca	35	NC_000913|frag2969|1187200-1187600|	58	4423.17	1659.42	4710.5
1731	51	31	TRUE		Probe Sequence	de5ad3aa676768675254ff9648b95007		10756	NC_000913|frag11002|4400400-4400800|_331_365	ttcgtccgtatgacatgggtatcacgctgctggac	35	NC_000913|frag11002|4400400-4400800|	57	669.877	240.803	642
1732	52	31	TRUE		Probe Sequence	01a36a22bb22f491bf2f3ae4cf926258		1597	NC_000913|frag1614|645200-645600|_343_377	cgcattaaacgctgggtcagctaattctttggcat	35	NC_000913|frag1614|645200-645600|	57	1955.61	579.656	1954
1733	53	31	TRUE		Probe Sequence	5be5b78ad0a31e64ae65b5c8550b468c		4215	NC_000913|frag4284|1713200-1713600|_260_294	tttccagctcaaccagatttggcgcaatgatatcg	35	NC_000913|frag4284|1713200-1713600|	52	630.365	188.927	623.5
1734	54	31	TRUE		Probe Sequence	63fad2724ea08bc7504c6e595cb3853b		8332	NC_000913|frag8478|3390800-3391200|_365_399	gcagtaagccgcgagaaaccagtatcaatcagtcc	35	NC_000913|frag8478|3390800-3391200|	58	3561.76	1466.31	3876.5
1735	55	31	TRUE		Probe Sequence	87ea764c808390bc9640bf64fab0aaf8		2374	NC_000913|frag2410|963600-964000|_267_301	gcgtcaggtctcgtgatgtatggcgaatatcttcc	35	NC_000913|frag2410|963600-964000|	58	1669.34	472.238	1771
1736	56	31	TRUE		Probe Sequence	aadb768f87f9978a2ded0cf9c15ddf84		8077	NC_000913|frag8219|3287200-3287600|_310_344	atggacacgcaacgatcagacatcaagctggaata	35	NC_000913|frag8219|3287200-3287600|	57	8699.82	3637.02	9484
1737	1	32	TRUE		Probe Sequence	79244ee3997f921872ea8f12b2a7d217		5593	NC_000913|frag5686|2274000-2274400|_283_317	ccgtccgcgacgcatttgatcctaataaggcggtg	35	NC_000913|frag5686|2274000-2274400|	58	530.138	257.236	539
1738	2	32	TRUE		Probe Sequence	a51d63e3044606b980bb5d828ae640ca		10943	NC_000913|frag11191|4476000-4476400|_312_347	tgcttatgataaaacccggacatagatccctcctgt	36	NC_000913|frag11191|4476000-4476400|	57	12857.7	6013.84	15779
1739	3	32	TRUE		Probe Sequence	808320340dd821aae7ec7a8c21e0d62e		9636	NC_000913|frag9824|3929200-3929600|_335_370	ttaaatatctcaccttcgtgatgcgggcagataacg	36	NC_000913|frag9824|3929200-3929600|	57	2555.47	1257.43	2907
1740	4	32	TRUE		Probe Sequence	0de7a23184e8ecd410fb2d23bb2c4749		7809	NC_000913|frag7946|3178000-3178400|_347_381	tacccgtggcggttttggtgaatctgttgccaaac	35	NC_000913|frag7946|3178000-3178400|	52	17807.2	7600.83	20920
1741	5	32	TRUE		Probe Sequence	3c63fd9a2ed49151fa70ec35f881c44a		10594	NC_000913|frag10837|4334400-4334800|_333_367	caatgaccaccatggcgatattgccgatccagcag	35	NC_000913|frag10837|4334400-4334800|	58	5843.83	2678.39	6649.5
1742	6	32	TRUE		Probe Sequence	bdd6f85aa54d42a00b8cd71e7aec3e02		967	NC_000913|frag959|383200-383600|_330_367	tcttccagggcggaaatcatatcattgagctgtaaatg	38	NC_000913|frag959|383200-383600|	58	8626.6	4100.26	9845.5
1743	7	32	TRUE		Probe Sequence	4c2fdbeac6328ca99d36a9fc9bc2ebfa		1106	NC_000913|frag1103|440800-441200|_363_397	ggtttaaatcagcatattgaatccgcgcgcgtgaa	35	NC_000913|frag1103|440800-441200|	58	757.517	389.587	726
1744	8	32	TRUE		Probe Sequence	7bbff4de137eab1649431107e86bbc7f		9460	NC_000913|frag9646|3858000-3858400|_267_301	gttcaggttgtgagcataattcgccggagggatat	35	NC_000913|frag9646|3858000-3858400|	57	11798.5	5702.93	13880
1745	9	32	TRUE		Probe Sequence	5dfa6df29d884ad761f46e49b862f8a7		9440	NC_000913|frag9626|3850000-3850400|_283_317	ttgcacatccttaggaatgtctatccacaccgggc	35	NC_000913|frag9626|3850000-3850400|	52	6419.58	2913.61	7580.5
1746	10	32	TRUE		Probe Sequence	d787e1fcc8ac1a41757050658c0635ad		10081	NC_000913|frag10292|4116400-4116800|_363_397	ggtcgcatggaagaggtctgattacgcttcatctt	35	NC_000913|frag10292|4116400-4116800|	52	2646.81	712.456	2830
1747	11	32	TRUE		Probe Sequence	81d81db2ad9812fff1fd9d302d8fbcc7		2058	NC_000913|frag2091|836000-836400|_343_377	atcaggaaacgttacaaaccagtcccgatgccatt	35	NC_000913|frag2091|836000-836400|	58	674.466	251.837	661
1748	12	32	TRUE		Probe Sequence	1882884bed84c4f2eb1342b0597ede25		3799	NC_000913|frag3861|1544000-1544400|_263_298	tgtcggaatttatctgattaactaccgggccgtaga	36	NC_000913|frag3861|1544000-1544400|	58	1940.09	733.646	2155.5
1749	13	32	TRUE		Probe Sequence	6b532c77e3954ef72af7c489d701e21b		8292	NC_000913|frag8437|3374400-3374800|_363_397	atagggacgacgtggtgttagctgtgacaaatcca	35	NC_000913|frag8437|3374400-3374800|	57	3000.07	1110.67	3204
1750	14	32	TRUE		Probe Sequence	d77a338b2d345f9ff8328b9e68a1790e		8687	NC_000913|frag8842|3536400-3536800|_366_400	ctggcggagctggtgaaaatcgatccgaaatctat	35	NC_000913|frag8842|3536400-3536800|	57	10041	2943.32	10440
1751	15	32	TRUE		Probe Sequence	e08f07128e8ef5767492b7508671dd44		8670	NC_000913|frag8824|3529200-3529600|_251_285	gctgacaaaataccccagcgaccacaccagtaaca	35	NC_000913|frag8824|3529200-3529600|	52	715.154	241.024	700.5
1752	16	32	TRUE		Probe Sequence	e9205d76c42762dcbae218b95bd85675		5576	NC_000913|frag5669|2267200-2267600|_299_333	ctgggtgttgctgacgccattaagtgatcgattaa	35	NC_000913|frag5669|2267200-2267600|	58	4654.29	1973.41	5254.5
1753	17	32	TRUE		Probe Sequence	5d11f11fff6214f9d4334d52c454d450		431	NC_000913|frag392|156400-156800|_251_285	ttagctttagcgccaacggtgtcattcagtacgcc	35	NC_000913|frag392|156400-156800|	58	4756.29	2385.03	5381.5
1754	18	32	TRUE		Probe Sequence	e2590f5e08f95c477a484f24daab37f0		4196	NC_000913|frag4265|1705600-1706000|_331_365	ctgccgatcaaatggtgattatgggtggcccgcta	35	NC_000913|frag4265|1705600-1706000|	57	1172.32	429.389	1190
1755	19	32	TRUE		Probe Sequence	c0508882f139ff1592ade86e1e4e7cf6		8714	NC_000913|frag8870|3547600-3548000|_347_381	actttcgtggcggtacgttgatgcatcgcgtcaag	35	NC_000913|frag8870|3547600-3548000|	57	7333.25	3351.18	8503
1756	20	32	TRUE		Probe Sequence	a9b02c4acfff2956a7f219679fcc7271		1726	NC_000913|frag1746|698000-698400|_325_359	gtgacagctcgagggctttcttacgcagctcaact	35	NC_000913|frag1746|698000-698400|	52	2799.17	1176.52	2784
1757	21	32	TRUE		Probe Sequence	74712d41d0b4a454d155b08f884485b1		9171	NC_000913|frag9344|3737200-3737600|_338_372	agggcaacagtaacttttccggcttcccgttcgtc	35	NC_000913|frag9344|3737200-3737600|	58	6060.97	2344.24	6495
1758	22	32	TRUE		Probe Sequence	b819a13b7d2279b87ceb506d81c7ad78		6732	NC_000913|frag6852|2740400-2740800|_315_349	cctggcattacacccgtaaggatccaggcgatact	35	NC_000913|frag6852|2740400-2740800|	58	1638.36	605.232	1555
1759	23	32	TRUE		Probe Sequence	480b21a615c51a93024e05a93d62d767		11382	NC_000913|frag1285|513600-514000|_73_107	gacttcaacatgcgtacctgcaccgagatcctcgc	35	NC_000913|frag1285|513600-514000|	58	1953.47	544.416	1965
1760	24	32	TRUE		Probe Sequence	e434c9206387ddcd362778cb5d35b920		5705	NC_000913|frag5802|2320400-2320800|_283_317	tttgaacggattggcggccatcagaccataaaagt	35	NC_000913|frag5802|2320400-2320800|	57	19652.1	5619	20972
1761	25	32	TRUE		Probe Sequence	ba887db9345c7bb3e53025cc54a68321		1237	NC_000913|frag1235|493600-494000|_259_293	tcaggaaaacggtcaaatctgcgtggtggagagtc	35	NC_000913|frag1235|493600-494000|	57	1444.07	451.748	1438
1762	26	32	TRUE		Probe Sequence	42213f4cebcef3d4cd99c4730ea82dce		299	NC_000913|frag259|103200-103600|_339_373	attgcgcggtggaatgatcaacatatggtagacgc	35	NC_000913|frag259|103200-103600|	52	4737.77	980.526	4734.5
1763	27	32	TRUE		Probe Sequence	fe13cf9792d71371b1222537e92bfca9		7128	NC_000913|frag7252|2900400-2900800|_259_293	gcgtactggccgattatgtcttctattccgcaaac	35	NC_000913|frag7252|2900400-2900800|	58	4406.66	1441.94	4160.5
1764	28	32	TRUE		Probe Sequence	41fc9f9c566b4633cac27eb0fffc851c		1792	NC_000913|frag1812|724400-724800|_315_349	catcgctaccaaacgaccttccgcctgatactgac	35	NC_000913|frag1812|724400-724800|	58	1306.6	418.259	1289
1765	29	32	TRUE		Probe Sequence	01b1dd78e5dee72b337f479b87710aca		4309	NC_000913|frag4379|1751200-1751600|_306_341	ccttcccttcgataataatgacgtcgtatccagcga	36	NC_000913|frag4379|1751200-1751600|	57	3075.42	1115.51	3250
1766	30	32	TRUE		Probe Sequence	ca6cf618184ed3093bc651db4bf55e0d		1711	NC_000913|frag1731|692000-692400|_339_373	gcaaggtggatctgttccggttcgatatcctgaat	35	NC_000913|frag1731|692000-692400|	57	2287.26	616.639	2315
1767	31	32	TRUE		Probe Sequence	30c87ef7689dac861d5b1b265200eb1a		2469	NC_000913|frag2505|1001600-1002000|_315_349	ggcgtggtggtgaccgatagccagaacaacattat	35	NC_000913|frag2505|1001600-1002000|	52	6962.5	1753.49	7212
1768	32	32	TRUE		Probe Sequence	53a311b4b143a9e33ce3cd1a7e89e6ab		6512	NC_000913|frag6627|2650400-2650800|_347_381	gcgatgcgtgaattaggcgttaaccaggataagca	35	NC_000913|frag6627|2650400-2650800|	58	27650.6	8318.7	29712
1769	33	32	TRUE		Probe Sequence	5405a325f9660771a67be8416197a984		6046	NC_000913|frag6149|2459200-2459600|_265_299	cgcaattgccgatgatgcaggtaacgtcagccgta	35	NC_000913|frag6149|2459200-2459600|	58	1518.62	446.866	1529
1770	34	32	TRUE		Probe Sequence	d11e7454f4cd3dc8fa9c2cc0711a6729		4012	NC_000913|frag4077|1630400-1630800|_342_377	gatagtttgcagttgccgcttcagcttgcgccataa	36	NC_000913|frag4077|1630400-1630800|	58	12475.2	3574.82	13115.5
1771	35	32	TRUE		Probe Sequence	23770d7e50093c833752ce9f02ce62fe		8888	NC_000913|frag9053|3620800-3621200|_339_373	agtggcagatatttctcaacagcacctaaccgagg	35	NC_000913|frag9053|3620800-3621200|	57	9856.12	3031.79	10838
1772	36	32	TRUE		Probe Sequence	8032b57c7ee173fb9b7f50bc8d43930d		6874	NC_000913|frag6997|2798400-2798800|_343_379	tcatgcgcattactatttacactcgtaacgattgcgt	37	NC_000913|frag6997|2798400-2798800|	57	295.649	141.378	284
1773	37	32	TRUE		Probe Sequence	1184e25349f8aaa001c35be1fb739ce6		9857	NC_000913|frag10059|4023200-4023600|_315_349	ccacataaagagcggcagaatctgggcatttatcg	35	NC_000913|frag10059|4023200-4023600|	52	1282.02	314.182	1259.5
1774	38	32	TRUE		Probe Sequence	94ea53bb2dabdd33c84b215072bc4f0c		11043	NC_000913|frag11295|4517600-4518000|_271_305	ctgagatggcatggaaccgagcatctgtataacgg	35	NC_000913|frag11295|4517600-4518000|	58	4616.69	1110.06	4771.5
1775	39	32	TRUE		Probe Sequence	8495278c81d6a89dca52e3f220b043ef		6848	NC_000913|frag6971|2788000-2788400|_291_325	tctcgaaatggaacggatgcgcgccttatgggaac	35	NC_000913|frag6971|2788000-2788400|	58	2013.76	535.952	2041
1776	40	32	TRUE		Probe Sequence	36b936ddafde175b36301b5a6db34a4e		5417	NC_000913|frag5509|2203200-2203600|_355_389	ctgccgacctggtggaatgtattgccggaaccatc	35	NC_000913|frag5509|2203200-2203600|	57	3965.65	940.757	4103
1777	41	32	TRUE		Probe Sequence	27d895e5d4734db7218a0d08f67121d3		861	NC_000913|frag850|339600-340000|_317_351	cctgccattaaagcgctgatccaacaaggttttgt	35	NC_000913|frag850|339600-340000|	57	1612.26	515.222	1607
1778	42	32	TRUE		Probe Sequence	5bfed917d29354529c9e6ec674a56e79		2479	NC_000913|frag2515|1005600-1006000|_339_373	ccagtcaatatctacatttgcgtccggttgttgcg	35	NC_000913|frag2515|1005600-1006000|	52	995.942	323.211	910.5
1779	43	32	TRUE		Probe Sequence	5b1e1b75044bb4b51e3515b0570ebaf0		9198	NC_000913|frag9371|3748000-3748400|_363_397	tcgctatgccgaaattggcggtattgtgcataccc	35	NC_000913|frag9371|3748000-3748400|	58	5403.69	1931.69	5807
1780	44	32	TRUE		Probe Sequence	090e91dfa6265dfab524a7a1d2d63f1c		10227	NC_000913|frag10447|4178400-4178800|_340_374	ctgaattcgacgtaattctgaaagctgctggcgct	35	NC_000913|frag10447|4178400-4178800|	58	341.086	155.684	340.5
1781	45	32	TRUE		Probe Sequence	6b6079f2dc760717d0a7e1b091331418		8969	NC_000913|frag9138|3654800-3655200|_339_373	tcccgttcgtctctggcgatattttaagcacagta	35	NC_000913|frag9138|3654800-3655200|	58	46913.4	14072.8	51320
1782	46	32	TRUE		Probe Sequence	73d6e9086f396432e865d27c480432e0		5058	NC_000913|frag5136|2054000-2054400|_267_301	aacttaagccgggccgtagcaattgatatggaaag	35	NC_000913|frag5136|2054000-2054400|	57	2921.72	888.226	3033
1783	47	32	TRUE		Probe Sequence	bb7b124e16e8d6d59f3539d9a20cb1f6		9061	NC_000913|frag9232|3692400-3692800|_347_381	aaacggctgagtaacgcagattaacgccagaatca	35	NC_000913|frag9232|3692400-3692800|	52	12039.2	4172.8	12718
1784	48	32	TRUE		Probe Sequence	9f54d466a54e5a16acdd72e42fb03d3a		5271	NC_000913|frag5360|2143600-2144000|_289_323	aagagaatcagttgatgatgctcgcccacggtgtc	35	NC_000913|frag5360|2143600-2144000|	58	909.621	339.507	874.5
1785	49	32	TRUE		Probe Sequence	3d2016001403b9140b2daaef460afe9d		2164	NC_000913|frag2197|878400-878800|_347_381	ttcaggctttaagataccggaagcgaaaggggaga	35	NC_000913|frag2197|878400-878800|	58	2956.97	869.108	3062.5
1786	50	32	TRUE		Probe Sequence	4f81c47d7ef6ad98a1798cc684e07a61		1619	NC_000913|frag1636|654000-654400|_311_345	ttctgggtattaaagctgcggaggaactccagaat	35	NC_000913|frag1636|654000-654400|	58	15231.7	4786.51	16966
1787	51	32	TRUE		Probe Sequence	3dc8c88844b12a35269cbf366a943cf5		5137	NC_000913|frag5220|2087600-2088000|_348_386	gcccttgctttctaacgtgaaagtggtttaggttaaaag	39	NC_000913|frag5220|2087600-2088000|	57	1279.51	410.927	1354
1788	52	32	TRUE		Probe Sequence	7b27843e69947fb288cdd50504e2db06		3446	NC_000913|frag3501|1400000-1400400|_359_393	ttctaaggtgcgattcgggagataactggaacagg	35	NC_000913|frag3501|1400000-1400400|	57	11606.5	3821.04	12631
1789	53	32	TRUE		Probe Sequence	b8b144647491072a922881c25a65e8ed		6343	NC_000913|frag6454|2581200-2581600|_347_381	cgggtttgtctgcgcaggctatcagtgagatttga	35	NC_000913|frag6454|2581200-2581600|	52	637.462	225.29	592.5
1790	54	32	TRUE		Probe Sequence	386d33fea8565aea2d99c51191584841		3010	NC_000913|frag3058|1222800-1223200|_323_357	cgttctgaccatcaacgattaaactgcgcttcggc	35	NC_000913|frag3058|1222800-1223200|	58	2102.29	771.175	2226.5
1791	55	32	TRUE		Probe Sequence	1f969a839eb41c82ea938b57af3c36a0		1557	NC_000913|frag1574|629200-629600|_307_341	caggatttcatggtgctgtttgtttctacgcgccg	35	NC_000913|frag1574|629200-629600|	58	2455	783.267	2569
1792	56	32	TRUE		Probe Sequence	78d0e356ee69260428c539b09ef31a9b		522	NC_000913|frag484|193200-193600|_317_351	tttcatgaagcaactcaccattctgggctcgaccg	35	NC_000913|frag484|193200-193600|	57	536.123	231.997	518
1793	1	33	TRUE		Probe Sequence	9e0841bda6278f8528ba870993aa0825		822	NC_000913|frag811|324000-324400|_335_372	cgctgaataacatcttcagtcattgtagtctgacaggc	38	NC_000913|frag811|324000-324400|	57	2771.75	1448.2	3192
1794	2	33	TRUE		Probe Sequence	f79b870d874c8f327d53228a3386cd89		322	NC_000913|frag282|112400-112800|_347_381	gcagcaaggatttgttcgacatgctcgcgagttac	35	NC_000913|frag282|112400-112800|	57	2187.46	934.923	2477
1795	3	33	TRUE		Probe Sequence	757507f6077f779596dc6a72f3205bc8		9802	NC_000913|frag10004|4001200-4001600|_347_381	cggcgatcagcagtaaattcagcgacatcgggttt	35	NC_000913|frag10004|4001200-4001600|	57	8041.05	3655.01	8805
1796	4	33	TRUE		Probe Sequence	d3ad0aaa23543fd177390039ac502119		9895	NC_000913|frag10105|4041600-4042000|_363_397	aacggtaaatatcagctgaatccgcagggtatgga	35	NC_000913|frag10105|4041600-4042000|	51	24384.1	11519.6	26602
1797	5	33	TRUE		Probe Sequence	9276cfaacc68654ab1ddc96e84661ac3		1872	NC_000913|frag1897|758400-758800|_351_385	ccgcaagacttgttcgacgagttcgccggtaaaca	35	NC_000913|frag1897|758400-758800|	57	400	147.043	389
1798	6	33	TRUE		Probe Sequence	60a5f53cc51d824d1c3a6e3661af1fd7		197	NC_000913|frag157|62400-62800|_283_317	ttgctgatgcaggatcatcccggcttcaatggttt	35	NC_000913|frag157|62400-62800|	57	2719.32	1216.35	3038
1799	7	33	TRUE		Probe Sequence	b594bc36d4f4b319f7313400c85e074b		4958	NC_000913|frag5035|2013600-2014000|_275_309	cagcggcgaggatacctatgtctgataatctgccg	35	NC_000913|frag5035|2013600-2014000|	59	8539.19	3540.75	9321
1800	8	33	TRUE		Probe Sequence	b340ed3b4ae1b95394c2d15c91e060e2		5454	NC_000913|frag5546|2218000-2218400|_255_289	aacaatacatcggcaattgcattaccgccttcagt	35	NC_000913|frag5546|2218000-2218400|	57	2136.79	895.15	2269
1801	9	33	TRUE		Probe Sequence	b835370d6c33002c55da7181a01109cf		5985	NC_000913|frag6087|2434400-2434800|_349_383	atgatgaacggcgttaaaacccagtttacacagca	35	NC_000913|frag6087|2434400-2434800|	51	1316.9	344.343	1295
1802	10	33	TRUE		Probe Sequence	4cd0cb5ca9e5a9f9f0eefbeaf7eed68b		1398	NC_000913|frag1406|562000-562400|_317_351	tggtcaggcgatggtgtcggacaatcaggatttag	35	NC_000913|frag1406|562000-562400|	51	61363.2	10109.8	65535
1803	11	33	TRUE		Probe Sequence	c7ec6578e254b2e08ee993aa46c95afc		721	NC_000913|frag696|278000-278400|_365_399	gagcgatttatcgatttggcccggtaatgactcca	35	NC_000913|frag696|278000-278400|	57	681.772	263.425	625
1804	12	33	TRUE		Probe Sequence	099aa060d57caae6a5adbfc8333f6394		4874	NC_000913|frag4949|1979200-1979600|_280_314	gcggctgatcctcattccctgtttcaccactccag	35	NC_000913|frag4949|1979200-1979600|	59	3064.02	839.167	3314
1805	13	33	TRUE		Probe Sequence	524206bc5fd974b586be695c311cda34		2319	NC_000913|frag2355|941600-942000|_315_349	cgttgagcaacagtttactgaaggccgtacccagg	35	NC_000913|frag2355|941600-942000|	57	449.158	202.318	409
1806	14	33	TRUE		Probe Sequence	bb0768b022fe456435b58421cc58d9a1		1894	NC_000913|frag1919|767200-767600|_340_374	gcgtttggcgagccgatgaaaataggttatttacc	35	NC_000913|frag1919|767200-767600|	57	560.579	222.919	554
1807	15	33	TRUE		Probe Sequence	ca5179812aa1b58fa7f3ac0ab1957359		3996	NC_000913|frag4061|1624000-1624400|_271_305	gaagagctgattcgcggtccagaatacaccttcat	35	NC_000913|frag4061|1624000-1624400|	51	2632.76	1029.76	2779
1808	16	33	TRUE		Probe Sequence	e7c14e42f4998859fd6e2a17e5584a12		10925	NC_000913|frag11172|4468400-4468800|_303_337	tacaaacacggtagttttaacgatgtcgcccactt	35	NC_000913|frag11172|4468400-4468800|	57	2468.37	1005.79	2743
1809	17	33	TRUE		Probe Sequence	7b106a06a929083f282a8a3aa1709271		3896	NC_000913|frag3959|1583200-1583600|_315_349	ggaattgagaacgtcacggcgtagctcgtcaaagc	35	NC_000913|frag3959|1583200-1583600|	57	2303.89	932.108	2504
1810	18	33	TRUE		Probe Sequence	0044c62c59f48b7024b84e1c9c6185da		7045	NC_000913|frag7168|2866800-2867200|_339_373	cttgccatccatcgccatgacgggttgaaacatta	35	NC_000913|frag7168|2866800-2867200|	57	3785.14	1392.45	4047
1811	19	33	TRUE		Probe Sequence	7b32a3e9ee55d9a5de5d7ac983a41094		9777	NC_000913|frag9978|3990800-3991200|_319_353	cttaattcgtactcgcgtgcagcaactggtttctg	35	NC_000913|frag9978|3990800-3991200|	58	2173.14	894.567	2409.5
1812	20	33	TRUE		Probe Sequence	9734ccd70d7080ccb2ac06ce2f982756		429	NC_000913|frag390|155600-156000|_259_293	taaaccagaacacgctctctctgtctttaggcagt	35	NC_000913|frag390|155600-156000|	52	16221.8	4932.24	17268
1813	21	33	TRUE		Probe Sequence	8c08c946797e07b0c4645ab774474a9a		3589	NC_000913|frag3647|1458400-1458800|_353_387	ccaggctttgccggagacaccttaactgctactgc	35	NC_000913|frag3647|1458400-1458800|	56	588.482	185.44	595
1814	22	33	TRUE		Probe Sequence	344a1b379c32793a176089a442ce7247		1809	NC_000913|frag1832|732400-732800|_363_397	ggccgttgtgacctcgttgaaaccgataatagttg	35	NC_000913|frag1832|732400-732800|	56	3201.79	847.636	3303.5
1815	23	33	TRUE		Probe Sequence	5e93cb2ff81bfe88356a112568278c57		3955	NC_000913|frag4019|1607200-1607600|_283_317	tttcgccgttacgctcaccacgatagaacgcaatc	35	NC_000913|frag4019|1607200-1607600|	57	1882.67	489.658	1970
1816	24	33	TRUE		Probe Sequence	82dd7caede11d2b29fac2f199f0c78fa		1549	NC_000913|frag1566|626000-626400|_363_397	cccaatgtgtccggatgacgaagtatgggttgccg	35	NC_000913|frag1566|626000-626400|	58	710.966	217.794	711.5
1817	25	33	TRUE		Probe Sequence	dda875045e618034a0ebea8403c43cfc		6645	NC_000913|frag6760|2703600-2704000|_347_381	gcgcagttcgtagatgttatttaccgcaggcagct	35	NC_000913|frag6760|2703600-2704000|	58	769.224	255.537	752
1818	26	33	TRUE		Probe Sequence	9f6f5d3fee927062922ca0ebdf76f5a7		10038	NC_000913|frag10249|4099200-4099600|_264_298	cctgctgcaatgaggcgtataggccgcatatcagc	35	NC_000913|frag10249|4099200-4099600|	52	2427.9	543.94	2456
1819	27	33	TRUE		Probe Sequence	46b8ec00225f4ff88a26d85293a59c0f		3766	NC_000913|frag3828|1530800-1531200|_275_309	catgccgcacatcgacattaaatgttttccgcgtg	35	NC_000913|frag3828|1530800-1531200|	56	3659.77	993.124	3661.5
1820	28	33	TRUE		Probe Sequence	257406be5420da5aab38f0f9fec64caf		2872	NC_000913|frag2918|1166800-1167200|_365_399	ctctccaggaaagcgatacttacacgactacgcaa	35	NC_000913|frag2918|1166800-1167200|	56	420.982	160.571	399
1821	29	33	TRUE		Probe Sequence	2215b7a888d07a092e0fb9539fdaafec		11156	NC_000913|frag11410|4563600-4564000|_335_371	agtatggtttatttgatctctctcgcggttagccact	37	NC_000913|frag11410|4563600-4564000|	58	8190.36	2573.76	8609
1822	30	33	TRUE		Probe Sequence	de74a45af44bfa83e447df506aa84fb3		11589	NC_000913|frag10516|4206000-4206400|_236_270	cggtaacaggaagaagcttgcttctttgctgacga	35	NC_000913|frag10516|4206000-4206400|	58	1541.17	529.044	1604.5
1823	31	33	TRUE		Probe Sequence	64d334d662933f50ecdf8c6aab4e24fc		4915	NC_000913|frag4991|1996000-1996400|_267_301	cggcaggccgtaatagatcataaacagttgtgcga	35	NC_000913|frag4991|1996000-1996400|	52	1253.27	358.666	1294.5
1824	32	33	TRUE		Probe Sequence	7cca28c1f044c5c3dd3406b4a2811014		11155	NC_000913|frag11409|4563200-4563600|_267_301	tcgtccttaacgctgttgggcaattgcatcacatg	35	NC_000913|frag11409|4563200-4563600|	56	9747.88	2784.64	10094
1825	33	33	TRUE		Probe Sequence	851cc9b261ddfdb40784c87384499f88		2246	NC_000913|frag2280|911600-912000|_307_341	gcgaccaaaacccacggtgataaggtgcggaattt	35	NC_000913|frag2280|911600-912000|	56	1235.66	386.133	1197
1826	34	33	TRUE		Probe Sequence	f39a16446d411b30fc0b345195a5d922		1504	NC_000913|frag1521|608000-608400|_272_306	gcaaaggaacctgaactcgcgaaagcgtggatatt	35	NC_000913|frag1521|608000-608400|	57	7212.04	2056.94	6915
1827	35	33	TRUE		Probe Sequence	bc029e55016920a6ae885817f21757eb		10170	NC_000913|frag10382|4152400-4152800|_366_400	taaatctgcattgctttgatcgagtgcctcttccg	35	NC_000913|frag10382|4152400-4152800|	58	4713.67	1574.89	5057
1828	36	33	TRUE		Probe Sequence	53dd66f8903f366d24479220393b3f47		4092	NC_000913|frag4160|1663600-1664000|_320_354	gctggttagcaatctgattaatcatagcgacgcgt	35	NC_000913|frag4160|1663600-1664000|	58	1007.76	364.519	1049
1829	37	33	TRUE		Probe Sequence	0c9d7fa6b21c1a1e074df33f68d9e936		6379	NC_000913|frag6492|2596400-2596800|_355_389	ccgcttccaggtaggcttcatcaccactgacctga	35	NC_000913|frag6492|2596400-2596800|	52	817.269	240.646	823
1830	38	33	TRUE		Probe Sequence	249b2e82f5d856b246fc617afb02e151		5079	NC_000913|frag5158|2062800-2063200|_353_387	gagaataatgctcgaaatccagtccctgggaccag	35	NC_000913|frag5158|2062800-2063200|	56	3724.41	968.875	3867
1831	39	33	TRUE		Probe Sequence	7129e98d5ff24dbf9672d0d38144f726		4754	NC_000913|frag4825|1929600-1930000|_315_349	tgataatgtgcagaatgccgtaggcgcagatttgc	35	NC_000913|frag4825|1929600-1930000|	56	822.804	275.108	810.5
1832	40	33	TRUE		Probe Sequence	8b7fbf7f31c1b33e8dd24c1d993c0873		5462	NC_000913|frag5554|2221200-2221600|_347_381	gcattccgatgaagtcgaagacattctggcgttgg	35	NC_000913|frag5554|2221200-2221600|	58	2982.22	976.494	3119.5
1833	41	33	TRUE		Probe Sequence	6cf4098f630190e560c287df1d28e706		1090	NC_000913|frag1087|434400-434800|_315_349	agccataagttcgtcaacggcgtactcgataaagc	35	NC_000913|frag1087|434400-434800|	58	475.621	182.81	484.5
1834	42	33	TRUE		Probe Sequence	9bb0ffdc17143cfe66a656d9a751537b		7944	NC_000913|frag8086|3234000-3234400|_361_398	aggagaaagagcataacaaagcgttttaccagttgtgt	38	NC_000913|frag8086|3234000-3234400|	52	12611.5	2885.11	13360.5
1835	43	33	TRUE		Probe Sequence	ce0c21cb620143c074314a27dbe621e9		9698	NC_000913|frag9898|3958800-3959200|_291_326	tcctgcaacaactgatttcgaccatctctaactgga	36	NC_000913|frag9898|3958800-3959200|	56	1116.68	397.388	1184
1836	44	33	TRUE		Probe Sequence	32e07348a913f426cd1015973227b3c3		4866	NC_000913|frag4938|1974800-1975200|_251_285	gcaataatcaccagttcagcgggttgatagagtgc	35	NC_000913|frag4938|1974800-1975200|	56	741.321	256.421	741.5
1837	45	33	TRUE		Probe Sequence	7abe018e63886e1c7962acd839334ddf		6462	NC_000913|frag6577|2630400-2630800|_331_365	acgcagttcgtcgatagtaccacagccggtcagac	35	NC_000913|frag6577|2630400-2630800|	57	1301.81	476.547	1326
1838	46	33	TRUE		Probe Sequence	de74a45af44bfa83e447df506aa84fb3		11589	NC_000913|frag10516|4206000-4206400|_236_270	cggtaacaggaagaagcttgcttctttgctgacga	35	NC_000913|frag10516|4206000-4206400|	58	1349.31	479.325	1361
1839	47	33	TRUE		Probe Sequence	140f16e1ea93ab3c0fe827af1a841b6b		5428	NC_000913|frag5520|2207600-2208000|_363_397	ccagccactataatgccggagaatgcttacatcag	35	NC_000913|frag5520|2207600-2208000|	52	1341.88	423.874	1413.5
1840	48	33	TRUE		Probe Sequence	86909d785ce555e3ba8da9bfb4bebf92		5778	NC_000913|frag5876|2350000-2350400|_307_341	aatttgccagcgcaatcgacgataagtcggatcga	35	NC_000913|frag5876|2350000-2350400|	56	2275.32	905.582	2485.5
1841	49	33	TRUE		Probe Sequence	e92b0f025cdb0c5cc4301fa49bfdb4e4		3679	NC_000913|frag3739|1495200-1495600|_357_391	aactacctttaccgtttatgcgttgctcgatagcg	35	NC_000913|frag3739|1495200-1495600|	56	3528.32	1360.64	3681.5
1842	50	33	TRUE		Probe Sequence	07cd734f44782b82f41530087e0a6e59		9010	NC_000913|frag9180|3671600-3672000|_299_335	cgcaagatcaggagaagttctgggtaaaatatctgcg	37	NC_000913|frag9180|3671600-3672000|	57	10611.8	3618.22	11404
1843	51	33	TRUE		Probe Sequence	508acd65bdc544370e112c9c1ec5dd5d		4302	NC_000913|frag4372|1748400-1748800|_271_305	gcgatttttctacccgcacgatcccctgctcatca	35	NC_000913|frag4372|1748400-1748800|	58	998.931	344.943	999.5
1844	52	33	TRUE		Probe Sequence	d5cedd2e59e0ab2b7a5afe05a282714f		2777	NC_000913|frag2822|1128400-1128800|_361_395	tccagtaaccagccgttatgttgattcatttggcg	35	NC_000913|frag2822|1128400-1128800|	58	928.121	323.766	887
1845	53	33	TRUE		Probe Sequence	d6a4142ebf197b066b0e922937bdc67f		1860	NC_000913|frag1885|753600-754000|_301_340	acttgtctaccactaataactgtcccgaatgaattggtca	40	NC_000913|frag1885|753600-754000|	52	2289.38	688.387	2525
1846	54	33	TRUE		Probe Sequence	2eadb242e5ae0cc4334847f5e37f8ec6		10779	NC_000913|frag11025|4409600-4410000|_287_321	gtgaggaatcttttaacgatctcggcgagccagag	35	NC_000913|frag11025|4409600-4410000|	56	37647.2	14793	43182
1847	55	33	TRUE		Probe Sequence	f6349955259d3b579095b9a5cadad088		10137	NC_000913|frag10349|4139200-4139600|_275_309	cgttgctcaccgtagatttgctggagtaactggaa	35	NC_000913|frag10349|4139200-4139600|	56	3386.52	1292.34	3697
1848	56	33	TRUE		Probe Sequence	bc1a8581ce0de7b0f8c77a7b078eba1d		2747	NC_000913|frag2792|1116400-1116800|_290_324	gtctggcatatcgagggcggaattattgaatacgc	35	NC_000913|frag2792|1116400-1116800|	58	1858.22	717.579	1924.5
1849	1	34	TRUE		Probe Sequence	3dea6a178c3ea53e89f1524cdd0802c2		6813	NC_000913|frag6933|2772800-2773200|_323_357	gagcgtgaagcggacactcatacctgctttaaagt	35	NC_000913|frag6933|2772800-2773200|	56	7927.18	4099.24	8415
1850	2	34	TRUE		Probe Sequence	9f54279838e7e2ac21a6e0eb274391eb		8357	NC_000913|frag8504|3401200-3401600|_331_365	aggacggcaaaactctcgcatcagtacagactctg	35	NC_000913|frag8504|3401200-3401600|	58	5293.16	1799.14	5642.5
1851	3	34	TRUE		Probe Sequence	2ec7bf9666dc441b0be26d772f1420db		11101	NC_000913|frag11355|4541600-4542000|_251_285	ttcagggcgtcattattgcggaaacttgccggatt	35	NC_000913|frag11355|4541600-4542000|	58	16032.6	5808.34	17946.5
1852	4	34	TRUE		Probe Sequence	8fae1cf6b843839392280e1a47dbba5d		1479	NC_000913|frag1496|598000-598400|_347_381	ctggatctatgaatatgcactggtggatcgcagcg	35	NC_000913|frag1496|598000-598400|	52	3156.21	1236.36	3518
1853	5	34	TRUE		Probe Sequence	e706b3478926d0303204ed2e55773dba		10780	NC_000913|frag11026|4410000-4410400|_319_353	tcacaataccgcagcaggaatgtttatgggaaccg	35	NC_000913|frag11026|4410000-4410400|	56	8408.09	3108.67	8799
1854	6	34	TRUE		Probe Sequence	3e4ba59ad42b3bbb173f1e47a0edfead		978	NC_000913|frag972|388400-388800|_287_321	cggtttcatcggtatggtgagagatgccaaaagtc	35	NC_000913|frag972|388400-388800|	56	6518.18	2690.98	6939.5
1855	7	34	TRUE		Probe Sequence	b47ba8f9ad89621fb8877ac1736ba9dc		441	NC_000913|frag402|160400-160800|_339_373	tgcgcacgcgaccagaatgtaaattaaccagttac	35	NC_000913|frag402|160400-160800|	57	1252.89	410.899	1181
1856	8	34	TRUE		Probe Sequence	9952641d935e9e91e0165308e7323fec		6002	NC_000913|frag6104|2441200-2441600|_315_349	taggcaatgttcccgattatgaggcaacactcgtg	35	NC_000913|frag6104|2441200-2441600|	58	3914.9	1501.56	4026.5
1857	9	34	TRUE		Probe Sequence	64a90bf03f0d2323ef3d9f483dc247e6		6228	NC_000913|frag6338|2534800-2535200|_251_285	tccggaatcgcaccaccgtagaaagtgtcataatg	35	NC_000913|frag6338|2534800-2535200|	52	1418.29	419.49	1378
1858	10	34	TRUE		Probe Sequence	edde235665fc38157735afbef859d80a		11235	NC_000913|frag11489|4595200-4595600|_363_397	ggcgacgttaaagatgaaactgtcggctttgtagc	35	NC_000913|frag11489|4595200-4595600|	52	6930.52	1987.21	7077.5
1859	11	34	TRUE		Probe Sequence	046911d68bf8379eecd351be0f29ac2b		9465	NC_000913|frag9651|3860000-3860400|_347_381	gagtagagtttcacttccgcatcttcacgtcccgg	35	NC_000913|frag9651|3860000-3860400|	56	18086.9	5899.58	20650
1860	12	34	TRUE		Probe Sequence	264df7a77894a2067afb179e697c23df		1183	NC_000913|frag1181|472000-472400|_275_310	aagccgacaatgcgtttatgatgatttgtactgcgc	36	NC_000913|frag1181|472000-472400|	57	3777.12	1286.88	3825
1861	13	34	TRUE		Probe Sequence	2e4be81c97d468a98bb7edb21cba341d		2071	NC_000913|frag2104|841200-841600|_283_317	gataaacgcagccagatatttaccctgtcgcgtta	35	NC_000913|frag2104|841200-841600|	58	2144.14	767.261	2158.5
1862	14	34	TRUE		Probe Sequence	2640af7c5a67dd9265080c56a0231bb0		2556	NC_000913|frag2593|1036800-1037200|_331_365	aagctcttcggtatcaattttgctcttggcgtggc	35	NC_000913|frag2593|1036800-1037200|	58	3167.4	1091.54	3477.5
1863	15	34	TRUE		Probe Sequence	ba1c4788ff284358983ef92c11d9c0f8		9834	NC_000913|frag10036|4014000-4014400|_289_326	tcctgcagaatgaagggtgatttatgtgatttgcatca	38	NC_000913|frag10036|4014000-4014400|	52	4482.67	1155.54	4571.5
1864	16	34	TRUE		Probe Sequence	64cda30f230fff1c9864d3d8b742430b		5939	NC_000913|frag6041|2416000-2416400|_335_369	taatttcttcgtgacgtccggttctggtcaggcgg	35	NC_000913|frag6041|2416000-2416400|	56	3616.48	1061.36	3738
1865	17	34	TRUE		Probe Sequence	aeed76fdc57c9effa574794374f01082		4790	NC_000913|frag4861|1944000-1944400|_331_365	aggtgctgccttatttggtcaaatatcagctgcat	35	NC_000913|frag4861|1944000-1944400|	56	2537.04	874.34	2654
1866	18	34	TRUE		Probe Sequence	f60e224fff2df532e7e900d32486d2d8		1097	NC_000913|frag1094|437200-437600|_307_345	atttcttaagcatagcaggagtggagtagggattatgcc	39	NC_000913|frag1094|437200-437600|	58	5312.84	2004.54	5806
1867	19	34	TRUE		Probe Sequence	e3215c115664812d359cec71e8b645fb		2922	NC_000913|frag2968|1186800-1187200|_263_297	atgataaacacgtcgtactgatcgagatgcgggcc	35	NC_000913|frag2968|1186800-1187200|	58	981.966	365.491	1019.5
1868	20	34	TRUE		Probe Sequence	955e2b0f80ed9570604138755a2754a5		1780	NC_000913|frag1800|719600-720000|_307_341	agacctgtacgctgaagtgcccttagtcggtagac	35	NC_000913|frag1800|719600-720000|	52	2916.27	720.184	2961
1869	21	34	TRUE		Probe Sequence	b5a2bf2aa77fe5a136457042f62ccb48		9108	NC_000913|frag9279|3711200-3711600|_289_323	ggtgacacaagccacaacgttgagcgaaattccca	35	NC_000913|frag9279|3711200-3711600|	56	2032.23	440.413	1992
1870	22	34	TRUE		Probe Sequence	0e5d8075f469aae4c5055a17e5b67a10		9311	NC_000913|frag9492|3796400-3796800|_343_379	tcaacatctactggtaaatgcaagtcgtagttggtgg	37	NC_000913|frag9492|3796400-3796800|	56	2620	703.393	2706
1871	23	34	TRUE		Probe Sequence	822b959fac42e4335284517cdcf0aa6c		505	NC_000913|frag466|186000-186400|_331_365	gaccaaaccgaataacctcatgacgatctgcggac	35	NC_000913|frag466|186000-186400|	57	3075.37	830.826	3111
1872	24	34	TRUE		Probe Sequence	fc23f015a8105c59d9fd5087a64b6181		8410	NC_000913|frag8560|3423600-3424000|_334_368	aaacagtgctctacccccggagatgaattcacgag	35	NC_000913|frag8560|3423600-3424000|	58	1404.16	425.837	1380.5
1873	25	34	TRUE		Probe Sequence	d568b5868fa16f3ac03d0fb810261f40		269	NC_000913|frag229|91200-91600|_331_365	gacgcgtagcgtggttacaagttatctccccggat	35	NC_000913|frag229|91200-91600|	58	242.621	148.502	216
1874	26	34	TRUE		Probe Sequence	ba7aa3c4c3eff5c98e785c2b0ac61c02		10592	NC_000913|frag10835|4333600-4334000|_331_365	agcagcagtaacgccgcacaggtgtaaagatatgg	35	NC_000913|frag10835|4333600-4334000|	52	11956.1	2319.68	12363.5
1875	27	34	TRUE		Probe Sequence	564fcfcc833fc518825016450f1707e1		10317	NC_000913|frag10548|4218800-4219200|_331_365	atgtgttgcggccagtttaggtaaggcgttcagaa	35	NC_000913|frag10548|4218800-4219200|	56	13016.8	2767.14	13270.5
1876	28	34	TRUE		Probe Sequence	36915b35842a2591a289c3eb86f3e614		5697	NC_000913|frag5794|2317200-2317600|_347_381	aggtgttactcattgcggaacaatcggagtcggca	35	NC_000913|frag5794|2317200-2317600|	56	2720.84	793.08	2719.5
1877	29	34	TRUE		Probe Sequence	ba5e40f8e70061633f4c79b162918a10		4961	NC_000913|frag5038|2014800-2015200|_337_371	gtaaaagtgtgctgctggggatgatggcacgttac	35	NC_000913|frag5038|2014800-2015200|	58	2543.48	667.438	2586.5
1878	30	34	TRUE		Probe Sequence	76def3f86f42b0a93ffece0010ede0de		442	NC_000913|frag403|160800-161200|_360_394	gcttttcagcgagctatagcctgacagttctgaaa	35	NC_000913|frag403|160800-161200|	58	2162.98	725.262	2189.5
1879	31	34	TRUE		Probe Sequence	00916c403f30200a3b982c0cf497f241		329	NC_000913|frag289|115200-115600|_307_341	gctttgagtagcgtcgccagttgatgaatgacttc	35	NC_000913|frag289|115200-115600|	52	4493.48	1117.96	4506.5
1880	32	34	TRUE	QC-oligoB-AS-3_Target	Target Sequence	fef0a701a7ee32f4b29e3ebc08bef185		1	QC-oligoB-AS-3	gagttgctgttacatcagcgaatgtgcatggaacacactt	40		56	330.839	162.436	301
1881	33	34	TRUE	QC-oligoB-AS-3_Target	Target Sequence	fef0a701a7ee32f4b29e3ebc08bef185		1	QC-oligoB-AS-3	gagttgctgttacatcagcgaatgtgcatggaacacactt	40		56	328.107	143.482	312.5
1882	34	34	TRUE	QC-oligoB-AS-3_Target	Target Sequence	fef0a701a7ee32f4b29e3ebc08bef185		1	QC-oligoB-AS-3	gagttgctgttacatcagcgaatgtgcatggaacacactt	40		57	360.316	150.089	383
1883	35	34	TRUE	QC-oligoB-AS-3_Target	Target Sequence	fef0a701a7ee32f4b29e3ebc08bef185		1	QC-oligoB-AS-3	gagttgctgttacatcagcgaatgtgcatggaacacactt	40		58	396.069	161.168	376.5
1884	36	34	TRUE		Probe Sequence	9eeba6667a19db72f48e9327cd71380d		9989	NC_000913|frag10199|4079200-4079600|_363_397	ataacgcccggtgtcacctacttcctcgttgacga	35	NC_000913|frag10199|4079200-4079600|	58	4206.98	1185.53	4393.5
1885	37	34	TRUE		Probe Sequence	becf2d45d91bf9d1f290b30d066b062f		5314	NC_000913|frag5403|2160800-2161200|_251_285	tacaactgttaagtgatgcgcttggcgagcagtat	35	NC_000913|frag5403|2160800-2161200|	52	2041.17	609.074	2091
1886	38	34	TRUE		Probe Sequence	5d5373d08d9de36f3250bb03a427cbf8		10356	NC_000913|frag10589|4235200-4235600|_318_352	cttactggaacaagcgtcacgtagagccgatgccc	35	NC_000913|frag10589|4235200-4235600|	56	7042.21	1931.46	7276
1887	39	34	TRUE		Probe Sequence	cd0dbd548be014dce734e4279b8cebc1		5062	NC_000913|frag5141|2056000-2056400|_283_317	tccatagccaacgtccagtaaccattcgccagtaa	35	NC_000913|frag5141|2056000-2056400|	56	2295.75	620.973	2251
[truncated: 10,657 more rows]

## Sheet: Random Exp 1, Cy5, -AAA
Median intensity values in column Q are used for normalization.
[truncated: 12,545 more rows]

[truncated: 3 more sheets: Random Exp 2, Cy3, -AAA, Random Exp 2, Cy5, +AAA, Log ratios of probes]
