# Supplementary material for: Monitoring of gene knockouts: genome-wide profiling of conditionally essential genes
Source: Genome Biol. 2007 May 22;8(5):R87. doi: 10.1186/gb-2007-8-5-r87 (PMC1929150; doi:10.1186/gb-2007-8-5-r87)
Supplement: Additional data file 3 — Presented is a table containing microarray raw data from the chloramphenicol selection performed with the defined library and log ratios of probes calculated with normalized signal intensities. [file gb-2007-8-5-r87-S3.zip]

Archive with 1 entries (1 files):
- MGK ADF 3_Defined Library_Chloramphenicol.xls
